# Supplementary material for: White blood cell and cell-free DNA analyses for detection of residual disease in gastric cancer
Source: Nat Commun. 2020 Jan 27;11:525. doi: 10.1038/s41467-020-14310-3 (PMC6985115; doi:10.1038/s41467-020-14310-3)
Supplement: Supplementary file 3 — Supplementary Data 1 [file 41467_2020_14310_MOESM3_ESM.xlsx]

## Sheet: SD 1
Supplementary Data 1. Clinical characteristics of patients analyzed
		Demographics					Treatment Data				Pathological Data												Intervals of Blood Collection				Survival Data
Patient	Cancer Type	Age	Gender	Clinical Trial	Country of Origin		Preoperative Treatment	Type of Surgery	Postoperative Treatment		Lauren Subtype	Grade	ypT	ypN	ypM	MMR Status	EBV Status	Pathological Stage	Resection margins	TRG (Mandard)	Residual Tumor Burden		Baseline to Preoperative Timepoint (days)	Preoperative Timepoint to Surgery (days)	Surgery to Postoperative Timepoint (days)		Event-free Survival (0 - Event-free; 1 - Recurrence or Death)	Time to Event-free Survival (months)	Overall Survival (0 - Alive; 1 - Deceased)	Time to Overall Survival (months)
CGST102	Gastric cancer	76	Female	CRITICS (NCT00407186)	The Netherlands		3x ECC	Distal gastrectomy	45Gy + 5w CC		Intestinal	Moderate	ypT3	ypN0	ypM0	MSI	negative	IIA	Negative	TRG 5	0		77	22	48		0	72.0667	0	72.0667
CGST105	Gastric cancer	66	Female	CRITICS (NCT00407186)	The Netherlands		3x ECC	Distal gastrectomy	3x ECC		Intestinal	Poor	ypT3	ypN0	ypM0	MSI	negative	IIA	Negative	TRG 5	0		72	NA	NA		1	18.7333	0	67.5
CGST114	Gastric cancer	65	Male	CRITICS (NCT00407186)	The Netherlands		3x ECC	Distal gastrectomy	3x ECC		Intestinal	Poor	ypT4a	ypN1	ypM0	MSS	negative	IIIA	Negative	TRG 4	10-19%		95	NA	NA		1	20.1	1	39.3667
CGST121	Gastric cancer	75	Male	CRITICS (NCT00407186)	The Netherlands		3x ECC	Distal gastrectomy	3x ECC		Intestinal	Moderate	ypT1b	ypN0	ypM0	MSS	negative	IA	Negative	TRG 3	80-89%		160	NA	NA		0	42.1	0	42.1
CGST122	Gastric cancer	56	Male	CRITICS (NCT00407186)	The Netherlands		3x ECC	Distal gastrectomy	45Gy + 5w CC		Intestinal	Moderate	ypT1a	ypN0	ypM0	MSS	negative	IA	Negative	TRG 4	20-29%		99	NA	NA		0	42.1	0	42.1
CGST134	Gastric cancer	74	Male	CRITICS (NCT00407186)	The Netherlands		3x ECC	Distal gastrectomy	3x ECC		Intestinal	Poor	ypT3	ypN1	ypM0	MSS	negative	IIB	Negative	TRG 5	0		84	15	44		1	10.8	1	14.6667
CGST143	Gastric cancer	67	Female	CRITICS (NCT00407186)	The Netherlands		3x ECC	Distal gastrectomy	45Gy + 5w CC		Diffuse	NA	ypT0	ypN0	ypM0	NA	NA	0	Negative	TRG 1	1		85	NA	NA		0	24.1	0	24.1
CGST148	Gastric cancer	49	Female	CRITICS (NCT00407186)	The Netherlands		3x ECC	Distal gastrectomy	3x ECC		Diffuse	Poor	ypT4a	ypN2	ypMX	MSS	negative	IIIB	Positive	TRG 5	1-9%		65	21	29		1	2.83333	1	18.9333
CGST24	Gastric cancer	76	Female	CRITICS (NCT00407186)	The Netherlands		3x ECC	Distal gastrectomy	45Gy + 5w CC		Diffuse	Poor	ypT3	ypN2	ypM0	MSS	negative	IIIA	Positive	TRG 4	30-39%		NA	38	18		1	18.7	1	20.7667
CGST38	Gastric cancer	71	Female	CRITICS (NCT00407186)	The Netherlands		3x ECC	Distal gastrectomy	45Gy + 5w CC		Diffuse	NA	ypT0	ypN0	ypM0	NA	negative	0	Negative	TRG 1	1		61	25	12		0	64.7	0	64.7
CGST44	Gastric cancer	66	Male	CRITICS (NCT00407186)	The Netherlands		3x ECC	Distal gastrectomy	3x ECC		Diffuse	Poor	ypT3	ypN1 (mi)	ypM0	MSS	negative	IIB	Negative	TRG 3	50-59%		104	6	14		0	60.6333	0	60.6333
CGST47	Gastric cancer	74	Female	CRITICS (NCT00407186)	The Netherlands		3x ECC	Distal gastrectomy	3x ECC		Intestinal	Moderate	ypT1a	ypN0	ypM0	MSS	negative	IA	Negative	TRG 2	90-99%		69	21	93		0	58.2333	0	58.2333
CGST49	Gastric cancer	30	Female	CRITICS (NCT00407186)	The Netherlands		3x ECC	Distal gastrectomy	45Gy + 5w CC		Diffuse	Poor	ypT2	ypN1	ypM0	MSS	negative	IIA	Negative	TRG 4	40-49%		84	1	190		0	57.5333	0	57.5333
CGST57	Gastric cancer	51	Male	CRITICS (NCT00407186)	The Netherlands		3x ECC	Distal gastrectomy	3x ECC		Diffuse	Poor	ypT1b	ypN1 (mi)	ypM0	MSS	negative	IB	Negative	TRG 4	10-19%		NA	28	21		0	54.7333	0	54.7333
CGST62	Gastric cancer	63	Male	CRITICS (NCT00407186)	The Netherlands		3x ECC	Distal gastrectomy	45Gy + 5w CC		Diffuse	Poor	ypT4a	ypN0	ypMX	NA	NA	IIB	Negative	TRG 5	0		104	NA	NA		0	48.5667	0	48.5667
CGST67	Gastric cancer	69	Male	CRITICS (NCT00407186)	The Netherlands		3x ECC	Distal gastrectomy	3x ECC		Intestinal	Moderate	ypT1b	ypN0	ypM0	MSS	negative	IA	Negative	TRG 2	90-99%		77	4	10		0	37.7667	0	37.7667
CGST68	Gastric cancer	53	Male	CRITICS (NCT00407186)	The Netherlands		3x ECC	Distal gastrectomy	45Gy + 5w CC		Other (adenosquamous)	Poor	ypT4a	ypN3a	ypM1	MSS	negative	IV	Negative	TRG 5	0		91	0	49		1	6.93333	1	7.3
CGST69	Gastric cancer	53	Male	CRITICS (NCT00407186)	The Netherlands		3x ECC	Distal gastrectomy	45Gy + 5w CC		Diffuse	Poor	ypT2	ypN0	ypM0	MSS	negative	IB	Negative	TRG 3	50-59%		89	1	47		0	37.2667	0	37.2667
CGST79	Gastric cancer	45	Male	CRITICS (NCT00407186)	The Netherlands		3x ECC	Distal gastrectomy	3x ECC		Diffuse	Poor	ypT2	ypN0	ypM0	MSS	negative	IB	Negative	TRG 3	60-69%		91	NA	NA		0	26.5667	0	26.5667
CGST80	Gastric cancer	58	Male	CRITICS (NCT00407186)	The Netherlands		3x ECC	Distal gastrectomy	3x ECC		Diffuse	Poor	ypT3	ypN3a	ypM0	NA	NA	IIIB	Negative	TRG 2	90-99%		85	NA	NA		0	25.6333	0	25.6333
CGST91	Gastric cancer	56	Male	CRITICS (NCT00407186)	The Netherlands		3x ECC	Distal gastrectomy	3x ECC		Intestinal	Well	ypT3	ypN2	ypM0	MSS	negative	IIIA	Negative	TRG 5	0		50	NA	NA		1	18.4333	0	88.2667
CGST113	Gastric cancer	64	Male	CRITICS (NCT00407186)	The Netherlands		3x ECC	Esophagocardial resection	45Gy + 5w CC		Intestinal	Poor	ypT3	ypN2	ypM0	MSS	NA	IIIA	Negative	TRG 5	0		71	16	82		1	9.6	1	28.7
CGST176	Gastric cancer	66	Male	CRITICS (NCT00407186)	The Netherlands		3x ECC	Esophagocardial resection	45Gy + 5w CC		Intestinal	Moderate	ypT3	ypN0	ypMX	NA	NA	IIA	Negative	TRG 4	10-19%		125	NA	NA		0	48.5667	0	48.5667
CGST30	Gastric cancer	64	Female	CRITICS (NCT00407186)	The Netherlands		3x ECC	Esophagocardial resection	45Gy + 5w CC		Diffuse	Poor	ypT3	ypN2	ypM0	NA	NA	IIIA	Positive	TRG 4	10-19%		103	NA	NA		1	10.5667	1	11.0333
CGST33	Gastric cancer	61	Male	CRITICS (NCT00407186)	The Netherlands		3x ECC	Esophagocardial resection	45Gy + 5w CC		Intestinal	Moderate	ypT2	ypN0	ypM0	MSS	negative	IB	Negative	TRG 2	90-99%		42	NA	NA		0	74.2667	0	74.2667
CGST28	Gastric cancer	55	Male	CRITICS (NCT00407186)	The Netherlands		3x ECC	Not performed	3x ECC		Intestinal	Poor	ypTx	ypNx	ypMX	MSS	positive	X	No resection	No resection	No resection		74	NA	NA		1	2.23333	1	6.73333
CGST22	Gastric cancer	75	Male	CRITICS (NCT00407186)	The Netherlands		3x ECC	Exploratory laparotomy	3x ECC		Intestinal	Poor	ypTx	ypNx	ypM1	MSS	negative	IV	No resection	No resection	No resection		56	NA	NA		1	3.26667	1	17.6333
CGST26	Gastric cancer	51	Male	CRITICS (NCT00407186)	The Netherlands		3x ECC	Exploratory laparotomy	3x ECC		Diffuse	Poor	ypTx	ypNx	ypM1	MSS	negative	IV	No resection	No resection	No resection		77	NA	NA		1	2.9	1	4.6
CGST39	Gastric cancer	51	Male	CRITICS (NCT00407186)	The Netherlands		3x ECC	Exploratory laparotomy	3x ECC		Diffuse	Poor	ypTx	ypNx	ypM1	NA	NA	IV	No resection	No resection	No resection		86	NA	NA		1	2.9	1	9.26667
CGST41	Gastric cancer	66	Female	CRITICS (NCT00407186)	The Netherlands		3x ECC	Exploratory laparotomy	3x ECC		Diffuse	Poor	ypTx	ypNX	ypM1	NA	NA	IV	No resection	No resection	No resection		89	NA	NA		1	3.2	1	9.7
CGST48	Gastric cancer	62	Male	CRITICS (NCT00407186)	The Netherlands		3x ECC	Exploratory laparotomy	45Gy + 5w CC		Intestinal	Poor	ypTx	ypNx	ypM1	MSS	negative	IV	No resection	No resection	No resection		63	NA	NA		1	2.8	1	5.9
CGST64	Gastric cancer	58	Male	CRITICS (NCT00407186)	The Netherlands		3x ECC	Exploratory laparotomy	45Gy + 5w CC		Diffuse	Poor	ypTx	ypNx	ypM1	NA	negative	IV	No resection	No resection	No resection		91	NA	NA		1	4.1	1	6.66667
CGST158	Gastric cancer	45	Male	CRITICS (NCT00407186)	The Netherlands		3x ECC	Proximal gastrectomy	45Gy + 5w CC		Diffuse	Poor	ypT3	ypN1	ypM0	MSS	negative	IIB	Negative	TRG 4	40-49%		97	NA	NA		0	81.0333	0	81.0333
CGST109	Gastric cancer	63	Male	CRITICS (NCT00407186)	The Netherlands		3x ECC	Total gastrectomy	45Gy + 5w CC		Intestinal	Moderate	ypT3	ypN2	ypM0	MSS	negative	IIIA	Negative	TRG 5	0		45	54	10		1	60.4333	1	60.4333
CGST110	Gastric cancer	77	Male	CRITICS (NCT00407186)	The Netherlands		3x ECC	Total gastrectomy	3x ECC		Intestinal	Moderate	ypT4a	ypN3a	ypM0	MSS	NA	IIIC	Negative	TRG 5	0		105	NA	NA		1	33.8333	1	35.4667
CGST131	Gastric cancer	63	Male	CRITICS (NCT00407186)	The Netherlands		3x ECC	Total gastrectomy	45Gy + 5w CC		Diffuse	Poor	ypT2	ypN3a	ypM0	MSS	negative	IIIA	Negative	TRG 4	40-49%		84	NA	NA		1	18.6333	1	20.7
CGST133	Gastric cancer	70	Male	CRITICS (NCT00407186)	The Netherlands		3x ECC	Total gastrectomy	45Gy + 5w CC		Intestinal	Poor	ypT4b	ypN1	ypM1	NA	NA	IV	Negative	TRG 5	0		96	NA	NA		1	5.2	1	6.43333
CGST141	Gastric cancer	33	Female	CRITICS (NCT00407186)	The Netherlands		3x ECC	Total gastrectomy	3x ECC		Diffuse	Poor	ypT3	ypN2	ypM0	MSS	negative	IIIA	Negative	TRG 4	20-29%		85	NA	NA		0	23.4667	0	23.4667
CGST142	Gastric cancer	33	Female	CRITICS (NCT00407186)	The Netherlands		3x ECC	Total gastrectomy	45Gy + 5w CC		Diffuse	Poor	ypT4a	ypN3a	ypM0	MSS	negative	IIIC	Negative	TRG 5	0		117	NA	NA		1	23.1333	0	27.3333
CGST152	Gastric cancer	65	Male	CRITICS (NCT00407186)	The Netherlands		3x ECC	Total gastrectomy	3x ECC		Diffuse	Poor	ypT4a	ypN0	ypMX	NA	NA	IIB	Positive	TRG 4	30-39%		82	NA	NA		1	15.0333	1	18.8333
CGST25	Gastric cancer	64	Male	CRITICS (NCT00407186)	The Netherlands		3x ECC	Total gastrectomy	45Gy + 5w CC		Intestinal	Well	ypT3	ypN1 (mi)	ypM0	MSS	negative	IIB	Negative	TRG 3	70-79%		75	17	34		0	92.2	0	92.2
CGST31	Gastric cancer	64	Male	CRITICS (NCT00407186)	The Netherlands		3x ECC	Total gastrectomy	45Gy + 5w CC		Intestinal	NA	ypT0	ypN0	ypM0	MSS	negative	0	Negative	TRG 1	1		124	1	51		0	76.1333	0	76.1333
CGST32	Gastric cancer	67	Male	CRITICS (NCT00407186)	The Netherlands		3x ECC	Total gastrectomy	3x ECC		Intestinal	Moderate	ypT3	ypN1	ypM0	MSS	negative	IIB	Negative	TRG 3	60-69%		92	0	56		0	75.9667	0	75.9667
CGST45	Gastric cancer	41	Female	CRITICS (NCT00407186)	The Netherlands		3x ECC	Total gastrectomy	45Gy + 5w CC		Diffuse	Poor	ypT3	ypN0	ypM0	MSS	negative	IIA	Negative	TRG 5	0		88	1	58		0	58.2333	0	58.2333
CGST58	Gastric cancer	58	Male	CRITICS (NCT00407186)	The Netherlands		3x ECC	Total gastrectomy	45Gy + 5w CC		Diffuse	Poor	ypT4a	ypN3b	ypM0	MSS	negative	IIIC	Negative	TRG 5	10-19%		65	NA	NA		1	2.8	1	9.46667
CGST63	Gastric cancer	50	Male	CRITICS (NCT00407186)	The Netherlands		3x ECC	Total gastrectomy	3x ECC		Intestinal	NA	ypT3	ypN0	ypM0	MSS	positive	IIA	Negative	TRG 5	0		90	13	24		0	44.5333	0	44.5333
CGST65	Gastric cancer	73	Male	CRITICS (NCT00407186)	The Netherlands		3x ECC	Total gastrectomy	45Gy + 5w CC		Intestinal	Moderate	ypT3	ypN0	ypM0	MSS	negative	IIA	Negative	TRG 5	0		91	NA	NA		0	39.6667	0	39.6667
CGST71	Gastric cancer	53	Male	CRITICS (NCT00407186)	The Netherlands		3x ECC	Total gastrectomy	3x ECC		Intestinal	Poor	ypT3	ypN1	ypM0	MSS	negative	IIB	Positive	TRG 5	0		81	NA	NA		1	8	1	11.0333
CGST81	Gastric cancer	64	Female	CRITICS (NCT00407186)	The Netherlands		3x ECC	Total gastrectomy	45Gy + 5w CC		Diffuse	Poor	ypT2	ypN0	ypMX	MSS	negative	IB	Negative	TRG 3	60-69%		85	NA	NA		1	6.56667	1	8
CGST97	Gastric cancer	65	Male	CRITICS (NCT00407186)	The Netherlands		3x ECC	Total gastrectomy	3x ECC		Diffuse	Poor	ypT2	ypN0	ypM0	MSS	positive	IB	Negative	TRG 3	70-79%		98	1	58		0	76.7	0	76.7
ECC, epirubicin, cisplatin, capecitabine; CC, cisplatin, capecitabine; MMR, mismatch repair; EBV, Epstein Barr virus; TRG, tumor regression grade
