# Supplementary material for: White blood cell and cell-free DNA analyses for detection of residual disease in gastric cancer
Source: Nat Commun. 2020 Jan 27;11:525. doi: 10.1038/s41467-020-14310-3 (PMC6985115; doi:10.1038/s41467-020-14310-3)
Supplement: Supplementary file 4 — Supplementary Data 2 [file 41467_2020_14310_MOESM4_ESM.xlsx]

## Sheet: SD 2
Supplementary Data 2. Serial timepoints analyzed
Patient	Patient Timepoint	Significance of Timepoint	Sample Type	Sample Volume (ml)	cfDNA Extracted (ng)	cfDNA Input (ng)
CGST102	CGST102P	Baseline	Plasma	4.1	32.9245	32.9245
CGST102	CGST102N	Baseline	Buffy Coat	0.1	1351.6	75
CGST102	CGST102P2	Postoperative	Plasma	4.1	19.9485	19.9485
CGST102	CGST102P1	Preoperative	Plasma	3.9	29.331	29.331
CGST105	CGST105P	Baseline	Plasma	4	68.7275	68.7275
CGST105	CGST105N	Baseline	Buffy Coat	0.1	1324.8	75
CGST105	CGST105P1	Preoperative	Plasma	4	151.119	125
CGST109	CGST109P	Baseline	Plasma	4	98.491	98.491
CGST109	CGST109N	Baseline	Buffy Coat	0.1	2194.4	75
CGST109	CGST109P2	Postoperative	Plasma	3.7	246.293	125
CGST109	CGST109P1	Preoperative	Plasma	4	196.201	125
CGST110	CGST110P	Baseline	Plasma	3.8	19.0135	19.0135
CGST110	CGST110N	Baseline	Buffy Coat	0.1	915.6	75
CGST110	CGST110P1	Preoperative	Plasma	4.4	89.9165	89.9165
CGST113	CGST113P	Baseline	Plasma	3.5	41.294	41.294
CGST113	CGST113N	Baseline	Buffy Coat	0.1	891	75
CGST113	CGST113P2	Postoperative	Plasma	2.9	31.8435	31.8435
CGST113	CGST113P1	Preoperative	Plasma	3.8	82.548	82.548
CGST114	CGST114P	Baseline	Plasma	4.4	45.543	45.543
CGST114	CGST114N	Baseline	Buffy Coat	0.1	1947	75
CGST114	CGST114P1	Preoperative	Plasma	4.5	118.404	118.404
CGST121	CGST121P	Baseline	Plasma	3.8	22.829	22.829
CGST121	CGST121N	Baseline	Buffy Coat	0.1	983.68	75
CGST121	CGST121P1	Preoperative	Plasma	3.6	39.5595	39.5595
CGST122	CGST122P	Baseline	Plasma	3.5	59.152	59.152
CGST122	CGST122N	Baseline	Buffy Coat	0.1	704.16	75
CGST122	CGST122P1	Preoperative	Plasma	3.5	128.385	125
CGST131	CGST131P	Baseline	Plasma	4	17.133	17.133
CGST131	CGST131N	Baseline	Buffy Coat	0.1	2484	75
CGST131	CGST131P1	Preoperative	Plasma	4.4	131.184	125
CGST133	CGST133P	Baseline	Plasma	4.5	182.169	125
CGST133	CGST133N	Baseline	Buffy Coat	0.1	891.46	75
CGST133	CGST133P1	Preoperative	Plasma	4.5	43.6535	43.6535
CGST134	CGST134P	Baseline	Plasma	4.5	46.118	46.118
CGST134	CGST134N	Baseline	Buffy Coat	0.1	1056.82	75
CGST134	CGST134P2	Postoperative	Plasma	4.7	229.822	125
CGST134	CGST134P1	Preoperative	Plasma	4	32.6315	32.6315
CGST141	CGST141P	Baseline	Plasma	4.4	47.674	47.674
CGST141	CGST141N	Baseline	Buffy Coat	0.1	700	75
CGST141	CGST141P1	Preoperative	Plasma	4.4	69.941	69.941
CGST142	CGST142P	Baseline	Plasma	4	10.1865	10.1865
CGST142	CGST142N	Baseline	Buffy Coat	0.1	942.48	75
CGST142	CGST142P1	Preoperative	Plasma	4.5	42.743	42.743
CGST143	CGST143P	Baseline	Plasma	4.4	21.635	21.635
CGST143	CGST143N	Baseline	Buffy Coat	0.1	946.8	75
CGST143	CGST143P1	Preoperative	Plasma	4.2	47.6525	47.6525
CGST148	CGST148P	Baseline	Plasma	2.5	9.8615	9.8615
CGST148	CGST148N	Baseline	Buffy Coat	0.1	1190.4	75
CGST148	CGST148P2	Postoperative	Plasma	4.1	45.1475	45.1475
CGST148	CGST148P1	Preoperative	Plasma	2	21.4235	21.4235
CGST152	CGST152P	Baseline	Plasma	3	59.636	59.636
CGST152	CGST152N	Baseline	Buffy Coat	0.1	1091.2	75
CGST152	CGST152P1	Preoperative	Plasma	3.8	257.229	125
CGST158	CGST158P	Baseline	Plasma	4	89.4815	89.4815
CGST158	CGST158N	Baseline	Buffy Coat	0.1	1036.8	75
CGST158	CGST158P1	Preoperative	Plasma	4.5	49.6175	49.6175
CGST176	CGST176P	Baseline	Plasma	3	40.2575	40.2575
CGST176	CGST176N	Baseline	Buffy Coat	0.1	543.66	75
CGST176	CGST176P1	Preoperative	Plasma	3.4	45.185	45.185
CGST22	CGST22P	Baseline	Plasma	2.5	31.332	31.332
CGST22	CGST22N	Baseline	Buffy Coat	0.1	877.2	75
CGST22	CGST22P1	Preoperative	Plasma	2.5	31.332	31.332
CGST24	CGST24P	Baseline	Plasma	4	119.929	119.929
CGST24	CGST24N	Baseline	Buffy Coat	0.1	1258	75
CGST24	CGST24P2	Postoperative	Plasma	4	144.881	125
CGST24	CGST24P1	Preoperative	Plasma	3.8	194.898	125
CGST25	CGST25P	Baseline	Plasma	3	14.0425	14.0425
CGST25	CGST25N	Baseline	Buffy Coat	0.1	734.72	75
CGST25	CGST25P2	Postoperative	Plasma	4.1	138.713	125
CGST25	CGST25P1	Preoperative	Plasma	3.9	40.421	40.421
CGST26	CGST26P	Baseline	Plasma	3.5	19.458	19.458
CGST26	CGST26N	Baseline	Buffy Coat	0.1	995.68	75
CGST26	CGST26P1	Preoperative	Plasma	2.5	45.9585	45.9585
CGST28	CGST28P	Baseline	Plasma	4	23.4535	23.4535
CGST28	CGST28N	Baseline	Buffy Coat	0.1	1900	75
CGST28	CGST28P1	Preoperative	Plasma	4	33.618	33.618
CGST30	CGST30P	Baseline	Plasma	3	12.657	12.657
CGST30	CGST30N	Baseline	Buffy Coat	0.1	1254.4	75
CGST30	CGST30P1	Preoperative	Plasma	3.5	72.6505	72.6505
CGST31	CGST31P	Baseline	Plasma	4	102.994	102.994
CGST31	CGST31N	Baseline	Buffy Coat	0.1	1831.8	75
CGST31	CGST31P2	Postoperative	Plasma	4	57.4645	57.4645
CGST31	CGST31P1	Preoperative	Plasma	3.5	28.4475	28.4475
CGST32	CGST32P	Baseline	Plasma	4	45.9585	45.9585
CGST32	CGST32N	Baseline	Buffy Coat	0.1	2219.6	75
CGST32	CGST32P2	Postoperative	Plasma	4	17.2595	17.2595
CGST32	CGST32P1	Preoperative	Plasma	3.5	147.769	125
CGST33	CGST33P	Baseline	Plasma	3.5	19.976	19.976
CGST33	CGST33N	Baseline	Buffy Coat	0.1	1776	75
CGST33	CGST33P1	Preoperative	Plasma	4	34.842	34.842
CGST38	CGST38P	Baseline	Plasma	4	45.9585	45.9585
CGST38	CGST38N	Baseline	Buffy Coat	0.1	837.4	75
CGST38	CGST38P2	Postoperative	Plasma	4	49.63	49.63
CGST38	CGST38P1	Preoperative	Plasma	4.5	16.952	16.952
CGST39	CGST39P	Baseline	Plasma	3.5	72.4225	72.4225
CGST39	CGST39N	Baseline	Buffy Coat	0.1	1064	75
CGST39	CGST39P1	Preoperative	Plasma	4.5	28.3465	28.3465
CGST41	CGST41P	Baseline	Plasma	3.5	27.422	27.422
CGST41	CGST41N	Baseline	Buffy Coat	0.1	864	75
CGST41	CGST41P1	Preoperative	Plasma	4	46.354	46.354
CGST44	CGST44P	Baseline	Plasma	3.5	76.01	76.01
CGST44	CGST44N	Baseline	Buffy Coat	0.1	693.6	75
CGST44	CGST44P2	Postoperative	Plasma	3.2	75.7575	75.7575
CGST44	CGST44P1	Preoperative	Plasma	5	124.707	124.707
CGST45	CGST45P	Baseline	Plasma	3.8	27.1465	27.1465
CGST45	CGST45N	Baseline	Buffy Coat	0.1	1159.2	75
CGST45	CGST45P2	Postoperative	Plasma	4.5	43.902	43.902
CGST45	CGST45P1	Preoperative	Plasma	3.5	30.9125	30.9125
CGST47	CGST47P	Baseline	Plasma	4	18.215	18.215
CGST47	CGST47N	Baseline	Buffy Coat	0.1	652.08	75
CGST47	CGST47P2	Postoperative	Plasma	3.8	65.764	65.764
CGST47	CGST47P1	Preoperative	Plasma	3.5	26.0645	26.0645
CGST48	CGST48P	Baseline	Plasma	4.5	39.5375	39.5375
CGST48	CGST48N	Baseline	Buffy Coat	0.1	924	75
CGST48	CGST48P1	Preoperative	Plasma	3.8	111.391	111.391
CGST49	CGST49P	Baseline	Plasma	4	53.8075	53.8075
CGST49	CGST49N	Baseline	Buffy Coat	0.1	2189	75
CGST49	CGST49P2	Postoperative	Plasma	4.5	17.802	17.802
CGST49	CGST49P1	Preoperative	Plasma	4	23.83	23.83
CGST57	CGST57P	Baseline	Plasma	4	30.048	30.048
CGST57	CGST57N	Baseline	Buffy Coat	0.1	703.12	75
CGST57	CGST57P2	Postoperative	Plasma	4.5	44.153	44.153
CGST57	CGST57P1	Preoperative	Plasma	4.5	82.464	82.464
CGST58	CGST58P	Baseline	Plasma	3.8	75.286	75.286
CGST58	CGST58N	Baseline	Buffy Coat	0.1	1688.4	75
CGST58	CGST58P1	Preoperative	Plasma	4	179.183	125
CGST62	CGST62P	Baseline	Plasma	3.7	41.426	41.426
CGST62	CGST62N	Baseline	Buffy Coat	0.1	482.16	75
CGST62	CGST62P1	Preoperative	Plasma	4	44.9825	44.9825
CGST63	CGST63P	Baseline	Plasma	4	32.3125	32.3125
CGST63	CGST63N	Baseline	Buffy Coat	0.1	1242	75
CGST63	CGST63P2	Postoperative	Plasma	4.1	413.647	125
CGST63	CGST63P1	Preoperative	Plasma	3.8	230.348	125
CGST64	CGST64P	Baseline	Plasma	3	29.0155	29.0155
CGST64	CGST64N	Baseline	Buffy Coat	0.1	746.76	75
CGST64	CGST64P1	Preoperative	Plasma	4.5	43.672	43.672
CGST65	CGST65P	Baseline	Plasma	4.5	283.096	125
CGST65	CGST65N	Baseline	Buffy Coat	0.1	1421.4	75
CGST65	CGST65P1	Preoperative	Plasma	4	136.747	125
CGST67	CGST67P	Baseline	Plasma	3	69.0165	69.0165
CGST67	CGST67N	Baseline	Buffy Coat	0.1	1460	75
CGST67	CGST67P2	Postoperative	Plasma	4.5	479.854	125
CGST67	CGST67P1	Preoperative	Plasma	4.5	244.957	125
CGST68	CGST68P	Baseline	Plasma	3.5	169.212	125
CGST68	CGST68N	Baseline	Buffy Coat	0.1	2714	75
CGST68	CGST68P2	Postoperative	Plasma	4.5	39.936	39.936
CGST68	CGST68P1	Preoperative	Plasma	4.5	8.383	8.383
CGST69	CGST69P	Baseline	Plasma	4	20.352	20.352
CGST69	CGST69N	Baseline	Buffy Coat	0.1	1402.2	75
CGST69	CGST69P2	Postoperative	Plasma	4.5	20.9745	20.9745
CGST69	CGST69P1	Preoperative	Plasma	4.5	64.0005	64.0005
CGST71	CGST71P	Baseline	Plasma	4	43.4285	43.4285
CGST71	CGST71N	Baseline	Buffy Coat	0.1	1531.2	75
CGST71	CGST71P1	Preoperative	Plasma	4.5	35.938	35.938
CGST79	CGST79P	Baseline	Plasma	4.5	20.1595	20.1595
CGST79	CGST79P1	Preoperative	Plasma	4.2	55.862	55.862
CGST80	CGST80P	Baseline	Plasma	4.5	38.507	38.507
CGST80	CGST80N	Baseline	Buffy Coat	0.1	1078.8	75
CGST80	CGST80P1	Preoperative	Plasma	4.3	45.9585	45.9585
CGST81	CGST81P	Baseline	Plasma	3.5	130.63	125
CGST81	CGST81N	Baseline	Buffy Coat	0.1	1918.4	75
CGST81	CGST81P1	Preoperative	Plasma	2.5	307.502	125
CGST91	CGST91P	Baseline	Plasma	4	147.78	125
CGST91	CGST91N	Baseline	Buffy Coat	0.1	555.28	75
CGST91	CGST91P1	Preoperative	Plasma	4	348.752	125
CGST97	CGST97P	Baseline	Plasma	4.4	76.75	76.75
CGST97	CGST97N	Baseline	Buffy Coat	0.1	1895.4	75
CGST97	CGST97P2	Postoperative	Plasma	3	35.2825	35.2825
CGST97	CGST97P1	Preoperative	Plasma	4	213.071	125
