# Supplementary material for: White blood cell and cell-free DNA analyses for detection of residual disease in gastric cancer
Source: Nat Commun. 2020 Jan 27;11:525. doi: 10.1038/s41467-020-14310-3 (PMC6985115; doi:10.1038/s41467-020-14310-3)
Supplement: Supplementary file 5 — Supplementary Data 3 [file 41467_2020_14310_MOESM5_ESM.xlsx]

## Sheet: SD 3
Supplementary Data 3. Genes analyzed
Gene	Region Analyzed	Gene Category*
ABL1	Specific Exons	Cancer Driver Gene
AKT1	Specific Exons	Cancer Driver Gene
ALK	Full Coding Region	Cancer Driver Gene
APC	Specific Exons	Cancer Driver Gene
AR	Full Coding Region	Cancer Driver Gene
ATM	Specific Exons	Cancer Driver and Clonal Hematopoiesis Gene
BRAF	Full Coding Region	Cancer Driver Gene
CDH1	Specific Exons	Cancer Driver Gene
CDK4	Full Coding Region	Cancer Driver Gene
CDK6	Full Coding Region	Cancer Driver Gene
CDKN2A	Specific Exons	Cancer Driver Gene
CSF1R	Specific Exons	Cancer Driver Gene
CTNNB1	Specific Exons	Cancer Driver Gene
DNMT3A	Specific Exons	Cancer Driver and Clonal Hematopoiesis Gene
EGFR	Full Coding Region	Cancer Driver Gene
ERBB2	Specific Exons	Cancer Driver Gene
ERBB4	Full Coding Region	Cancer Driver Gene
ESR1	Full Coding Region	Cancer Driver Gene
EZH2	Specific Exons	Cancer Driver Gene
FBXW7	Specific Exons	Cancer Driver Gene
FGFR1	Specific Exons	Cancer Driver Gene
FGFR2	Specific Exons	Cancer Driver Gene
FGFR3	Specific Exons	Cancer Driver Gene
FLT3	Specific Exons	Cancer Driver Gene
GNA11	Specific Exons	Cancer Driver Gene
GNAQ	Specific Exons	Cancer Driver Gene
GNAS	Specific Exons	Cancer Driver and Clonal Hematopoiesis Gene
HNF1A	Specific Exons	Cancer Driver Gene
HRAS	Full Coding Region	Cancer Driver Gene
IDH1	Specific Exons	Cancer Driver and Clonal Hematopoiesis Gene
IDH2	Specific Exons	Cancer Driver and Clonal Hematopoiesis Gene
JAK2	Full Coding Region	Cancer Driver and Clonal Hematopoiesis Gene
JAK3	Specific Exons	Cancer Driver Gene
KDR	Specific Exons	Cancer Driver Gene
KIT	Full Coding Region	Cancer Driver Gene
KRAS	Full Coding Region	Cancer Driver Gene
MAP2K1	Specific Exons	Cancer Driver Gene
MET	Specific Exons	Cancer Driver Gene
MLH1	Specific Exons	Cancer Driver Gene
MPL	Specific Exons	Cancer Driver Gene
MYC	Specific Exons	Cancer Driver Gene
NPM1	Specific Exons	Cancer Driver Gene
NRAS	Full Coding Region	Cancer Driver Gene
PDGFRA	Full Coding Region	Cancer Driver Gene
PIK3CA	Full Coding Region	Cancer Driver Gene
PIK3R1	Specific Exons	Cancer Driver Gene
PTEN	Full Coding Region	Cancer Driver Gene
PTPN11	Specific Exons	Cancer Driver Gene
RB1	Specific Exons	Cancer Driver Gene
RET	Specific Exons	Cancer Driver Gene
SMAD4	Specific Exons	Cancer Driver Gene
SMARCB1	Specific Exons	Cancer Driver Gene
SMO	Specific Exons	Cancer Driver Gene
SRC	Specific Exons	Cancer Driver Gene
STK11	Full Coding Region	Cancer Driver Gene
TERT	Specific Exons	Cancer Driver Gene
TP53	Full Coding Region	Cancer Driver Gene
VHL	Specific Exons	Cancer Driver Gene
* Analyzed genes inlcuded those that have been commonly implicated in cancer. Specific genes (DNMT3A, IDH1, and IDH2) or certain alterations within ATM, JAK2 and TP53 as described in references (32-36) were considered related to blood cell proliferation (see Methods).
