# Supplementary material for: White blood cell and cell-free DNA analyses for detection of residual disease in gastric cancer
Source: Nat Commun. 2020 Jan 27;11:525. doi: 10.1038/s41467-020-14310-3 (PMC6985115; doi:10.1038/s41467-020-14310-3)
Supplement: Supplementary file 6 — Supplementary Data 4 [file 41467_2020_14310_MOESM6_ESM.xlsx]

## Sheet: SD 1
Supplementary Data 1. Clinical characteristics of patients analyzed
		Demographics					Treatment Data				Pathological Data												Intervals of Blood Collection				Survival Data
Patient	Cancer Type	Age	Gender	Clinical Trial	Country of Origin		Preoperative Treatment	Type of Surgery	Postoperative Treatment		Lauren Subtype	Grade	ypT	ypN	ypM	MMR Status	EBV Status	Pathological Stage	Resection margins	TRG (Mandard)	Residual Tumor Burden		Baseline to Preoperative Timepoint (days)	Preoperative Timepoint to Surgery (days)	Surgery to Postoperative Timepoint (days)		Event-free Survival (0 - Event-free; 1 - Recurrence or Death)	Time to Event-free Survival (months)	Overall Survival (0 - Alive; 1 - Deceased)	Time to Overall Survival (months)
CGST102	Gastric cancer	76	Female	CRITICS (NCT00407186)	The Netherlands		3x ECC	Distal gastrectomy	45Gy + 5w CC		Intestinal	Moderate	ypT3	ypN0	ypM0	MSI	negative	IIA	Negative	TRG 5	0		77	22	48		0	72.0667	0	72.0667
CGST105	Gastric cancer	66	Female	CRITICS (NCT00407186)	The Netherlands		3x ECC	Distal gastrectomy	3x ECC		Intestinal	Poor	ypT3	ypN0	ypM0	MSI	negative	IIA	Negative	TRG 5	0		72	NA	NA		1	18.7333	0	67.5
CGST114	Gastric cancer	65	Male	CRITICS (NCT00407186)	The Netherlands		3x ECC	Distal gastrectomy	3x ECC		Intestinal	Poor	ypT4a	ypN1	ypM0	MSS	negative	IIIA	Negative	TRG 4	10-19%		95	NA	NA		1	20.1	1	39.3667
CGST121	Gastric cancer	75	Male	CRITICS (NCT00407186)	The Netherlands		3x ECC	Distal gastrectomy	3x ECC		Intestinal	Moderate	ypT1b	ypN0	ypM0	MSS	negative	IA	Negative	TRG 3	80-89%		160	NA	NA		0	42.1	0	42.1
CGST122	Gastric cancer	56	Male	CRITICS (NCT00407186)	The Netherlands		3x ECC	Distal gastrectomy	45Gy + 5w CC		Intestinal	Moderate	ypT1a	ypN0	ypM0	MSS	negative	IA	Negative	TRG 4	20-29%		99	NA	NA		0	42.1	0	42.1
CGST134	Gastric cancer	74	Male	CRITICS (NCT00407186)	The Netherlands		3x ECC	Distal gastrectomy	3x ECC		Intestinal	Poor	ypT3	ypN1	ypM0	MSS	negative	IIB	Negative	TRG 5	0		84	15	44		1	10.8	1	14.6667
CGST143	Gastric cancer	67	Female	CRITICS (NCT00407186)	The Netherlands		3x ECC	Distal gastrectomy	45Gy + 5w CC		Diffuse	NA	ypT0	ypN0	ypM0	NA	NA	0	Negative	TRG 1	1		85	NA	NA		0	24.1	0	24.1
CGST148	Gastric cancer	49	Female	CRITICS (NCT00407186)	The Netherlands		3x ECC	Distal gastrectomy	3x ECC		Diffuse	Poor	ypT4a	ypN2	ypMX	MSS	negative	IIIB	Positive	TRG 5	1-9%		65	21	29		1	2.83333	1	18.9333
CGST24	Gastric cancer	76	Female	CRITICS (NCT00407186)	The Netherlands		3x ECC	Distal gastrectomy	45Gy + 5w CC		Diffuse	Poor	ypT3	ypN2	ypM0	MSS	negative	IIIA	Positive	TRG 4	30-39%		NA	38	18		1	18.7	1	20.7667
CGST38	Gastric cancer	71	Female	CRITICS (NCT00407186)	The Netherlands		3x ECC	Distal gastrectomy	45Gy + 5w CC		Diffuse	NA	ypT0	ypN0	ypM0	NA	negative	0	Negative	TRG 1	1		61	25	12		0	64.7	0	64.7
CGST44	Gastric cancer	66	Male	CRITICS (NCT00407186)	The Netherlands		3x ECC	Distal gastrectomy	3x ECC		Diffuse	Poor	ypT3	ypN1 (mi)	ypM0	MSS	negative	IIB	Negative	TRG 3	50-59%		104	6	14		0	60.6333	0	60.6333
CGST47	Gastric cancer	74	Female	CRITICS (NCT00407186)	The Netherlands		3x ECC	Distal gastrectomy	3x ECC		Intestinal	Moderate	ypT1a	ypN0	ypM0	MSS	negative	IA	Negative	TRG 2	90-99%		69	21	93		0	58.2333	0	58.2333
CGST49	Gastric cancer	30	Female	CRITICS (NCT00407186)	The Netherlands		3x ECC	Distal gastrectomy	45Gy + 5w CC		Diffuse	Poor	ypT2	ypN1	ypM0	MSS	negative	IIA	Negative	TRG 4	40-49%		84	1	190		0	57.5333	0	57.5333
CGST57	Gastric cancer	51	Male	CRITICS (NCT00407186)	The Netherlands		3x ECC	Distal gastrectomy	3x ECC		Diffuse	Poor	ypT1b	ypN1 (mi)	ypM0	MSS	negative	IB	Negative	TRG 4	10-19%		NA	28	21		0	54.7333	0	54.7333
CGST62	Gastric cancer	63	Male	CRITICS (NCT00407186)	The Netherlands		3x ECC	Distal gastrectomy	45Gy + 5w CC		Diffuse	Poor	ypT4a	ypN0	ypMX	NA	NA	IIB	Negative	TRG 5	0		104	NA	NA		0	48.5667	0	48.5667
CGST67	Gastric cancer	69	Male	CRITICS (NCT00407186)	The Netherlands		3x ECC	Distal gastrectomy	3x ECC		Intestinal	Moderate	ypT1b	ypN0	ypM0	MSS	negative	IA	Negative	TRG 2	90-99%		77	4	10		0	37.7667	0	37.7667
CGST68	Gastric cancer	53	Male	CRITICS (NCT00407186)	The Netherlands		3x ECC	Distal gastrectomy	45Gy + 5w CC		Other (adenosquamous)	Poor	ypT4a	ypN3a	ypM1	MSS	negative	IV	Negative	TRG 5	0		91	0	49		1	6.93333	1	7.3
CGST69	Gastric cancer	53	Male	CRITICS (NCT00407186)	The Netherlands		3x ECC	Distal gastrectomy	45Gy + 5w CC		Diffuse	Poor	ypT2	ypN0	ypM0	MSS	negative	IB	Negative	TRG 3	50-59%		89	1	47		0	37.2667	0	37.2667
CGST79	Gastric cancer	45	Male	CRITICS (NCT00407186)	The Netherlands		3x ECC	Distal gastrectomy	3x ECC		Diffuse	Poor	ypT2	ypN0	ypM0	MSS	negative	IB	Negative	TRG 3	60-69%		91	NA	NA		0	26.5667	0	26.5667
CGST80	Gastric cancer	58	Male	CRITICS (NCT00407186)	The Netherlands		3x ECC	Distal gastrectomy	3x ECC		Diffuse	Poor	ypT3	ypN3a	ypM0	NA	NA	IIIB	Negative	TRG 2	90-99%		85	NA	NA		0	25.6333	0	25.6333
CGST91	Gastric cancer	56	Male	CRITICS (NCT00407186)	The Netherlands		3x ECC	Distal gastrectomy	3x ECC		Intestinal	Well	ypT3	ypN2	ypM0	MSS	negative	IIIA	Negative	TRG 5	0		50	NA	NA		1	18.4333	0	88.2667
CGST113	Gastric cancer	64	Male	CRITICS (NCT00407186)	The Netherlands		3x ECC	Esophagocardial resection	45Gy + 5w CC		Intestinal	Poor	ypT3	ypN2	ypM0	MSS	NA	IIIA	Negative	TRG 5	0		71	16	82		1	9.6	1	28.7
CGST176	Gastric cancer	66	Male	CRITICS (NCT00407186)	The Netherlands		3x ECC	Esophagocardial resection	45Gy + 5w CC		Intestinal	Moderate	ypT3	ypN0	ypMX	NA	NA	IIA	Negative	TRG 4	10-19%		125	NA	NA		0	48.5667	0	48.5667
CGST30	Gastric cancer	64	Female	CRITICS (NCT00407186)	The Netherlands		3x ECC	Esophagocardial resection	45Gy + 5w CC		Diffuse	Poor	ypT3	ypN2	ypM0	NA	NA	IIIA	Positive	TRG 4	10-19%		103	NA	NA		1	10.5667	1	11.0333
CGST33	Gastric cancer	61	Male	CRITICS (NCT00407186)	The Netherlands		3x ECC	Esophagocardial resection	45Gy + 5w CC		Intestinal	Moderate	ypT2	ypN0	ypM0	MSS	negative	IB	Negative	TRG 2	90-99%		42	NA	NA		0	74.2667	0	74.2667
CGST28	Gastric cancer	55	Male	CRITICS (NCT00407186)	The Netherlands		3x ECC	Not performed	3x ECC		Intestinal	Poor	ypTx	ypNx	ypMX	MSS	positive	X	No resection	No resection	No resection		74	NA	NA		1	2.23333	1	6.73333
CGST22	Gastric cancer	75	Male	CRITICS (NCT00407186)	The Netherlands		3x ECC	Exploratory laparotomy	3x ECC		Intestinal	Poor	ypTx	ypNx	ypM1	MSS	negative	IV	No resection	No resection	No resection		56	NA	NA		1	3.26667	1	17.6333
CGST26	Gastric cancer	51	Male	CRITICS (NCT00407186)	The Netherlands		3x ECC	Exploratory laparotomy	3x ECC		Diffuse	Poor	ypTx	ypNx	ypM1	MSS	negative	IV	No resection	No resection	No resection		77	NA	NA		1	2.9	1	4.6
CGST39	Gastric cancer	51	Male	CRITICS (NCT00407186)	The Netherlands		3x ECC	Exploratory laparotomy	3x ECC		Diffuse	Poor	ypTx	ypNx	ypM1	NA	NA	IV	No resection	No resection	No resection		86	NA	NA		1	2.9	1	9.26667
CGST41	Gastric cancer	66	Female	CRITICS (NCT00407186)	The Netherlands		3x ECC	Exploratory laparotomy	3x ECC		Diffuse	Poor	ypTx	ypNX	ypM1	NA	NA	IV	No resection	No resection	No resection		89	NA	NA		1	3.2	1	9.7
CGST48	Gastric cancer	62	Male	CRITICS (NCT00407186)	The Netherlands		3x ECC	Exploratory laparotomy	45Gy + 5w CC		Intestinal	Poor	ypTx	ypNx	ypM1	MSS	negative	IV	No resection	No resection	No resection		63	NA	NA		1	2.8	1	5.9
CGST64	Gastric cancer	58	Male	CRITICS (NCT00407186)	The Netherlands		3x ECC	Exploratory laparotomy	45Gy + 5w CC		Diffuse	Poor	ypTx	ypNx	ypM1	NA	negative	IV	No resection	No resection	No resection		91	NA	NA		1	4.1	1	6.66667
CGST158	Gastric cancer	45	Male	CRITICS (NCT00407186)	The Netherlands		3x ECC	Proximal gastrectomy	45Gy + 5w CC		Diffuse	Poor	ypT3	ypN1	ypM0	MSS	negative	IIB	Negative	TRG 4	40-49%		97	NA	NA		0	81.0333	0	81.0333
CGST109	Gastric cancer	63	Male	CRITICS (NCT00407186)	The Netherlands		3x ECC	Total gastrectomy	45Gy + 5w CC		Intestinal	Moderate	ypT3	ypN2	ypM0	MSS	negative	IIIA	Negative	TRG 5	0		45	54	10		1	60.4333	1	60.4333
CGST110	Gastric cancer	77	Male	CRITICS (NCT00407186)	The Netherlands		3x ECC	Total gastrectomy	3x ECC		Intestinal	Moderate	ypT4a	ypN3a	ypM0	MSS	NA	IIIC	Negative	TRG 5	0		105	NA	NA		1	33.8333	1	35.4667
CGST131	Gastric cancer	63	Male	CRITICS (NCT00407186)	The Netherlands		3x ECC	Total gastrectomy	45Gy + 5w CC		Diffuse	Poor	ypT2	ypN3a	ypM0	MSS	negative	IIIA	Negative	TRG 4	40-49%		84	NA	NA		1	18.6333	1	20.7
CGST133	Gastric cancer	70	Male	CRITICS (NCT00407186)	The Netherlands		3x ECC	Total gastrectomy	45Gy + 5w CC		Intestinal	Poor	ypT4b	ypN1	ypM1	NA	NA	IV	Negative	TRG 5	0		96	NA	NA		1	5.2	1	6.43333
CGST141	Gastric cancer	33	Female	CRITICS (NCT00407186)	The Netherlands		3x ECC	Total gastrectomy	3x ECC		Diffuse	Poor	ypT3	ypN2	ypM0	MSS	negative	IIIA	Negative	TRG 4	20-29%		85	NA	NA		0	23.4667	0	23.4667
CGST142	Gastric cancer	33	Female	CRITICS (NCT00407186)	The Netherlands		3x ECC	Total gastrectomy	45Gy + 5w CC		Diffuse	Poor	ypT4a	ypN3a	ypM0	MSS	negative	IIIC	Negative	TRG 5	0		117	NA	NA		1	23.1333	0	27.3333
CGST152	Gastric cancer	65	Male	CRITICS (NCT00407186)	The Netherlands		3x ECC	Total gastrectomy	3x ECC		Diffuse	Poor	ypT4a	ypN0	ypMX	NA	NA	IIB	Positive	TRG 4	30-39%		82	NA	NA		1	15.0333	1	18.8333
CGST25	Gastric cancer	64	Male	CRITICS (NCT00407186)	The Netherlands		3x ECC	Total gastrectomy	45Gy + 5w CC		Intestinal	Well	ypT3	ypN1 (mi)	ypM0	MSS	negative	IIB	Negative	TRG 3	70-79%		75	17	34		0	92.2	0	92.2
CGST31	Gastric cancer	64	Male	CRITICS (NCT00407186)	The Netherlands		3x ECC	Total gastrectomy	45Gy + 5w CC		Intestinal	NA	ypT0	ypN0	ypM0	MSS	negative	0	Negative	TRG 1	1		124	1	51		0	76.1333	0	76.1333
CGST32	Gastric cancer	67	Male	CRITICS (NCT00407186)	The Netherlands		3x ECC	Total gastrectomy	3x ECC		Intestinal	Moderate	ypT3	ypN1	ypM0	MSS	negative	IIB	Negative	TRG 3	60-69%		92	0	56		0	75.9667	0	75.9667
CGST45	Gastric cancer	41	Female	CRITICS (NCT00407186)	The Netherlands		3x ECC	Total gastrectomy	45Gy + 5w CC		Diffuse	Poor	ypT3	ypN0	ypM0	MSS	negative	IIA	Negative	TRG 5	0		88	1	58		0	58.2333	0	58.2333
CGST58	Gastric cancer	58	Male	CRITICS (NCT00407186)	The Netherlands		3x ECC	Total gastrectomy	45Gy + 5w CC		Diffuse	Poor	ypT4a	ypN3b	ypM0	MSS	negative	IIIC	Negative	TRG 5	10-19%		65	NA	NA		1	2.8	1	9.46667
CGST63	Gastric cancer	50	Male	CRITICS (NCT00407186)	The Netherlands		3x ECC	Total gastrectomy	3x ECC		Intestinal	NA	ypT3	ypN0	ypM0	MSS	positive	IIA	Negative	TRG 5	0		90	13	24		0	44.5333	0	44.5333
CGST65	Gastric cancer	73	Male	CRITICS (NCT00407186)	The Netherlands		3x ECC	Total gastrectomy	45Gy + 5w CC		Intestinal	Moderate	ypT3	ypN0	ypM0	MSS	negative	IIA	Negative	TRG 5	0		91	NA	NA		0	39.6667	0	39.6667
CGST71	Gastric cancer	53	Male	CRITICS (NCT00407186)	The Netherlands		3x ECC	Total gastrectomy	3x ECC		Intestinal	Poor	ypT3	ypN1	ypM0	MSS	negative	IIB	Positive	TRG 5	0		81	NA	NA		1	8	1	11.0333
CGST81	Gastric cancer	64	Female	CRITICS (NCT00407186)	The Netherlands		3x ECC	Total gastrectomy	45Gy + 5w CC		Diffuse	Poor	ypT2	ypN0	ypMX	MSS	negative	IB	Negative	TRG 3	60-69%		85	NA	NA		1	6.56667	1	8
CGST97	Gastric cancer	65	Male	CRITICS (NCT00407186)	The Netherlands		3x ECC	Total gastrectomy	3x ECC		Diffuse	Poor	ypT2	ypN0	ypM0	MSS	positive	IB	Negative	TRG 3	70-79%		98	1	58		0	76.7	0	76.7
ECC, epirubicin, cisplatin, capecitabine; CC, cisplatin, capecitabine; MMR, mismatch repair; EBV, Epstein Barr virus; TRG, tumor regression grade

## Sheet: SD 2
Supplementary Data 2. Serial timepoints analyzed
Patient	Patient Timepoint	Significance of Timepoint	Sample Type	Sample Volume (ml)	cfDNA Extracted (ng)	cfDNA Input (ng)
CGST102	CGST102P	Baseline	Plasma	4.1	32.9245	32.9245
CGST102	CGST102N	Baseline	Buffy Coat	0.1	1351.6	75
CGST102	CGST102P2	Postoperative	Plasma	4.1	19.9485	19.9485
CGST102	CGST102P1	Preoperative	Plasma	3.9	29.331	29.331
CGST105	CGST105P	Baseline	Plasma	4	68.7275	68.7275
CGST105	CGST105N	Baseline	Buffy Coat	0.1	1324.8	75
CGST105	CGST105P1	Preoperative	Plasma	4	151.119	125
CGST109	CGST109P	Baseline	Plasma	4	98.491	98.491
CGST109	CGST109N	Baseline	Buffy Coat	0.1	2194.4	75
CGST109	CGST109P2	Postoperative	Plasma	3.7	246.293	125
CGST109	CGST109P1	Preoperative	Plasma	4	196.201	125
CGST110	CGST110P	Baseline	Plasma	3.8	19.0135	19.0135
CGST110	CGST110N	Baseline	Buffy Coat	0.1	915.6	75
CGST110	CGST110P1	Preoperative	Plasma	4.4	89.9165	89.9165
CGST113	CGST113P	Baseline	Plasma	3.5	41.294	41.294
CGST113	CGST113N	Baseline	Buffy Coat	0.1	891	75
CGST113	CGST113P2	Postoperative	Plasma	2.9	31.8435	31.8435
CGST113	CGST113P1	Preoperative	Plasma	3.8	82.548	82.548
CGST114	CGST114P	Baseline	Plasma	4.4	45.543	45.543
CGST114	CGST114N	Baseline	Buffy Coat	0.1	1947	75
CGST114	CGST114P1	Preoperative	Plasma	4.5	118.404	118.404
CGST121	CGST121P	Baseline	Plasma	3.8	22.829	22.829
CGST121	CGST121N	Baseline	Buffy Coat	0.1	983.68	75
CGST121	CGST121P1	Preoperative	Plasma	3.6	39.5595	39.5595
CGST122	CGST122P	Baseline	Plasma	3.5	59.152	59.152
CGST122	CGST122N	Baseline	Buffy Coat	0.1	704.16	75
CGST122	CGST122P1	Preoperative	Plasma	3.5	128.385	125
CGST131	CGST131P	Baseline	Plasma	4	17.133	17.133
CGST131	CGST131N	Baseline	Buffy Coat	0.1	2484	75
CGST131	CGST131P1	Preoperative	Plasma	4.4	131.184	125
CGST133	CGST133P	Baseline	Plasma	4.5	182.169	125
CGST133	CGST133N	Baseline	Buffy Coat	0.1	891.46	75
CGST133	CGST133P1	Preoperative	Plasma	4.5	43.6535	43.6535
CGST134	CGST134P	Baseline	Plasma	4.5	46.118	46.118
CGST134	CGST134N	Baseline	Buffy Coat	0.1	1056.82	75
CGST134	CGST134P2	Postoperative	Plasma	4.7	229.822	125
CGST134	CGST134P1	Preoperative	Plasma	4	32.6315	32.6315
CGST141	CGST141P	Baseline	Plasma	4.4	47.674	47.674
CGST141	CGST141N	Baseline	Buffy Coat	0.1	700	75
CGST141	CGST141P1	Preoperative	Plasma	4.4	69.941	69.941
CGST142	CGST142P	Baseline	Plasma	4	10.1865	10.1865
CGST142	CGST142N	Baseline	Buffy Coat	0.1	942.48	75
CGST142	CGST142P1	Preoperative	Plasma	4.5	42.743	42.743
CGST143	CGST143P	Baseline	Plasma	4.4	21.635	21.635
CGST143	CGST143N	Baseline	Buffy Coat	0.1	946.8	75
CGST143	CGST143P1	Preoperative	Plasma	4.2	47.6525	47.6525
CGST148	CGST148P	Baseline	Plasma	2.5	9.8615	9.8615
CGST148	CGST148N	Baseline	Buffy Coat	0.1	1190.4	75
CGST148	CGST148P2	Postoperative	Plasma	4.1	45.1475	45.1475
CGST148	CGST148P1	Preoperative	Plasma	2	21.4235	21.4235
CGST152	CGST152P	Baseline	Plasma	3	59.636	59.636
CGST152	CGST152N	Baseline	Buffy Coat	0.1	1091.2	75
CGST152	CGST152P1	Preoperative	Plasma	3.8	257.229	125
CGST158	CGST158P	Baseline	Plasma	4	89.4815	89.4815
CGST158	CGST158N	Baseline	Buffy Coat	0.1	1036.8	75
CGST158	CGST158P1	Preoperative	Plasma	4.5	49.6175	49.6175
CGST176	CGST176P	Baseline	Plasma	3	40.2575	40.2575
CGST176	CGST176N	Baseline	Buffy Coat	0.1	543.66	75
CGST176	CGST176P1	Preoperative	Plasma	3.4	45.185	45.185
CGST22	CGST22P	Baseline	Plasma	2.5	31.332	31.332
CGST22	CGST22N	Baseline	Buffy Coat	0.1	877.2	75
CGST22	CGST22P1	Preoperative	Plasma	2.5	31.332	31.332
CGST24	CGST24P	Baseline	Plasma	4	119.929	119.929
CGST24	CGST24N	Baseline	Buffy Coat	0.1	1258	75
CGST24	CGST24P2	Postoperative	Plasma	4	144.881	125
CGST24	CGST24P1	Preoperative	Plasma	3.8	194.898	125
CGST25	CGST25P	Baseline	Plasma	3	14.0425	14.0425
CGST25	CGST25N	Baseline	Buffy Coat	0.1	734.72	75
CGST25	CGST25P2	Postoperative	Plasma	4.1	138.713	125
CGST25	CGST25P1	Preoperative	Plasma	3.9	40.421	40.421
CGST26	CGST26P	Baseline	Plasma	3.5	19.458	19.458
CGST26	CGST26N	Baseline	Buffy Coat	0.1	995.68	75
CGST26	CGST26P1	Preoperative	Plasma	2.5	45.9585	45.9585
CGST28	CGST28P	Baseline	Plasma	4	23.4535	23.4535
CGST28	CGST28N	Baseline	Buffy Coat	0.1	1900	75
CGST28	CGST28P1	Preoperative	Plasma	4	33.618	33.618
CGST30	CGST30P	Baseline	Plasma	3	12.657	12.657
CGST30	CGST30N	Baseline	Buffy Coat	0.1	1254.4	75
CGST30	CGST30P1	Preoperative	Plasma	3.5	72.6505	72.6505
CGST31	CGST31P	Baseline	Plasma	4	102.994	102.994
CGST31	CGST31N	Baseline	Buffy Coat	0.1	1831.8	75
CGST31	CGST31P2	Postoperative	Plasma	4	57.4645	57.4645
CGST31	CGST31P1	Preoperative	Plasma	3.5	28.4475	28.4475
CGST32	CGST32P	Baseline	Plasma	4	45.9585	45.9585
CGST32	CGST32N	Baseline	Buffy Coat	0.1	2219.6	75
CGST32	CGST32P2	Postoperative	Plasma	4	17.2595	17.2595
CGST32	CGST32P1	Preoperative	Plasma	3.5	147.769	125
CGST33	CGST33P	Baseline	Plasma	3.5	19.976	19.976
CGST33	CGST33N	Baseline	Buffy Coat	0.1	1776	75
CGST33	CGST33P1	Preoperative	Plasma	4	34.842	34.842
CGST38	CGST38P	Baseline	Plasma	4	45.9585	45.9585
CGST38	CGST38N	Baseline	Buffy Coat	0.1	837.4	75
CGST38	CGST38P2	Postoperative	Plasma	4	49.63	49.63
CGST38	CGST38P1	Preoperative	Plasma	4.5	16.952	16.952
CGST39	CGST39P	Baseline	Plasma	3.5	72.4225	72.4225
CGST39	CGST39N	Baseline	Buffy Coat	0.1	1064	75
CGST39	CGST39P1	Preoperative	Plasma	4.5	28.3465	28.3465
CGST41	CGST41P	Baseline	Plasma	3.5	27.422	27.422
CGST41	CGST41N	Baseline	Buffy Coat	0.1	864	75
CGST41	CGST41P1	Preoperative	Plasma	4	46.354	46.354
CGST44	CGST44P	Baseline	Plasma	3.5	76.01	76.01
CGST44	CGST44N	Baseline	Buffy Coat	0.1	693.6	75
CGST44	CGST44P2	Postoperative	Plasma	3.2	75.7575	75.7575
CGST44	CGST44P1	Preoperative	Plasma	5	124.707	124.707
CGST45	CGST45P	Baseline	Plasma	3.8	27.1465	27.1465
CGST45	CGST45N	Baseline	Buffy Coat	0.1	1159.2	75
CGST45	CGST45P2	Postoperative	Plasma	4.5	43.902	43.902
CGST45	CGST45P1	Preoperative	Plasma	3.5	30.9125	30.9125
CGST47	CGST47P	Baseline	Plasma	4	18.215	18.215
CGST47	CGST47N	Baseline	Buffy Coat	0.1	652.08	75
CGST47	CGST47P2	Postoperative	Plasma	3.8	65.764	65.764
CGST47	CGST47P1	Preoperative	Plasma	3.5	26.0645	26.0645
CGST48	CGST48P	Baseline	Plasma	4.5	39.5375	39.5375
CGST48	CGST48N	Baseline	Buffy Coat	0.1	924	75
CGST48	CGST48P1	Preoperative	Plasma	3.8	111.391	111.391
CGST49	CGST49P	Baseline	Plasma	4	53.8075	53.8075
CGST49	CGST49N	Baseline	Buffy Coat	0.1	2189	75
CGST49	CGST49P2	Postoperative	Plasma	4.5	17.802	17.802
CGST49	CGST49P1	Preoperative	Plasma	4	23.83	23.83
CGST57	CGST57P	Baseline	Plasma	4	30.048	30.048
CGST57	CGST57N	Baseline	Buffy Coat	0.1	703.12	75
CGST57	CGST57P2	Postoperative	Plasma	4.5	44.153	44.153
CGST57	CGST57P1	Preoperative	Plasma	4.5	82.464	82.464
CGST58	CGST58P	Baseline	Plasma	3.8	75.286	75.286
CGST58	CGST58N	Baseline	Buffy Coat	0.1	1688.4	75
CGST58	CGST58P1	Preoperative	Plasma	4	179.183	125
CGST62	CGST62P	Baseline	Plasma	3.7	41.426	41.426
CGST62	CGST62N	Baseline	Buffy Coat	0.1	482.16	75
CGST62	CGST62P1	Preoperative	Plasma	4	44.9825	44.9825
CGST63	CGST63P	Baseline	Plasma	4	32.3125	32.3125
CGST63	CGST63N	Baseline	Buffy Coat	0.1	1242	75
CGST63	CGST63P2	Postoperative	Plasma	4.1	413.647	125
CGST63	CGST63P1	Preoperative	Plasma	3.8	230.348	125
CGST64	CGST64P	Baseline	Plasma	3	29.0155	29.0155
CGST64	CGST64N	Baseline	Buffy Coat	0.1	746.76	75
CGST64	CGST64P1	Preoperative	Plasma	4.5	43.672	43.672
CGST65	CGST65P	Baseline	Plasma	4.5	283.096	125
CGST65	CGST65N	Baseline	Buffy Coat	0.1	1421.4	75
CGST65	CGST65P1	Preoperative	Plasma	4	136.747	125
CGST67	CGST67P	Baseline	Plasma	3	69.0165	69.0165
CGST67	CGST67N	Baseline	Buffy Coat	0.1	1460	75
CGST67	CGST67P2	Postoperative	Plasma	4.5	479.854	125
CGST67	CGST67P1	Preoperative	Plasma	4.5	244.957	125
CGST68	CGST68P	Baseline	Plasma	3.5	169.212	125
CGST68	CGST68N	Baseline	Buffy Coat	0.1	2714	75
CGST68	CGST68P2	Postoperative	Plasma	4.5	39.936	39.936
CGST68	CGST68P1	Preoperative	Plasma	4.5	8.383	8.383
CGST69	CGST69P	Baseline	Plasma	4	20.352	20.352
CGST69	CGST69N	Baseline	Buffy Coat	0.1	1402.2	75
CGST69	CGST69P2	Postoperative	Plasma	4.5	20.9745	20.9745
CGST69	CGST69P1	Preoperative	Plasma	4.5	64.0005	64.0005
CGST71	CGST71P	Baseline	Plasma	4	43.4285	43.4285
CGST71	CGST71N	Baseline	Buffy Coat	0.1	1531.2	75
CGST71	CGST71P1	Preoperative	Plasma	4.5	35.938	35.938
CGST79	CGST79P	Baseline	Plasma	4.5	20.1595	20.1595
CGST79	CGST79P1	Preoperative	Plasma	4.2	55.862	55.862
CGST80	CGST80P	Baseline	Plasma	4.5	38.507	38.507
CGST80	CGST80N	Baseline	Buffy Coat	0.1	1078.8	75
CGST80	CGST80P1	Preoperative	Plasma	4.3	45.9585	45.9585
CGST81	CGST81P	Baseline	Plasma	3.5	130.63	125
CGST81	CGST81N	Baseline	Buffy Coat	0.1	1918.4	75
CGST81	CGST81P1	Preoperative	Plasma	2.5	307.502	125
CGST91	CGST91P	Baseline	Plasma	4	147.78	125
CGST91	CGST91N	Baseline	Buffy Coat	0.1	555.28	75
CGST91	CGST91P1	Preoperative	Plasma	4	348.752	125
CGST97	CGST97P	Baseline	Plasma	4.4	76.75	76.75
CGST97	CGST97N	Baseline	Buffy Coat	0.1	1895.4	75
CGST97	CGST97P2	Postoperative	Plasma	3	35.2825	35.2825
CGST97	CGST97P1	Preoperative	Plasma	4	213.071	125

## Sheet: SD 3
Supplementary Data 3. Genes analyzed
Gene	Region Analyzed	Gene Category*
ABL1	Specific Exons	Cancer Driver Gene
AKT1	Specific Exons	Cancer Driver Gene
ALK	Full Coding Region	Cancer Driver Gene
APC	Specific Exons	Cancer Driver Gene
AR	Full Coding Region	Cancer Driver Gene
ATM	Specific Exons	Cancer Driver and Clonal Hematopoiesis Gene
BRAF	Full Coding Region	Cancer Driver Gene
CDH1	Specific Exons	Cancer Driver Gene
CDK4	Full Coding Region	Cancer Driver Gene
CDK6	Full Coding Region	Cancer Driver Gene
CDKN2A	Specific Exons	Cancer Driver Gene
CSF1R	Specific Exons	Cancer Driver Gene
CTNNB1	Specific Exons	Cancer Driver Gene
DNMT3A	Specific Exons	Cancer Driver and Clonal Hematopoiesis Gene
EGFR	Full Coding Region	Cancer Driver Gene
ERBB2	Specific Exons	Cancer Driver Gene
ERBB4	Full Coding Region	Cancer Driver Gene
ESR1	Full Coding Region	Cancer Driver Gene
EZH2	Specific Exons	Cancer Driver Gene
FBXW7	Specific Exons	Cancer Driver Gene
FGFR1	Specific Exons	Cancer Driver Gene
FGFR2	Specific Exons	Cancer Driver Gene
FGFR3	Specific Exons	Cancer Driver Gene
FLT3	Specific Exons	Cancer Driver Gene
GNA11	Specific Exons	Cancer Driver Gene
GNAQ	Specific Exons	Cancer Driver Gene
GNAS	Specific Exons	Cancer Driver and Clonal Hematopoiesis Gene
HNF1A	Specific Exons	Cancer Driver Gene
HRAS	Full Coding Region	Cancer Driver Gene
IDH1	Specific Exons	Cancer Driver and Clonal Hematopoiesis Gene
IDH2	Specific Exons	Cancer Driver and Clonal Hematopoiesis Gene
JAK2	Full Coding Region	Cancer Driver and Clonal Hematopoiesis Gene
JAK3	Specific Exons	Cancer Driver Gene
KDR	Specific Exons	Cancer Driver Gene
KIT	Full Coding Region	Cancer Driver Gene
KRAS	Full Coding Region	Cancer Driver Gene
MAP2K1	Specific Exons	Cancer Driver Gene
MET	Specific Exons	Cancer Driver Gene
MLH1	Specific Exons	Cancer Driver Gene
MPL	Specific Exons	Cancer Driver Gene
MYC	Specific Exons	Cancer Driver Gene
NPM1	Specific Exons	Cancer Driver Gene
NRAS	Full Coding Region	Cancer Driver Gene
PDGFRA	Full Coding Region	Cancer Driver Gene
PIK3CA	Full Coding Region	Cancer Driver Gene
PIK3R1	Specific Exons	Cancer Driver Gene
PTEN	Full Coding Region	Cancer Driver Gene
PTPN11	Specific Exons	Cancer Driver Gene
RB1	Specific Exons	Cancer Driver Gene
RET	Specific Exons	Cancer Driver Gene
SMAD4	Specific Exons	Cancer Driver Gene
SMARCB1	Specific Exons	Cancer Driver Gene
SMO	Specific Exons	Cancer Driver Gene
SRC	Specific Exons	Cancer Driver Gene
STK11	Full Coding Region	Cancer Driver Gene
TERT	Specific Exons	Cancer Driver Gene
TP53	Full Coding Region	Cancer Driver Gene
VHL	Specific Exons	Cancer Driver Gene
* Analyzed genes inlcuded those that have been commonly implicated in cancer. Specific genes (DNMT3A, IDH1, and IDH2) or certain alterations within ATM, JAK2 and TP53 as described in references (32-36) were considered related to blood cell proliferation (see Methods).

## Sheet: SD 4
Supplementary Data 4. Summary of genomic analyses of plasma samples
Patient	Patient Timepoint	Analysis Type	Read Length	Bases Mapped to Genome	Bases in Target Region	Bases Mapped to Target Regions	Percent Mapped to Target Regions	Total Coverage of Target Regions	Distinct Coverage of Target Regions
CGST102	CGST102P	TEC-Seq	100	5715504500	80930	2644902854	0.46	31309	4503
CGST102	CGST102P1	TEC-Seq	100	5998109300	80930	2987328937	0.5	35356	4709
CGST102	CGST102P2	TEC-Seq	100	6793240800	80930	3123029034	0.459726	37211.3	4631.92
CGST105	CGST105P	TEC-Seq	100	5860142600	80930	2920684685	0.498398	34345.9	6942.82
CGST105	CGST105P1	TEC-Seq	100	5904082100	80930	3055802485	0.517575	35915.5	6584.59
CGST109	CGST109P	TEC-Seq	100	6295967400	80930	3248425068	0.515953	38199.2	7053.08
CGST109	CGST109P1	TEC-Seq	100	6013317300	80930	2815835970	0.468267	33099.6	9321.21
CGST109	CGST109P2	TEC-Seq	100	6619965600	80930	2951306546	0.445819	35132	9594.51
CGST110	CGST110P	TEC-Seq	100	9179291500	80930	4298269268	0.47	51666	3873
CGST110	CGST110P1	TEC-Seq	100	8406412800	80930	4142725047	0.49	49829	7358
CGST113	CGST113P	TEC-Seq	100	7800665800	80930	1225827874	0.157144	14534.3	2850.5
CGST113	CGST113P1	TEC-Seq	100	3847385800	80930	1796935810	0.467054	20616.9	4526.89
CGST113	CGST113P2	TEC-Seq	100	6489592600	80930	2839487561	0.437545	33776.6	4334.22
CGST114	CGST114P	TEC-Seq	100	7151572200	80930	3254967293	0.46	38496	4839
CGST114	CGST114P1	TEC-Seq	100	7470020200	80930	3979321082	0.53	47176	8923
CGST121	CGST121P	TEC-Seq	100	5017934500	80930	2207136971	0.43985	26020	5472.37
CGST121	CGST121P1	TEC-Seq	100	5941381100	80930	2349841475	0.395504	27708.8	5746.19
CGST122	CGST122P	TEC-Seq	100	5928880500	80930	2281502089	0.384812	26934.5	8858.91
CGST122	CGST122P1	TEC-Seq	100	5955730600	80930	2488111598	0.417768	29305.9	11127.2
CGST131	CGST131P	TEC-Seq	100	6040318900	80930	2670580911	0.44	31516	4859
CGST131	CGST131P1	TEC-Seq	100	6894739500	80930	3634605240	0.53	43086	8516
CGST133	CGST133P	TEC-Seq	100	4519145400	80930	1569298193	0.347256	18033.8	4360.69
CGST133	CGST133P1	TEC-Seq	100	3778347400	80930	1740693788	0.460702	19973.6	7147.71
CGST134	CGST134P	TEC-Seq	100	4762925800	80930	2182666734	0.458262	25777.1	6351.14
CGST134	CGST134P1	TEC-Seq	100	6909633600	80930	1625372101	0.235233	19222.7	9957.65
CGST134	CGST134P2	TEC-Seq	100	5926486300	80930	2833507638	0.478109	33928.5	7896.37
CGST141	CGST141P	TEC-Seq	100	6781001300	80930	3440927391	0.51	40762	5404
CGST141	CGST141P1	TEC-Seq	100	6712701900	80930	3385290681	0.5	40037	7747
CGST142	CGST142P	TEC-Seq	100	7361933400	80930	3522503790	0.478475	40655.5	5563.77
CGST142	CGST142P1	TEC-Seq	100	3901705000	80930	1635312539	0.419128	18876.5	3406.45
CGST143	CGST143P	TEC-Seq	100	6554500600	80930	1484918070	0.226549	17583.4	2495.27
CGST143	CGST143P1	TEC-Seq	100	6315804700	80930	2921644628	0.462593	34571.5	4683.03
CGST148	CGST148P	TEC-Seq	100	3846279100	80930	1452859818	0.377731	16791.7	2004.59
CGST148	CGST148P1	TEC-Seq	100	4137104400	80930	1722641701	0.416388	19860.9	1866.01
CGST148	CGST148P2	TEC-Seq	100	8115750600	80930	3180887811	0.39194	38457.7	6766.07
CGST152	CGST152P	TEC-Seq	100	3353885300	80930	1526513135	0.455148	17630.8	3666.83
CGST152	CGST152P1	TEC-Seq	100	6154888700	80930	2411352498	0.391778	27780.7	8625.78
CGST158	CGST158P	TEC-Seq	100	5147112700	80930	2295516038	0.45	27138	5233
CGST158	CGST158P1	TEC-Seq	100	6006041400	80930	1552248828	0.258448	15109.4	4180.81
CGST176	CGST176P	TEC-Seq	100	5277972500	80930	2287430177	0.433392	26265.7	8093.07
CGST176	CGST176P1	TEC-Seq	100	4649933000	80930	1736286998	0.3734	19916.1	5789.81
CGST22	CGST22P	TEC-Seq	100	5887803000	80930	2449271468	0.415991	28701.6	3601.02
CGST22	CGST22P1	TEC-Seq	100	3809398300	80930	1305798697	0.342783	15072.7	3838.99
CGST24	CGST24P	TEC-Seq	100	9043109900	80930	4151550042	0.459084	50067.3	10316.7
CGST24	CGST24P1	TEC-Seq	100	6571692600	80930	2841136771	0.43233	34030.5	3326.56
CGST24	CGST24P2	TEC-Seq	100	4263908500	80930	2198635683	0.515639	25136.3	7991.82
CGST25	CGST25P	TEC-Seq	100	6914308700	80930	3008397120	0.435097	35837.1	4451.41
CGST25	CGST25P1	TEC-Seq	100	5138989000	80930	2212593275	0.43055	26099.1	8343.01
CGST25	CGST25P2	TEC-Seq	100	6583579300	80930	2964750497	0.450325	35207.8	9462.38
CGST26	CGST26P	TEC-Seq	100	5197445200	80930	2241760526	0.43132	26834.3	2764.15
CGST26	CGST26P1	TEC-Seq	100	5026542800	80930	1342021803	0.266987	15184.1	2277.79
CGST28	CGST28P	TEC-Seq	100	6288486100	80930	2884997993	0.458775	34537.8	2585.94
CGST28	CGST28P1	TEC-Seq	100	6937938400	80930	1635435940	0.235724	19404.4	1561.24
CGST30	CGST30P	TEC-Seq	100	6141213100	80930	3109994564	0.506414	37193.5	2555.22
CGST30	CGST30P1	TEC-Seq	100	4309015500	80930	1981934757	0.459951	22849.2	4840.28
CGST31	CGST31P	TEC-Seq	100	5630437800	80930	2042169995	0.362702	24281.7	1220.25
CGST31	CGST31P1	TEC-Seq	100	6716001300	80930	3196877907	0.476009	37989.6	8384.01
CGST31	CGST31P2	TEC-Seq	100	7178183100	80930	3672017873	0.511553	43634.5	7428.84
CGST32	CGST32P	TEC-Seq	100	6969139300	80930	3099120469	0.444692	36725.9	3935.13
CGST32	CGST32P1	TEC-Seq	100	6739502000	80930	3545231854	0.526038	42169.8	9073.08
CGST32	CGST32P2	TEC-Seq	100	6114722100	80930	1310653630	0.214344	15542	2413.43
CGST33	CGST33P	TEC-Seq	100	6560309400	80930	3168371917	0.482961	37915.7	4597.02
CGST33	CGST33P1	TEC-Seq	100	6109550400	80930	2383268213	0.390089	27742.6	6622.14
CGST38	CGST38P	TEC-Seq	100	6914087800	80930	3364615563	0.486632	39918.2	2668.84
CGST38	CGST38P1	TEC-Seq	100	6792524700	80930	3453432793	0.508417	41040.1	3184.16
CGST38	CGST38P2	TEC-Seq	100	7077217200	80930	3690973158	0.521529	43827.3	4770.61
CGST39	CGST39P	TEC-Seq	100	7043791400	80930	2992801875	0.424885	35620	6736.81
CGST39	CGST39P1	TEC-Seq	100	7190291400	80930	3676474263	0.511311	43674.3	4220.9
CGST41	CGST41P	TEC-Seq	100	6975053100	80930	3224065662	0.462228	38300.2	4016.02
CGST41	CGST41P1	TEC-Seq	100	5053505000	80930	2630170488	0.520465	31538.2	4523.5
CGST44	CGST44P	TEC-Seq	100	6617597800	80930	2819442093	0.426052	33499.7	5085.52
CGST44	CGST44P1	TEC-Seq	100	6599597300	80930	1996464970	0.302513	23365.4	10484.5
CGST44	CGST44P2	TEC-Seq	100	6559486700	80930	1882852044	0.287043	22374.3	6461.9
CGST45	CGST45P	TEC-Seq	100	6130812200	80930	2944524278	0.480283	35264.5	4745.44
CGST45	CGST45P1	TEC-Seq	100	5141669800	80930	2517511584	0.489629	30257.3	4062.65
CGST45	CGST45P2	TEC-Seq	100	5058317000	80930	2836133105	0.560687	34128.6	3172.64
CGST47	CGST47P	TEC-Seq	100	5961400000	80930	3083523351	0.517248	37008.5	3111.77
CGST47	CGST47P1	TEC-Seq	100	5512507200	80930	2739158303	0.496899	32912.4	3827.05
CGST47	CGST47P2	TEC-Seq	100	3767665100	80930	1661884444	0.441091	19698.7	4935.62
CGST48	CGST48P	TEC-Seq	100	6418652700	80930	1497230327	0.233262	17781.6	2409.61
CGST48	CGST48P1	TEC-Seq	100	6383392100	80930	3459431552	0.541943	41093.4	9183.74
CGST49	CGST49P	TEC-Seq	100	5472227600	80930	2370408567	0.433171	28331.6	2383.1
CGST49	CGST49P1	TEC-Seq	100	5908475400	80930	3032025653	0.513165	36455.1	3802.17
CGST49	CGST49P2	TEC-Seq	100	5659634300	80930	1822487750	0.322015	21944.5	3036.73
CGST57	CGST57P	TEC-Seq	100	4348848500	80930	2146269880	0.493526	25722.1	2260.98
CGST57	CGST57P1	TEC-Seq	100	5885101900	80930	1555343429	0.264285	18522.3	2963.99
CGST57	CGST57P2	TEC-Seq	100	6246025500	80930	1758717326	0.281574	21153.4	3138.99
CGST58	CGST58P	TEC-Seq	100	5818344500	80930	1274708429	0.219084	15281.4	2923.95
CGST58	CGST58P1	TEC-Seq	100	6317592400	80930	3085307789	0.488368	35909.1	13524
CGST62	CGST62P	TEC-Seq	100	5893688000	80930	2468833173	0.418894	29636.6	4877.77
CGST62	CGST62P1	TEC-Seq	100	5532879600	80930	2459461654	0.444517	28275.6	6522.16
CGST63	CGST63P	TEC-Seq	100	9691297400	80930	4263233224	0.439903	51805	4578.48
CGST63	CGST63P1	TEC-Seq	100	4267392400	80930	1358856933	0.318428	15786.8	6039.09
CGST63	CGST63P2	TEC-Seq	100	7800940600	80930	3694883659	0.473646	44199.5	13580
CGST64	CGST64P	TEC-Seq	100	1039325300	80930	491124993	0.472542	5805.37	568.668
CGST64	CGST64P1	TEC-Seq	100	4481165500	80930	1873316247	0.418042	22100	6413.05
CGST65	CGST65P	TEC-Seq	100	6623122300	80930	3354942634	0.50655	40339.7	8128.82
CGST65	CGST65P1	TEC-Seq	100	5461226100	80930	2183094789	0.399744	25832.7	11395.1
CGST67	CGST67P	TEC-Seq	100	5268060800	80930	2636276768	0.500426	31722.1	3768.57
CGST67	CGST67P1	TEC-Seq	100	6612674300	80930	3000041572	0.453681	35719.1	6228.03
CGST67	CGST67P2	TEC-Seq	100	6525344900	80930	1547996128	0.237228	18442.8	4647.4
CGST68	CGST68P	TEC-Seq	100	7460521500	80930	2483281621	0.332856	29733.5	5351.39
CGST68	CGST68P1	TEC-Seq	100	7539795800	80930	3745488233	0.496763	44815.1	3096.31
CGST68	CGST68P2	TEC-Seq	100	8234458000	80930	4134050485	0.502043	49371.6	7133.94
CGST69	CGST69P	TEC-Seq	100	7181374600	80930	1659017269	0.231017	19729.3	2859.2
CGST69	CGST69P1	TEC-Seq	100	7692923500	80930	3149678548	0.409425	37594.8	7020.95
CGST69	CGST69P2	TEC-Seq	100	7695301500	80930	3738347074	0.485796	43958.6	6196.48
CGST71	CGST71P	TEC-Seq	100	6920751100	80930	2676513996	0.386738	31859.3	3981.66
CGST71	CGST71P1	TEC-Seq	100	4806898600	80930	2010702082	0.418295	23754.6	6086.72
CGST79	CGST79P	TEC-Seq	100	5751410700	80930	2857360446	0.49681	34354.8	4058.69
CGST79	CGST79P1	TEC-Seq	100	4608100300	80930	2351565191	0.510311	27744.2	9022.55
CGST80	CGST80P	TEC-Seq	100	6368064600	80930	3298497188	0.517975	39691.8	5279.74
CGST80	CGST80P1	TEC-Seq	100	4644341200	80930	1924333584	0.414339	22613.1	546.835
CGST81	CGST81P	TEC-Seq	100	8655691400	80930	1519121452	0.18	17988	6419
CGST81	CGST81P1	TEC-Seq	100	6299242900	80930	2904512762	0.46	34274	10293
CGST91	CGST91P	TEC-Seq	100	5792398700	80930	2326866089	0.40171	26358.1	5654.2
CGST91	CGST91P1	TEC-Seq	100	5274928600	80930	2005984185	0.380287	22722.4	8176.04
CGST97	CGST97P	TEC-Seq	100	596719000	80930	297518719	0.498591	3524.31	894.295
CGST97	CGST97P1	TEC-Seq	100	7564129200	80930	2350459556	0.310738	27883.4	5481.01
CGST97	CGST97P2	TEC-Seq	100	6578254800	80930	2953292992	0.448948	35097.9	5902.09

## Sheet: SD 5
Supplementary Data 5. Summary of genomic analyses of white blood cell samples
Patient	Patient Timepoint	Analysis Type	Read Length	Bases Mapped to Genome	Bases in Target Region	Bases Mapped to Target Regions	Percent Mapped to Target Regions	Total Coverage of Target Regions	Distinct Coverage of Target Regions
CGST102	CGST102N	Targeted NGS	100	6195634700	80930	2863951939	0.462253	34359.2	5535.54
CGST105	CGST105N	Targeted NGS	100	6284700700	80930	2925783638	0.465541	34939.1	5402.53
CGST109	CGST109N	Targeted NGS	100	7820998800	80930	3840198215	0.491011	45908.8	7260.69
CGST110	CGST110N	Targeted NGS	100	7235895300	80930	3176811726	0.439035	37827.7	6012.7
CGST113	CGST113N	Targeted NGS	100	6730493500	80930	3049171631	0.453038	36327.1	5595.02
CGST114	CGST114N	Targeted NGS	100	7389659000	80930	3550259484	0.480436	42347.4	5852.05
CGST121	CGST121N	Targeted NGS	100	7294075400	80930	3595800814	0.492976	42877.5	5256.16
CGST122	CGST122N	Targeted NGS	100	7218344200	80930	3191080807	0.442079	38086.9	4114.85
CGST131	CGST131N	Targeted NGS	100	6391134300	80930	2637110909	0.41262	31673.5	5115.22
CGST133	CGST133N	Targeted NGS	100	7516524800	80930	3478702025	0.462807	41401.7	5709.96
CGST134	CGST134N	Targeted NGS	100	6970616400	80930	3161421788	0.453535	37555.7	5588.95
CGST141	CGST141N	Targeted NGS	100	6806738800	80930	2903065706	0.426499	34532.1	4966
CGST142	CGST142N	Targeted NGS	100	7802988500	80930	3473339304	0.445129	41412.7	5130.97
CGST143	CGST143N	Targeted NGS	100	7214764900	80930	2840601982	0.393721	33713.5	4597.11
CGST148	CGST148N	Targeted NGS	100	6381761000	80930	3012876406	0.472107	35987.7	5379.76
CGST152	CGST152N	Targeted NGS	100	7536990700	80930	3346738961	0.444042	40271.5	5849.54
CGST158	CGST158N	Targeted NGS	100	6575033600	80930	2941340317	0.44735	34952.1	6131.09
CGST176	CGST176N	Targeted NGS	100	7408525500	80930	3568504771	0.481675	42451.5	5899.29
CGST22	CGST22N	Targeted NGS	100	7017843200	80930	3046997907	0.434179	36555.4	5758.42
CGST24	CGST24N	Targeted NGS	100	6031439500	80930	2600962106	0.431234	31116	4628.53
CGST25	CGST25N	Targeted NGS	100	7628153000	80930	2867232470	0.375875	34508.5	5252.01
CGST26	CGST26N	Targeted NGS	100	6848908800	80930	3010566003	0.439569	35768.9	5850.68
CGST28	CGST28N	Targeted NGS	100	7088090300	80930	1860318810	0.262457	22092.6	4936.27
CGST30	CGST30N	Targeted NGS	100	6443455500	80930	2408385115	0.373772	28497.2	5139.08
CGST31	CGST31N	Targeted NGS	100	7391554100	80930	1995510669	0.269972	23806.2	4907.26
CGST32	CGST32N	Targeted NGS	100	6602195900	80930	3047662118	0.461613	36222.5	6164.81
CGST33	CGST33N	Targeted NGS	100	6528986900	80930	3141629807	0.481182	37298.3	5441.2
CGST38	CGST38N	Targeted NGS	100	7641335900	80930	3221456102	0.421583	38338.7	5592.08
CGST39	CGST39N	Targeted NGS	100	7240196600	80930	3318695433	0.458371	39606.7	6715.23
CGST41	CGST41N	Targeted NGS	100	7533950900	80930	3465686126	0.460009	41252.8	6348.13
CGST44	CGST44N	Targeted NGS	100	7254063600	80930	2005128421	0.276415	23888.9	5796.75
CGST45	CGST45N	Targeted NGS	100	6257089600	80930	2949372085	0.471365	35166.2	5670.31
CGST47	CGST47N	Targeted NGS	100	7348319800	80930	3266126327	0.444473	38867.3	6146.31
CGST48	CGST48N	Targeted NGS	100	6846646900	80930	3150453485	0.460145	37532.4	6130
CGST49	CGST49N	Targeted NGS	100	8539596100	80930	3408355429	0.399124	40448.1	4317.32
CGST57	CGST57N	Targeted NGS	100	6039413200	80930	2953736278	0.489077	35126.6	4995.09
CGST58	CGST58N	Targeted NGS	100	6930306600	80930	3298094768	0.475894	39171.8	5683.94
CGST62	CGST62N	Targeted NGS	100	7369061300	80930	3566181334	0.48394	42379.6	5630.84
CGST63	CGST63N	Targeted NGS	100	7061323300	80930	2297686683	0.32539	27334.1	5444.61
CGST64	CGST64N	Targeted NGS	100	7281306400	80930	2165252030	0.297371	25867.4	4143.01
CGST65	CGST65N	Targeted NGS	100	6914494900	80930	3417164449	0.494203	40860.6	4736.58
CGST67	CGST67N	Targeted NGS	100	6813029900	80930	2675216687	0.392662	31865.7	4427.03
CGST68	CGST68N	Targeted NGS	100	6674736700	80930	3293565113	0.493437	39315.6	4606.85
CGST69	CGST69N	Targeted NGS	100	6865458700	80930	2803579545	0.40836	33489.4	6562.44
CGST71	CGST71N	Targeted NGS	100	7345327200	80930	3398613398	0.462691	40389.8	5378.78
CGST80	CGST80N	Targeted NGS	100	7781481700	80930	3472259854	0.446221	41284.7	5413.52
CGST81	CGST81N	Targeted NGS	100	8329032000	80930	3923705794	0.471088	46681.6	7298.99
CGST91	CGST91N	Targeted NGS	100	7107909300	80930	3324593160	0.467732	39586.1	5275.41
CGST97	CGST97N	Targeted NGS	100	6859313400	80930	3192573607	0.465436	37876.3	5731.72

## Sheet: SD 6
Supplementary Data 6. Sequence alterations detected in cfDNA
Patient	Patient Timepoint	Timepoint Significance	Gene Symbol	Amino Acid (Protein)	Gene Description	Transcript Accession	Chromosome	Genomic Start (hg19)	Genomic End (hg19)	Base From	Base To	Mutation Type	Consequence	Origin	Mutant Allele Fraction	Total Distinct Coverage	Distinct Mutant Coverage	Hotspot Alteration	Reported Samples with the Identical Somatic Mutation	Reported somatic mutations in the same amino acid residue	Reported somatic mutations in nearby amino acid residues	Gene reported to be somatically mutated in the following cancers	Position of Mutation Within a Protein Domain	Position of Mutation Near to a Protein Domain
CGST102	CGST102P	Baseline	DNMT3A	V895L	DNA (cytosine-5-)-methyltransferase 3 alpha	CCDS33157.1	2	25457204	25457204	C	A	Substitution	Nonsynonymous coding	CHIP	0.002431	2879	7	No	-	V895M lung (1 cases)	haematopoietic_and_lymphoid_tissue (10 cases),breast (1 cases),central_nervous_system (1 cases),lung (1 cases)	haematopoietic_and_lymphoid_tissue (1116 cases),large_intestine (51 cases),lung (33 cases),skin (15 cases),liver (13 cases),stomach (12 cases),endometrium (11 cases),kidney (10 cases),breast (9 cases),ovary (7 cases),oesophagus (5 cases),central_nervous_system (5 cases),prostate (4 cases),thyroid (4 cases),urinary_tract (3 cases),bone (2 cases),upper_aerodigestive_tract (2 cases),biliary_tract (2…	S-adenosylmethionine-dependent methyltransferases (SAM or AdoMet-MTase), class I (634-907)	-
CGST102	CGST102P	Baseline	SMARCB1	T214M	SWI/SNF related, matrix associated, actin dependent regulator of chromatin, subfamily b, member 1	CCDS13817.1	22	24158969	24158969	C	T	Substitution	Nonsynonymous coding	CHIP	0.004045	3214	13	No	large_intestine (1 cases)	-	soft_tissue (7 cases),large_intestine (3 cases),central_nervous_system (3 cases)	central_nervous_system (128 cases),soft_tissue (77 cases),large_intestine (45 cases),haematopoietic_and_lymphoid_tissue (11 cases),stomach (11 cases),skin (10 cases),endometrium (9 cases),kidney (8 cases),lung (8 cases),meninges (7 cases),bone (6 cases),ovary (5 cases),liver (4 cases),urinary_tract (3 cases),pancreas (3 cases),oesophagus (3 cases),prostate (3 cases),biliary_tract (3 cases),breast…	SNF5 / SMARCB1 / INI1 (178-364)	-
CGST102	CGST102P	Baseline	PIK3CA	E109del	phosphatidylinositol-4,5-bisphosphate 3-kinase, catalytic subunit alpha	CCDS43171.1	3	178916938	178916940	GAA	NULL	Deletion	In-frame deletion	ctDNA	0.004269	2577	11	No	endometrium (5 cases),breast (2 cases),large_intestine (1 cases),oesophagus (1 cases),urinary_tract (1 cases)	-	endometrium (35 cases),large_intestine (34 cases),breast (20 cases),stomach (7 cases),central_nervous_system (7 cases),lung (6 cases),ovary (4 cases),urinary_tract (4 cases),NS (2 cases),upper_aerodigestive_tract (2 cases),kidney (1 cases),oesophagus (1 cases),autonomic_ganglia (1 cases),skin (1 cases),prostate (1 cases),meninges (1 cases),biliary_tract (1 cases)	breast (1991 cases),large_intestine (1502 cases),endometrium (617 cases),urinary_tract (273 cases),ovary (218 cases),lung (184 cases),central_nervous_system (168 cases),upper_aerodigestive_tract (157 cases),stomach (153 cases),thyroid (87 cases),skin (84 cases),liver (60 cases),oesophagus (46 cases),cervix (42 cases),haematopoietic_and_lymphoid_tissue (33 cases),soft_tissue (33 cases),kidney (31 …	-	PI3-kinase family, p85-binding domain (31-108)
CGST102	CGST102P	Baseline	DNMT3A	C911Y	DNA (cytosine-5-)-methyltransferase 3 alpha	CCDS33157.1	2	25457155	25457155	C	T	Substitution	Nonsynonymous coding	CHIP	0.012701	2677	34	No	-	C911R lung (1 cases)	haematopoietic_and_lymphoid_tissue (6 cases),large_intestine (2 cases),ovary (1 cases),endometrium (1 cases)	haematopoietic_and_lymphoid_tissue (1116 cases),large_intestine (51 cases),lung (33 cases),skin (15 cases),liver (13 cases),stomach (12 cases),endometrium (11 cases),kidney (10 cases),breast (9 cases),ovary (7 cases),oesophagus (5 cases),central_nervous_system (5 cases),prostate (4 cases),thyroid (4 cases),urinary_tract (3 cases),bone (2 cases),upper_aerodigestive_tract (2 cases),biliary_tract (2…	-	S-adenosylmethionine-dependent methyltransferases (SAM or AdoMet-MTase), class I (634-907)
CGST102	CGST102P2	Postoperative	DNMT3A	C911Y	DNA (cytosine-5-)-methyltransferase 3 alpha	CCDS33157.1	2	25457155	25457155	C	T	Substitution	Nonsynonymous coding	CHIP	0.005022	2788	14	No	-	C911R lung (1 cases)	haematopoietic_and_lymphoid_tissue (6 cases),large_intestine (2 cases),ovary (1 cases),endometrium (1 cases)	haematopoietic_and_lymphoid_tissue (1116 cases),large_intestine (51 cases),lung (33 cases),skin (15 cases),liver (13 cases),stomach (12 cases),endometrium (11 cases),kidney (10 cases),breast (9 cases),ovary (7 cases),oesophagus (5 cases),central_nervous_system (5 cases),prostate (4 cases),thyroid (4 cases),urinary_tract (3 cases),bone (2 cases),upper_aerodigestive_tract (2 cases),biliary_tract (2…	-	S-adenosylmethionine-dependent methyltransferases (SAM or AdoMet-MTase), class I (634-907)
CGST102	CGST102P2	Postoperative	SMARCB1	T214M	SWI/SNF related, matrix associated, actin dependent regulator of chromatin, subfamily b, member 1	CCDS13817.1	22	24158969	24158969	C	T	Substitution	Nonsynonymous coding	CHIP	0.007136	2943	21	No	large_intestine (1 cases)	-	soft_tissue (7 cases),large_intestine (3 cases),central_nervous_system (3 cases)	central_nervous_system (128 cases),soft_tissue (77 cases),large_intestine (45 cases),haematopoietic_and_lymphoid_tissue (11 cases),stomach (11 cases),skin (10 cases),endometrium (9 cases),kidney (8 cases),lung (8 cases),meninges (7 cases),bone (6 cases),ovary (5 cases),liver (4 cases),urinary_tract (3 cases),pancreas (3 cases),oesophagus (3 cases),prostate (3 cases),biliary_tract (3 cases),breast…	SNF5 / SMARCB1 / INI1 (178-364)	-
CGST102	CGST102P1	Preoperative	SMARCB1	T214M	SWI/SNF related, matrix associated, actin dependent regulator of chromatin, subfamily b, member 1	CCDS13817.1	22	24158969	24158969	C	T	Substitution	Nonsynonymous coding	CHIP	0.005412	3326	18	No	large_intestine (1 cases)	-	soft_tissue (7 cases),large_intestine (3 cases),central_nervous_system (3 cases)	central_nervous_system (128 cases),soft_tissue (77 cases),large_intestine (45 cases),haematopoietic_and_lymphoid_tissue (11 cases),stomach (11 cases),skin (10 cases),endometrium (9 cases),kidney (8 cases),lung (8 cases),meninges (7 cases),bone (6 cases),ovary (5 cases),liver (4 cases),urinary_tract (3 cases),pancreas (3 cases),oesophagus (3 cases),prostate (3 cases),biliary_tract (3 cases),breast…	SNF5 / SMARCB1 / INI1 (178-364)	-
CGST102	CGST102P1	Preoperative	DNMT3A	C911Y	DNA (cytosine-5-)-methyltransferase 3 alpha	CCDS33157.1	2	25457155	25457155	C	T	Substitution	Nonsynonymous coding	CHIP	0.008455	2957	25	No	-	C911R lung (1 cases)	haematopoietic_and_lymphoid_tissue (6 cases),large_intestine (2 cases),ovary (1 cases),endometrium (1 cases)	haematopoietic_and_lymphoid_tissue (1116 cases),large_intestine (51 cases),lung (33 cases),skin (15 cases),liver (13 cases),stomach (12 cases),endometrium (11 cases),kidney (10 cases),breast (9 cases),ovary (7 cases),oesophagus (5 cases),central_nervous_system (5 cases),prostate (4 cases),thyroid (4 cases),urinary_tract (3 cases),bone (2 cases),upper_aerodigestive_tract (2 cases),biliary_tract (2…	-	S-adenosylmethionine-dependent methyltransferases (SAM or AdoMet-MTase), class I (634-907)
CGST105	CGST105P	Baseline	PIK3CA	Y1021C	phosphatidylinositol-4,5-bisphosphate 3-kinase, catalytic subunit alpha	CCDS43171.1	3	178952007	178952007	A	G	Substitution	Nonsynonymous coding	ctDNA	0.001885	5304	10	Yes	endometrium (13 cases),large_intestine (7 cases),stomach (4 cases),ovary (1 cases),breast (1 cases),central_nervous_system (1 cases),lung (1 cases)	Y1021F/Y1021N/Y1021H lung (4 cases),endometrium (2 cases),large_intestine (1 cases),central_nervous_system (1 cases),prostate (1 cases),stomach (1 cases)	large_intestine (39 cases),breast (24 cases),endometrium (21 cases),thyroid (7 cases),ovary (5 cases),lung (5 cases),haematopoietic_and_lymphoid_tissue (4 cases),upper_aerodigestive_tract (4 cases),central_nervous_system (3 cases),stomach (1 cases),urinary_tract (1 cases),liver (1 cases),pituitary (1 cases)	breast (1991 cases),large_intestine (1502 cases),endometrium (617 cases),urinary_tract (273 cases),ovary (218 cases),lung (184 cases),central_nervous_system (168 cases),upper_aerodigestive_tract (157 cases),stomach (153 cases),thyroid (87 cases),skin (84 cases),liver (60 cases),oesophagus (46 cases),cervix (42 cases),haematopoietic_and_lymphoid_tissue (33 cases),soft_tissue (33 cases),kidney (31 …	Phosphoinositide 3-kinase (PI3K), class IA, alpha isoform, catalytic domain (699-1064)	Phosphoinositide 3-kinase, catalytic domain (799-1017)
CGST105	CGST105P	Baseline	KRAS	G12C	Kirsten rat sarcoma viral oncogene homolog	NM_033360	12	25398285	25398285	C	A	Substitution	Nonsynonymous coding	ctDNA	0.012105	2561	31	Yes	lung (1836 cases),large_intestine (1483 cases),pancreas (130 cases),biliary_tract (52 cases),endometrium (38 cases),ovary (35 cases),haematopoietic_and_lymphoid_tissue (19 cases),thyroid (18 cases),stomach (16 cases),soft_tissue (15 cases),urinary_tract (12 cases),breast (10 cases),prostate (10 cases),upper_aerodigestive_tract (8 cases),small_intestine (8 cases),peritoneum (7 cases),skin (5 cases…	G12R/GG12DG/GG12EG/GG12GC/GG12GR/GG12CG/G12N/GG12WG/G12G/G12A/G12S/G12Y/GG12VG/G12D/G12F/G12V/G12I/G12L large_intestine (12669 cases),pancreas (4482 cases),lung (2340 cases),ovary (566 cases),biliary_tract (536 cases),endometrium (328 cases),haematopoietic_and_lymphoid_tissue (257 cases),stomach (168 cases),small_intestine (108 cases),peritoneum (72 cases),thyroid (71 cases),prostate (64 cases),s…	large_intestine (3499 cases),lung (287 cases),haematopoietic_and_lymphoid_tissue (138 cases),stomach (72 cases),endometrium (61 cases),ovary (47 cases),pancreas (47 cases),soft_tissue (41 cases),biliary_tract (32 cases),thyroid (24 cases),small_intestine (21 cases),gastrointestinal_tract_(site_indeterminate) (17 cases),prostate (16 cases),breast (13 cases),peritoneum (9 cases),upper_aerodigestive…	large_intestine (18048 cases),pancreas (4720 cases),lung (4542 cases),ovary (649 cases),biliary_tract (626 cases),haematopoietic_and_lymphoid_tissue (488 cases),endometrium (442 cases),stomach (276 cases),small_intestine (142 cases),thyroid (137 cases),prostate (93 cases),peritoneum (91 cases),soft_tissue (87 cases),skin (79 cases),urinary_tract (72 cases),upper_aerodigestive_tract (64 cases),bre…	Ras GTPase family containing H-Ras,N-Ras and K-Ras4A/4B (3-164); Ras-like protein (1-189)	-
CGST105	CGST105P	Baseline	ATM	R2832H	ataxia telangiectasia mutated	CCDS31669.1	11	108216546	108216546	G	A	Substitution	Nonsynonymous coding	ctDNA	0.026316	2736	72	No	-	R2832R/R2832S/R2832C large_intestine (5 cases),haematopoietic_and_lymphoid_tissue (2 cases),NS (1 cases),central_nervous_system (1 cases),stomach (1 cases),lung (1 cases)	prostate (1 cases),haematopoietic_and_lymphoid_tissue (1 cases)	haematopoietic_and_lymphoid_tissue (358 cases),large_intestine (247 cases),lung (79 cases),skin (45 cases),stomach (37 cases),breast (34 cases),kidney (34 cases),endometrium (34 cases),liver (32 cases),pancreas (27 cases),urinary_tract (24 cases),prostate (21 cases),central_nervous_system (15 cases),oesophagus (13 cases),ovary (9 cases),upper_aerodigestive_tract (9 cases),bone (6 cases),thyroid (…	Ataxia telangiectasia mutated (ATM), catalytic domain (2683-2962); Phosphoinositide 3-kinase, catalytic domain (2715-2964)	-
CGST105	CGST105P	Baseline	PTEN	R335*	phosphatase and tensin homolog	CCDS31238.1	10	89720852	89720852	C	T	Substitution	Nonsense	ctDNA	0.048494	1959	95	Yes	central_nervous_system (14 cases),endometrium (4 cases),large_intestine (3 cases),haematopoietic_and_lymphoid_tissue (3 cases),upper_aerodigestive_tract (1 cases),stomach (1 cases)	-	endometrium (17 cases),large_intestine (12 cases),central_nervous_system (8 cases),skin (3 cases),kidney (3 cases),lung (2 cases),upper_aerodigestive_tract (2 cases),breast (1 cases),prostate (1 cases),thyroid (1 cases),soft_tissue (1 cases),oesophagus (1 cases)	endometrium (845 cases),central_nervous_system (560 cases),large_intestine (337 cases),haematopoietic_and_lymphoid_tissue (131 cases),skin (101 cases),breast (99 cases),lung (75 cases),prostate (59 cases),kidney (45 cases),ovary (44 cases),stomach (42 cases),thyroid (28 cases),liver (24 cases),upper_aerodigestive_tract (18 cases),cervix (13 cases),oesophagus (12 cases),soft_tissue (11 cases),urin…	C2 domain of PTEN tumour-suppressor protein (188-349)	-
CGST105	CGST105P1	Preoperative	PIK3CA	Y1021C	phosphatidylinositol-4,5-bisphosphate 3-kinase, catalytic subunit alpha	CCDS43171.1	3	178952007	178952007	A	G	Substitution	Nonsynonymous coding	ctDNA	0.0004	4910	2	Yes	endometrium (13 cases),large_intestine (7 cases),stomach (4 cases),ovary (1 cases),breast (1 cases),central_nervous_system (1 cases),lung (1 cases)	Y1021F/Y1021N/Y1021H lung (4 cases),endometrium (2 cases),large_intestine (1 cases),central_nervous_system (1 cases),prostate (1 cases),stomach (1 cases)	large_intestine (39 cases),breast (24 cases),endometrium (21 cases),thyroid (7 cases),ovary (5 cases),lung (5 cases),haematopoietic_and_lymphoid_tissue (4 cases),upper_aerodigestive_tract (4 cases),central_nervous_system (3 cases),stomach (1 cases),urinary_tract (1 cases),liver (1 cases),pituitary (1 cases)	breast (1991 cases),large_intestine (1502 cases),endometrium (617 cases),urinary_tract (273 cases),ovary (218 cases),lung (184 cases),central_nervous_system (168 cases),upper_aerodigestive_tract (157 cases),stomach (153 cases),thyroid (87 cases),skin (84 cases),liver (60 cases),oesophagus (46 cases),cervix (42 cases),haematopoietic_and_lymphoid_tissue (33 cases),soft_tissue (33 cases),kidney (31 …	Phosphoinositide 3-kinase (PI3K), class IA, alpha isoform, catalytic domain (699-1064)	Phosphoinositide 3-kinase, catalytic domain (799-1017)
CGST105	CGST105P1	Preoperative	ATM	R2832H	ataxia telangiectasia mutated	CCDS31669.1	11	108216546	108216546	G	A	Substitution	Nonsynonymous coding	ctDNA	0.002417	2482	6	No	-	R2832R/R2832S/R2832C large_intestine (5 cases),haematopoietic_and_lymphoid_tissue (2 cases),NS (1 cases),central_nervous_system (1 cases),stomach (1 cases),lung (1 cases)	prostate (1 cases),haematopoietic_and_lymphoid_tissue (1 cases)	haematopoietic_and_lymphoid_tissue (358 cases),large_intestine (247 cases),lung (79 cases),skin (45 cases),stomach (37 cases),breast (34 cases),kidney (34 cases),endometrium (34 cases),liver (32 cases),pancreas (27 cases),urinary_tract (24 cases),prostate (21 cases),central_nervous_system (15 cases),oesophagus (13 cases),ovary (9 cases),upper_aerodigestive_tract (9 cases),bone (6 cases),thyroid (…	Ataxia telangiectasia mutated (ATM), catalytic domain (2683-2962); Phosphoinositide 3-kinase, catalytic domain (2715-2964)	-
CGST105	CGST105P1	Preoperative	KRAS	G12C	Kirsten rat sarcoma viral oncogene homolog	NM_033360	12	25398285	25398285	C	A	Substitution	Nonsynonymous coding	ctDNA	0.004157	2646	11	Yes	lung (1836 cases),large_intestine (1483 cases),pancreas (130 cases),biliary_tract (52 cases),endometrium (38 cases),ovary (35 cases),haematopoietic_and_lymphoid_tissue (19 cases),thyroid (18 cases),stomach (16 cases),soft_tissue (15 cases),urinary_tract (12 cases),breast (10 cases),prostate (10 cases),upper_aerodigestive_tract (8 cases),small_intestine (8 cases),peritoneum (7 cases),skin (5 cases…	G12R/GG12DG/GG12EG/GG12GC/GG12GR/GG12CG/G12N/GG12WG/G12G/G12A/G12S/G12Y/GG12VG/G12D/G12F/G12V/G12I/G12L large_intestine (12669 cases),pancreas (4482 cases),lung (2340 cases),ovary (566 cases),biliary_tract (536 cases),endometrium (328 cases),haematopoietic_and_lymphoid_tissue (257 cases),stomach (168 cases),small_intestine (108 cases),peritoneum (72 cases),thyroid (71 cases),prostate (64 cases),s…	large_intestine (3499 cases),lung (287 cases),haematopoietic_and_lymphoid_tissue (138 cases),stomach (72 cases),endometrium (61 cases),ovary (47 cases),pancreas (47 cases),soft_tissue (41 cases),biliary_tract (32 cases),thyroid (24 cases),small_intestine (21 cases),gastrointestinal_tract_(site_indeterminate) (17 cases),prostate (16 cases),breast (13 cases),peritoneum (9 cases),upper_aerodigestive…	large_intestine (18048 cases),pancreas (4720 cases),lung (4542 cases),ovary (649 cases),biliary_tract (626 cases),haematopoietic_and_lymphoid_tissue (488 cases),endometrium (442 cases),stomach (276 cases),small_intestine (142 cases),thyroid (137 cases),prostate (93 cases),peritoneum (91 cases),soft_tissue (87 cases),skin (79 cases),urinary_tract (72 cases),upper_aerodigestive_tract (64 cases),bre…	Ras GTPase family containing H-Ras,N-Ras and K-Ras4A/4B (3-164); Ras-like protein (1-189)	-
CGST105	CGST105P1	Preoperative	PTEN	R335*	phosphatase and tensin homolog	CCDS31238.1	10	89720852	89720852	C	T	Substitution	Nonsense	ctDNA	0.004606	1954	9	Yes	central_nervous_system (14 cases),endometrium (4 cases),large_intestine (3 cases),haematopoietic_and_lymphoid_tissue (3 cases),upper_aerodigestive_tract (1 cases),stomach (1 cases)	-	endometrium (17 cases),large_intestine (12 cases),central_nervous_system (8 cases),skin (3 cases),kidney (3 cases),lung (2 cases),upper_aerodigestive_tract (2 cases),breast (1 cases),prostate (1 cases),thyroid (1 cases),soft_tissue (1 cases),oesophagus (1 cases)	endometrium (845 cases),central_nervous_system (560 cases),large_intestine (337 cases),haematopoietic_and_lymphoid_tissue (131 cases),skin (101 cases),breast (99 cases),lung (75 cases),prostate (59 cases),kidney (45 cases),ovary (44 cases),stomach (42 cases),thyroid (28 cases),liver (24 cases),upper_aerodigestive_tract (18 cases),cervix (13 cases),oesophagus (12 cases),soft_tissue (11 cases),urin…	C2 domain of PTEN tumour-suppressor protein (188-349)	-
CGST109	CGST109P	Baseline	BRAF	G32_A33del	v-raf murine sarcoma viral oncogene homolog B	CCDS5863.1	7	140624404	140624409	CGGCGC	NULL	Deletion	In-frame deletion	ctDNA	0.004348	1380	6	No	-	-	haematopoietic_and_lymphoid_tissue (1 cases)	thyroid (12133 cases),skin (5148 cases),large_intestine (4462 cases),NS (860 cases),haematopoietic_and_lymphoid_tissue (515 cases),central_nervous_system (322 cases),ovary (261 cases),lung (170 cases),eye (67 cases),pituitary (57 cases),endometrium (37 cases),soft_tissue (36 cases),biliary_tract (33 cases),stomach (29 cases),breast (27 cases),prostate (27 cases),liver (24 cases),upper_aerodigesti…	-	-
CGST109	CGST109P2	Postoperative	TP53	R267W	tumor protein p53	CCDS11118.1	17	7577139	7577139	G	A	Substitution	Nonsynonymous coding	CHIP	0.000715	4195	3	Yes	central_nervous_system (8 cases),liver (7 cases),large_intestine (6 cases),stomach (3 cases),skin (1 cases),ovary (1 cases),haematopoietic_and_lymphoid_tissue (1 cases),prostate (1 cases),lung (1 cases),oesophagus (1 cases),thymus (1 cases)	R267Q/R267L/R267P/R267G/R267R lung (9 cases),large_intestine (9 cases),breast (5 cases),ovary (4 cases),central_nervous_system (4 cases),haematopoietic_and_lymphoid_tissue (3 cases),urinary_tract (2 cases),liver (2 cases),stomach (1 cases),pancreas (1 cases),upper_aerodigestive_tract (1 cases),oesophagus (1 cases)	large_intestine (85 cases),lung (82 cases),oesophagus (63 cases),breast (60 cases),ovary (50 cases),upper_aerodigestive_tract (47 cases),urinary_tract (46 cases),haematopoietic_and_lymphoid_tissue (33 cases),central_nervous_system (33 cases),pancreas (32 cases),stomach (31 cases),liver (27 cases),skin (15 cases),biliary_tract (9 cases),endometrium (8 cases),prostate (5 cases),cervix (5 cases),kid…	large_intestine (2857 cases),lung (1950 cases),breast (1840 cases),upper_aerodigestive_tract (1518 cases),oesophagus (1478 cases),ovary (1326 cases),central_nervous_system (1152 cases),haematopoietic_and_lymphoid_tissue (1148 cases),stomach (938 cases),liver (933 cases),urinary_tract (926 cases),pancreas (594 cases),skin (585 cases),prostate (222 cases),endometrium (215 cases),biliary_tract (207 …	P53 DNA-binding domain (109-288)	-
CGST109	CGST109P2	Postoperative	BRAF	G32_A33del	v-raf murine sarcoma viral oncogene homolog B	CCDS5863.1	7	140624404	140624409	CGGCGC	NULL	Deletion	In-frame deletion	ctDNA	0.000686813	1456	1	No	-	-	haematopoietic_and_lymphoid_tissue (1 cases)	thyroid (12133 cases),skin (5148 cases),large_intestine (4462 cases),NS (860 cases),haematopoietic_and_lymphoid_tissue (515 cases),central_nervous_system (322 cases),ovary (261 cases),lung (170 cases),eye (67 cases),pituitary (57 cases),endometrium (37 cases),soft_tissue (36 cases),biliary_tract (33 cases),stomach (29 cases),breast (27 cases),prostate (27 cases),liver (24 cases),upper_aerodigesti…	-	-
CGST109	CGST109P1	Preoperative	BRAF	G32_A33del	v-raf murine sarcoma viral oncogene homolog B	CCDS5863.1	7	140624404	140624409	CGGCGC	NULL	Deletion	In-frame deletion	ctDNA	0.0008	1250	1	No	-	-	haematopoietic_and_lymphoid_tissue (1 cases)	thyroid (12133 cases),skin (5148 cases),large_intestine (4462 cases),NS (860 cases),haematopoietic_and_lymphoid_tissue (515 cases),central_nervous_system (322 cases),ovary (261 cases),lung (170 cases),eye (67 cases),pituitary (57 cases),endometrium (37 cases),soft_tissue (36 cases),biliary_tract (33 cases),stomach (29 cases),breast (27 cases),prostate (27 cases),liver (24 cases),upper_aerodigesti…	-	-
CGST110	CGST110P	Baseline	TP53	V216M	tumor protein p53	CCDS11118.1	17	7578203	7578203	C	T	Substitution	Nonsynonymous coding	CHIP	0.0004	2763	1	Yes	breast (11 cases),haematopoietic_and_lymphoid_tissue (11 cases),oesophagus (9 cases),upper_aerodigestive_tract (8 cases),central_nervous_system (8 cases),ovary (6 cases),lung (5 cases),large_intestine (4 cases),pancreas (3 cases),bone (2 cases),soft_tissue (2 cases),liver (2 cases),vulva (1 cases),stomach (1 cases)	V216A/V216E/V216G/V216L ovary (4 cases),lung (4 cases),upper_aerodigestive_tract (4 cases),breast (3 cases),large_intestine (3 cases),urinary_tract (2 cases),skin (1 cases),soft_tissue (1 cases),oesophagus (1 cases),central_nervous_system (1 cases)	large_intestine (149 cases),breast (120 cases),oesophagus (103 cases),ovary (90 cases),lung (84 cases),upper_aerodigestive_tract (77 cases),stomach (69 cases),haematopoietic_and_lymphoid_tissue (65 cases),central_nervous_system (62 cases),urinary_tract (48 cases),liver (47 cases),pancreas (34 cases),skin (32 cases),soft_tissue (19 cases),prostate (12 cases),endometrium (11 cases),biliary_tract (9…	large_intestine (2857 cases),lung (1950 cases),breast (1840 cases),upper_aerodigestive_tract (1518 cases),oesophagus (1478 cases),ovary (1326 cases),central_nervous_system (1152 cases),haematopoietic_and_lymphoid_tissue (1148 cases),stomach (938 cases),liver (933 cases),urinary_tract (926 cases),pancreas (594 cases),skin (585 cases),prostate (222 cases),endometrium (215 cases),biliary_tract (207 …	P53 DNA-binding domain (109-288)	-
CGST110	CGST110P	Baseline	DNMT3A	H873R	DNA (cytosine-5-)-methyltransferase 3 alpha	CCDS33157.1	2	25457269	25457269	T	C	Substitution	Nonsynonymous coding	CHIP	0.0003	3207	1	No	-	-	haematopoietic_and_lymphoid_tissue (7 cases),lung (1 cases)	haematopoietic_and_lymphoid_tissue (1116 cases),large_intestine (51 cases),lung (33 cases),skin (15 cases),liver (13 cases),stomach (12 cases),endometrium (11 cases),kidney (10 cases),breast (9 cases),ovary (7 cases),oesophagus (5 cases),central_nervous_system (5 cases),prostate (4 cases),thyroid (4 cases),urinary_tract (3 cases),bone (2 cases),upper_aerodigestive_tract (2 cases),biliary_tract (2…	S-adenosylmethionine-dependent methyltransferases (SAM or AdoMet-MTase), class I (634-907)	-
CGST110	CGST110P	Baseline	ERBB4	T639M	v-erb-b2 avian erythroblastic leukemia viral oncogene homolog 4	CCDS2394.1	2	212522509	212522509	G	A	Substitution	Nonsynonymous coding	ctDNA	0.00148313	2697	4	No	-	-	lung (3 cases),skin (2 cases),large_intestine (1 cases),urinary_tract (1 cases)	large_intestine (126 cases),skin (120 cases),lung (99 cases),stomach (48 cases),liver (28 cases),breast (23 cases),oesophagus (22 cases),endometrium (22 cases),upper_aerodigestive_tract (20 cases),kidney (17 cases),pancreas (13 cases),urinary_tract (10 cases),haematopoietic_and_lymphoid_tissue (9 cases),prostate (4 cases),NS (3 cases),central_nervous_system (3 cases),biliary_tract (3 cases),bone …	-	Furin-like repeats (611-634); Transmembrane domain of ErbB4, a Protein Tyrosine Kinase (642-685)
CGST110	CGST110P1	Preoperative	DNMT3A	H873R	DNA (cytosine-5-)-methyltransferase 3 alpha	CCDS33157.1	2	25457269	25457269	T	C	Substitution	Nonsynonymous coding	CHIP	0.001022	5871	6	No	-	-	haematopoietic_and_lymphoid_tissue (7 cases),lung (1 cases)	haematopoietic_and_lymphoid_tissue (1116 cases),large_intestine (51 cases),lung (33 cases),skin (15 cases),liver (13 cases),stomach (12 cases),endometrium (11 cases),kidney (10 cases),breast (9 cases),ovary (7 cases),oesophagus (5 cases),central_nervous_system (5 cases),prostate (4 cases),thyroid (4 cases),urinary_tract (3 cases),bone (2 cases),upper_aerodigestive_tract (2 cases),biliary_tract (2…	S-adenosylmethionine-dependent methyltransferases (SAM or AdoMet-MTase), class I (634-907)	-
CGST110	CGST110P1	Preoperative	ERBB4	T639M	v-erb-b2 avian erythroblastic leukemia viral oncogene homolog 4	CCDS2394.1	2	212522509	212522509	G	A	Substitution	Nonsynonymous coding	ctDNA	0.001179	5089	6	No	-	-	lung (3 cases),skin (2 cases),large_intestine (1 cases),urinary_tract (1 cases)	large_intestine (126 cases),skin (120 cases),lung (99 cases),stomach (48 cases),liver (28 cases),breast (23 cases),oesophagus (22 cases),endometrium (22 cases),upper_aerodigestive_tract (20 cases),kidney (17 cases),pancreas (13 cases),urinary_tract (10 cases),haematopoietic_and_lymphoid_tissue (9 cases),prostate (4 cases),NS (3 cases),central_nervous_system (3 cases),biliary_tract (3 cases),bone …	-	Furin-like repeats (611-634); Transmembrane domain of ErbB4, a Protein Tyrosine Kinase (642-685)
CGST110	CGST110P1	Preoperative	TP53	V216M	tumor protein p53	CCDS11118.1	17	7578203	7578203	C	T	Substitution	Nonsynonymous coding	CHIP	0.000714	5600	4	Yes	breast (11 cases),haematopoietic_and_lymphoid_tissue (11 cases),oesophagus (9 cases),upper_aerodigestive_tract (8 cases),central_nervous_system (8 cases),ovary (6 cases),lung (5 cases),large_intestine (4 cases),pancreas (3 cases),bone (2 cases),soft_tissue (2 cases),liver (2 cases),vulva (1 cases),stomach (1 cases)	V216A/V216E/V216G/V216L ovary (4 cases),lung (4 cases),upper_aerodigestive_tract (4 cases),breast (3 cases),large_intestine (3 cases),urinary_tract (2 cases),skin (1 cases),soft_tissue (1 cases),oesophagus (1 cases),central_nervous_system (1 cases)	large_intestine (149 cases),breast (120 cases),oesophagus (103 cases),ovary (90 cases),lung (84 cases),upper_aerodigestive_tract (77 cases),stomach (69 cases),haematopoietic_and_lymphoid_tissue (65 cases),central_nervous_system (62 cases),urinary_tract (48 cases),liver (47 cases),pancreas (34 cases),skin (32 cases),soft_tissue (19 cases),prostate (12 cases),endometrium (11 cases),biliary_tract (9…	large_intestine (2857 cases),lung (1950 cases),breast (1840 cases),upper_aerodigestive_tract (1518 cases),oesophagus (1478 cases),ovary (1326 cases),central_nervous_system (1152 cases),haematopoietic_and_lymphoid_tissue (1148 cases),stomach (938 cases),liver (933 cases),urinary_tract (926 cases),pancreas (594 cases),skin (585 cases),prostate (222 cases),endometrium (215 cases),biliary_tract (207 …	P53 DNA-binding domain (109-288)	-
CGST113	CGST113P	Baseline	TP53	R248W	tumor protein p53	CCDS11118.1	17	7577539	7577539	G	A	Substitution	Nonsynonymous coding	CHIP	0.013537	1699	23	Yes	large_intestine (151 cases),breast (60 cases),oesophagus (47 cases),central_nervous_system (38 cases),haematopoietic_and_lymphoid_tissue (32 cases),stomach (32 cases),ovary (31 cases),skin (31 cases),upper_aerodigestive_tract (25 cases),urinary_tract (21 cases),lung (20 cases),endometrium (20 cases),pancreas (13 cases),biliary_tract (9 cases),vulva (4 cases),soft_tissue (4 cases),liver (4 cases),…	RR248CR/R248Q/R248P/R248G/RR248QR/R248L/R248R/RR248LR large_intestine (163 cases),lung (98 cases),breast (79 cases),haematopoietic_and_lymphoid_tissue (73 cases),upper_aerodigestive_tract (63 cases),central_nervous_system (53 cases),stomach (46 cases),urinary_tract (44 cases),oesophagus (44 cases),ovary (40 cases),skin (22 cases),pancreas (19 cases),endometrium (13 cases),liver (12 cases),vulva (…	liver (299 cases),large_intestine (255 cases),lung (206 cases),breast (134 cases),upper_aerodigestive_tract (131 cases),oesophagus (112 cases),stomach (99 cases),haematopoietic_and_lymphoid_tissue (95 cases),ovary (91 cases),central_nervous_system (63 cases),skin (54 cases),urinary_tract (51 cases),pancreas (31 cases),prostate (20 cases),endometrium (15 cases),soft_tissue (12 cases),kidney (10 ca…	large_intestine (2857 cases),lung (1950 cases),breast (1840 cases),upper_aerodigestive_tract (1518 cases),oesophagus (1478 cases),ovary (1326 cases),central_nervous_system (1152 cases),haematopoietic_and_lymphoid_tissue (1148 cases),stomach (938 cases),liver (933 cases),urinary_tract (926 cases),pancreas (594 cases),skin (585 cases),prostate (222 cases),endometrium (215 cases),biliary_tract (207 …	P53 DNA-binding domain (109-288)	-
CGST113	CGST113P	Baseline	CDH1	V425I	cadherin 1, type 1, E-cadherin (epithelial)	CCDS10869.1	16	68847351	68847351	G	A	Substitution	Nonsynonymous coding	ctDNA	0.004336	1845	8	No	-	-	breast (2 cases),oesophagus (2 cases),stomach (2 cases),skin (1 cases),bone (1 cases),large_intestine (1 cases),soft_tissue (1 cases)	breast (198 cases),stomach (108 cases),large_intestine (104 cases),endometrium (20 cases),lung (16 cases),skin (15 cases),urinary_tract (12 cases),oesophagus (9 cases),haematopoietic_and_lymphoid_tissue (8 cases),upper_aerodigestive_tract (6 cases),central_nervous_system (6 cases),NS (5 cases),kidney (5 cases),prostate (5 cases),biliary_tract (5 cases),soft_tissue (4 cases),liver (4 cases),ovary …	-	-
CGST113	CGST113P	Baseline	KIT	S241Y	v-kit Hardy-Zuckerman 4 feline sarcoma viral oncogene homolog	CCDS3496.1	4	55565898	55565898	C	A	Substitution	Nonsynonymous coding	ctDNA	0.009231	1625	15	No	-	-	urinary_tract (2 cases),soft_tissue (2 cases),skin (1 cases),large_intestine (1 cases)	haematopoietic_and_lymphoid_tissue (1127 cases),soft_tissue (980 cases),skin (203 cases),large_intestine (165 cases),testis (50 cases),genital_tract (41 cases),lung (36 cases),ovary (25 cases),breast (25 cases),endometrium (21 cases),liver (19 cases),stomach (16 cases),thymus (14 cases),central_nervous_system (14 cases),eye (10 cases),salivary_gland (9 cases),pancreas (8 cases),oesophagus (7 case…	Immunoglobulin domain (230-304)	-
CGST113	CGST113P2	Postoperative	TP53	R248W	tumor protein p53	CCDS11118.1	17	7577539	7577539	G	A	Substitution	Nonsynonymous coding	CHIP	0.014148	2898	41	Yes	large_intestine (151 cases),breast (60 cases),oesophagus (47 cases),central_nervous_system (38 cases),haematopoietic_and_lymphoid_tissue (32 cases),stomach (32 cases),ovary (31 cases),skin (31 cases),upper_aerodigestive_tract (25 cases),urinary_tract (21 cases),lung (20 cases),endometrium (20 cases),pancreas (13 cases),biliary_tract (9 cases),vulva (4 cases),soft_tissue (4 cases),liver (4 cases),…	RR248CR/R248Q/R248P/R248G/RR248QR/R248L/R248R/RR248LR large_intestine (163 cases),lung (98 cases),breast (79 cases),haematopoietic_and_lymphoid_tissue (73 cases),upper_aerodigestive_tract (63 cases),central_nervous_system (53 cases),stomach (46 cases),urinary_tract (44 cases),oesophagus (44 cases),ovary (40 cases),skin (22 cases),pancreas (19 cases),endometrium (13 cases),liver (12 cases),vulva (…	liver (299 cases),large_intestine (255 cases),lung (206 cases),breast (134 cases),upper_aerodigestive_tract (131 cases),oesophagus (112 cases),stomach (99 cases),haematopoietic_and_lymphoid_tissue (95 cases),ovary (91 cases),central_nervous_system (63 cases),skin (54 cases),urinary_tract (51 cases),pancreas (31 cases),prostate (20 cases),endometrium (15 cases),soft_tissue (12 cases),kidney (10 ca…	large_intestine (2857 cases),lung (1950 cases),breast (1840 cases),upper_aerodigestive_tract (1518 cases),oesophagus (1478 cases),ovary (1326 cases),central_nervous_system (1152 cases),haematopoietic_and_lymphoid_tissue (1148 cases),stomach (938 cases),liver (933 cases),urinary_tract (926 cases),pancreas (594 cases),skin (585 cases),prostate (222 cases),endometrium (215 cases),biliary_tract (207 …	P53 DNA-binding domain (109-288)	-
CGST113	CGST113P2	Postoperative	KIT	S241Y	v-kit Hardy-Zuckerman 4 feline sarcoma viral oncogene homolog	CCDS3496.1	4	55565898	55565898	C	A	Substitution	Nonsynonymous coding	ctDNA	0.0003	3005	1	Yes	large_intestine (151 cases),breast (60 cases),oesophagus (47 cases),central_nervous_system (38 cases),haematopoietic_and_lymphoid_tissue (32 cases),stomach (32 cases),ovary (31 cases),skin (31 cases),upper_aerodigestive_tract (25 cases),urinary_tract (21 cases),lung (20 cases),endometrium (20 cases),pancreas (13 cases),biliary_tract (9 cases),vulva (4 cases),soft_tissue (4 cases),liver (4 cases),…	RR248CR/R248Q/R248P/R248G/RR248QR/R248L/R248R/RR248LR large_intestine (163 cases),lung (98 cases),breast (79 cases),haematopoietic_and_lymphoid_tissue (73 cases),upper_aerodigestive_tract (63 cases),central_nervous_system (53 cases),stomach (46 cases),urinary_tract (44 cases),oesophagus (44 cases),ovary (40 cases),skin (22 cases),pancreas (19 cases),endometrium (13 cases),liver (12 cases),vulva (…	liver (299 cases),large_intestine (255 cases),lung (206 cases),breast (134 cases),upper_aerodigestive_tract (131 cases),oesophagus (112 cases),stomach (99 cases),haematopoietic_and_lymphoid_tissue (95 cases),ovary (91 cases),central_nervous_system (63 cases),skin (54 cases),urinary_tract (51 cases),pancreas (31 cases),prostate (20 cases),endometrium (15 cases),soft_tissue (12 cases),kidney (10 ca…	large_intestine (2857 cases),lung (1950 cases),breast (1840 cases),upper_aerodigestive_tract (1518 cases),oesophagus (1478 cases),ovary (1326 cases),central_nervous_system (1152 cases),haematopoietic_and_lymphoid_tissue (1148 cases),stomach (938 cases),liver (933 cases),urinary_tract (926 cases),pancreas (594 cases),skin (585 cases),prostate (222 cases),endometrium (215 cases),biliary_tract (207 …	P53 DNA-binding domain (109-288)	-
CGST113	CGST113P1	Preoperative	KIT	S241Y	v-kit Hardy-Zuckerman 4 feline sarcoma viral oncogene homolog	CCDS3496.1	4	55565898	55565898	C	A	Substitution	Nonsynonymous coding	ctDNA	0.000366	2735	1	No	-	-	cervix (10 cases),pancreas (1 cases),lung (1 cases),kidney (1 cases),endometrium (1 cases)	lung (198 cases),large_intestine (54 cases),cervix (26 cases),skin (25 cases),stomach (13 cases),pancreas (10 cases),kidney (6 cases),breast (5 cases),haematopoietic_and_lymphoid_tissue (5 cases),gastrointestinal_tract_(site_indeterminate) (5 cases),liver (3 cases),biliary_tract (3 cases),ovary (2 cases),upper_aerodigestive_tract (2 cases),central_nervous_system (2 cases),small_intestine (2 cases…	-	-
CGST113	CGST113P1	Preoperative	STK11	Y340N	serine/threonine kinase 11	CCDS45896.1	19	1223081	1223081	T	A	Substitution	Nonsynonymous coding	ctDNA	0.002453	2038	5	No	-	-	cervix (10 cases),pancreas (1 cases),lung (1 cases),kidney (1 cases),endometrium (1 cases)	lung (198 cases),large_intestine (54 cases),cervix (26 cases),skin (25 cases),stomach (13 cases),pancreas (10 cases),kidney (6 cases),breast (5 cases),haematopoietic_and_lymphoid_tissue (5 cases),gastrointestinal_tract_(site_indeterminate) (5 cases),liver (3 cases),biliary_tract (3 cases),ovary (2 cases),upper_aerodigestive_tract (2 cases),central_nervous_system (2 cases),small_intestine (2 cases…	-	-
CGST113	CGST113P1	Preoperative	TP53	R248W	tumor protein p53	CCDS11118.1	17	7577539	7577539	G	A	Substitution	Nonsynonymous coding	CHIP	0.011569	2161	25	Yes	large_intestine (151 cases),breast (60 cases),oesophagus (47 cases),central_nervous_system (38 cases),haematopoietic_and_lymphoid_tissue (32 cases),stomach (32 cases),ovary (31 cases),skin (31 cases),upper_aerodigestive_tract (25 cases),urinary_tract (21 cases),lung (20 cases),endometrium (20 cases),pancreas (13 cases),biliary_tract (9 cases),vulva (4 cases),soft_tissue (4 cases),liver (4 cases),…	RR248CR/R248Q/R248P/R248G/RR248QR/R248L/R248R/RR248LR large_intestine (163 cases),lung (98 cases),breast (79 cases),haematopoietic_and_lymphoid_tissue (73 cases),upper_aerodigestive_tract (63 cases),central_nervous_system (53 cases),stomach (46 cases),urinary_tract (44 cases),oesophagus (44 cases),ovary (40 cases),skin (22 cases),pancreas (19 cases),endometrium (13 cases),liver (12 cases),vulva (…	liver (299 cases),large_intestine (255 cases),lung (206 cases),breast (134 cases),upper_aerodigestive_tract (131 cases),oesophagus (112 cases),stomach (99 cases),haematopoietic_and_lymphoid_tissue (95 cases),ovary (91 cases),central_nervous_system (63 cases),skin (54 cases),urinary_tract (51 cases),pancreas (31 cases),prostate (20 cases),endometrium (15 cases),soft_tissue (12 cases),kidney (10 ca…	large_intestine (2857 cases),lung (1950 cases),breast (1840 cases),upper_aerodigestive_tract (1518 cases),oesophagus (1478 cases),ovary (1326 cases),central_nervous_system (1152 cases),haematopoietic_and_lymphoid_tissue (1148 cases),stomach (938 cases),liver (933 cases),urinary_tract (926 cases),pancreas (594 cases),skin (585 cases),prostate (222 cases),endometrium (215 cases),biliary_tract (207 …	P53 DNA-binding domain (109-288)	-
CGST121	CGST121P	Baseline	DNMT3A	R749G	DNA (cytosine-5-)-methyltransferase 3 alpha	CCDS33157.1	2	25463248	25463248	G	C	Substitution	Nonsynonymous coding	CHIP	0.000371	2695.42	1	No	-	R749C haematopoietic_and_lymphoid_tissue (4 cases),skin (1 cases)	haematopoietic_and_lymphoid_tissue (13 cases),liver (1 cases),stomach (1 cases)	haematopoietic_and_lymphoid_tissue (1116 cases),large_intestine (51 cases),lung (33 cases),skin (15 cases),liver (13 cases),stomach (12 cases),endometrium (11 cases),kidney (10 cases),breast (9 cases),ovary (7 cases),oesophagus (5 cases),central_nervous_system (5 cases),prostate (4 cases),thyroid (4 cases),urinary_tract (3 cases),bone (2 cases),upper_aerodigestive_tract (2 cases),biliary_tract (2…	S-adenosylmethionine-dependent methyltransferases (SAM or AdoMet-MTase), class I (634-907); Site-specific DNA methylase [DNA replication, recombination, and repair] (632-795)	-
CGST121	CGST121P1	Preoperative	DNMT3A	R749G	DNA (cytosine-5-)-methyltransferase 3 alpha	CCDS33157.1	2	25463248	25463248	G	C	Substitution	Nonsynonymous coding	CHIP	0.002188	2742	6	No	-	R749C haematopoietic_and_lymphoid_tissue (4 cases),skin (1 cases)	haematopoietic_and_lymphoid_tissue (13 cases),liver (1 cases),stomach (1 cases)	haematopoietic_and_lymphoid_tissue (1116 cases),large_intestine (51 cases),lung (33 cases),skin (15 cases),liver (13 cases),stomach (12 cases),endometrium (11 cases),kidney (10 cases),breast (9 cases),ovary (7 cases),oesophagus (5 cases),central_nervous_system (5 cases),prostate (4 cases),thyroid (4 cases),urinary_tract (3 cases),bone (2 cases),upper_aerodigestive_tract (2 cases),biliary_tract (2…	S-adenosylmethionine-dependent methyltransferases (SAM or AdoMet-MTase), class I (634-907); Site-specific DNA methylase [DNA replication, recombination, and repair] (632-795)	-
CGST122	CGST122P	Baseline	KIT	P733S	v-kit Hardy-Zuckerman 4 feline sarcoma viral oncogene homolog	CCDS3496.1	4	55597549	55597549	C	T	Substitution	Nonsynonymous coding	CHIP	0.001807	4981	9	No	-	-	large_intestine (4 cases),liver (1 cases),endometrium (1 cases)	haematopoietic_and_lymphoid_tissue (1127 cases),soft_tissue (980 cases),skin (203 cases),large_intestine (165 cases),testis (50 cases),genital_tract (41 cases),lung (36 cases),ovary (25 cases),breast (25 cases),endometrium (21 cases),liver (19 cases),stomach (16 cases),thymus (14 cases),central_nervous_system (14 cases),eye (10 cases),salivary_gland (9 cases),pancreas (8 cases),oesophagus (7 case…	Catalytic domain of the Protein Tyrosine Kinase, Kit (553-928)	-
CGST122	CGST122P	Baseline	MYC	R98W	v-myc avian myelocytomatosis viral oncogene homolog	CCDS6359.2	8	128750755	128750755	C	T	Substitution	Nonsynonymous coding	ctDNA	0.001997	3506	7	No	-	-	haematopoietic_and_lymphoid_tissue (2 cases),large_intestine (1 cases)	haematopoietic_and_lymphoid_tissue (45 cases),large_intestine (20 cases),skin (10 cases),lung (9 cases),stomach (8 cases),endometrium (8 cases),urinary_tract (4 cases),liver (4 cases),ovary (3 cases),kidney (2 cases),pancreas (2 cases),upper_aerodigestive_tract (2 cases),biliary_tract (2 cases),bone (1 cases),breast (1 cases),oesophagus (1 cases),autonomic_ganglia (1 cases),prostate (1 cases),thy…	Myc amino-terminal region (16-360)	-
CGST122	CGST122P	Baseline	JAK2	V617F	Janus kinase 2	CCDS6457.1	9	5073770	5073770	G	T	Substitution	Nonsynonymous coding	CHIP	0.063236	2293	145	Yes	haematopoietic_and_lymphoid_tissue (35074 cases),lung (3 cases),central_nervous_system (1 cases)	V617I haematopoietic_and_lymphoid_tissue (1 cases)	haematopoietic_and_lymphoid_tissue (6 cases),large_intestine (2 cases),breast (1 cases)	haematopoietic_and_lymphoid_tissue (35385 cases),large_intestine (84 cases),lung (39 cases),skin (16 cases),stomach (15 cases),endometrium (15 cases),breast (12 cases),kidney (12 cases),liver (10 cases),ovary (7 cases),prostate (7 cases),oesophagus (6 cases),upper_aerodigestive_tract (5 cases),central_nervous_system (3 cases),bone (2 cases),urinary_tract (2 cases),thyroid (2 cases),meninges (1 ca…	Pseudokinase (repeat 1) domain of the Protein Tyrosine Kinases, Janus kinases 2 and 3 (549-806)	-
CGST122	CGST122P1	Preoperative	MYC	R98W	v-myc avian myelocytomatosis viral oncogene homolog	CCDS6359.2	8	128750755	128750755	C	T	Substitution	Nonsynonymous coding	ctDNA	0.0005	4000	2	No	-	-	haematopoietic_and_lymphoid_tissue (2 cases),large_intestine (1 cases)	haematopoietic_and_lymphoid_tissue (45 cases),large_intestine (20 cases),skin (10 cases),lung (9 cases),stomach (8 cases),endometrium (8 cases),urinary_tract (4 cases),liver (4 cases),ovary (3 cases),kidney (2 cases),pancreas (2 cases),upper_aerodigestive_tract (2 cases),biliary_tract (2 cases),bone (1 cases),breast (1 cases),oesophagus (1 cases),autonomic_ganglia (1 cases),prostate (1 cases),thy…	Myc amino-terminal region (16-360)	-
CGST122	CGST122P1	Preoperative	JAK2	V617F	Janus kinase 2	CCDS6457.1	9	5073770	5073770	G	T	Substitution	Nonsynonymous coding	CHIP	0.006326	1897	12	Yes	haematopoietic_and_lymphoid_tissue (35074 cases),lung (3 cases),central_nervous_system (1 cases)	V617I haematopoietic_and_lymphoid_tissue (1 cases)	haematopoietic_and_lymphoid_tissue (6 cases),large_intestine (2 cases),breast (1 cases)	haematopoietic_and_lymphoid_tissue (35385 cases),large_intestine (84 cases),lung (39 cases),skin (16 cases),stomach (15 cases),endometrium (15 cases),breast (12 cases),kidney (12 cases),liver (10 cases),ovary (7 cases),prostate (7 cases),oesophagus (6 cases),upper_aerodigestive_tract (5 cases),central_nervous_system (3 cases),bone (2 cases),urinary_tract (2 cases),thyroid (2 cases),meninges (1 ca…	Pseudokinase (repeat 1) domain of the Protein Tyrosine Kinases, Janus kinases 2 and 3 (549-806)	-
CGST133	CGST133P	Baseline	SMAD4	R361C	SMAD family member 4	CCDS11950.1	18	48591918	48591918	C	T	Substitution	Nonsynonymous coding	ctDNA	0.002898	2761	8	Yes	large_intestine (13 cases),pancreas (5 cases),small_intestine (5 cases),oesophagus (2 cases),stomach (2 cases),biliary_tract (1 cases)	R361G/R361P/R361S/R361H large_intestine (26 cases),pancreas (7 cases),stomach (3 cases),lung (2 cases),oesophagus (2 cases),small_intestine (2 cases),breast (1 cases),upper_aerodigestive_tract (1 cases),peritoneum (1 cases)	large_intestine (19 cases),pancreas (6 cases),stomach (3 cases),lung (2 cases),liver (2 cases),peritoneum (1 cases),oesophagus (1 cases),small_intestine (1 cases)	large_intestine (375 cases),pancreas (194 cases),stomach (33 cases),lung (32 cases),oesophagus (21 cases),biliary_tract (20 cases),upper_aerodigestive_tract (14 cases),small_intestine (14 cases),thyroid (12 cases),breast (10 cases),ovary (9 cases),liver (9 cases),central_nervous_system (9 cases),endometrium (8 cases),kidney (4 cases),urinary_tract (4 cases),peritoneum (4 cases),skin (4 cases),pro…	C-terminal Mad Homology 2 (MH2) domain in SMAD4 (320-541)	-
CGST133	CGST133P	Baseline	KRAS	G12V	Kirsten rat sarcoma viral oncogene homolog	NM_033360	12	25398284	25398284	C	A	Substitution	Nonsynonymous coding	ctDNA	0.00443	1806	8	Yes	large_intestine (4114 cases),pancreas (1468 cases),lung (960 cases),ovary (244 cases),biliary_tract (112 cases),endometrium (97 cases),haematopoietic_and_lymphoid_tissue (45 cases),prostate (39 cases),stomach (33 cases),skin (25 cases),small_intestine (24 cases),peritoneum (18 cases),urinary_tract (16 cases),thyroid (14 cases),gastrointestinal_tract_(site_indeterminate) (10 cases),breast (9 cases…	G12R/GG12DG/GG12EG/GG12GC/GG12GR/GG12CG/G12C/G12N/GG12WG/G12G/G12A/G12S/G12Y/GG12VG/G12D/G12F/G12I/G12L large_intestine (10038 cases),lung (3216 cases),pancreas (3144 cases),biliary_tract (476 cases),ovary (357 cases),endometrium (269 cases),haematopoietic_and_lymphoid_tissue (231 cases),stomach (151 cases),small_intestine (92 cases),thyroid (75 cases),peritoneum (61 cases),urinary_tract (46 case…	large_intestine (3499 cases),lung (287 cases),haematopoietic_and_lymphoid_tissue (138 cases),stomach (72 cases),endometrium (61 cases),ovary (47 cases),pancreas (47 cases),soft_tissue (41 cases),biliary_tract (32 cases),thyroid (24 cases),small_intestine (21 cases),gastrointestinal_tract_(site_indeterminate) (17 cases),prostate (16 cases),breast (13 cases),peritoneum (9 cases),upper_aerodigestive…	large_intestine (18048 cases),pancreas (4720 cases),lung (4542 cases),ovary (649 cases),biliary_tract (626 cases),haematopoietic_and_lymphoid_tissue (488 cases),endometrium (442 cases),stomach (276 cases),small_intestine (142 cases),thyroid (137 cases),prostate (93 cases),peritoneum (91 cases),soft_tissue (87 cases),skin (79 cases),urinary_tract (72 cases),upper_aerodigestive_tract (64 cases),bre…	Ras GTPase family containing H-Ras,N-Ras and K-Ras4A/4B (3-164); Ras-like protein (1-189)	-
CGST133	CGST133P1	Preoperative	KRAS	G12V	Kirsten rat sarcoma viral oncogene homolog	NM_033360	12	25398284	25398284	C	A	Substitution	Nonsynonymous coding	ctDNA	0.0006	1802	1	Yes	large_intestine (4114 cases),pancreas (1468 cases),lung (960 cases),ovary (244 cases),biliary_tract (112 cases),endometrium (97 cases),haematopoietic_and_lymphoid_tissue (45 cases),prostate (39 cases),stomach (33 cases),skin (25 cases),small_intestine (24 cases),peritoneum (18 cases),urinary_tract (16 cases),thyroid (14 cases),gastrointestinal_tract_(site_indeterminate) (10 cases),breast (9 cases…	G12R/GG12DG/GG12EG/GG12GC/GG12GR/GG12CG/G12C/G12N/GG12WG/G12G/G12A/G12S/G12Y/GG12VG/G12D/G12F/G12I/G12L large_intestine (10038 cases),lung (3216 cases),pancreas (3144 cases),biliary_tract (476 cases),ovary (357 cases),endometrium (269 cases),haematopoietic_and_lymphoid_tissue (231 cases),stomach (151 cases),small_intestine (92 cases),thyroid (75 cases),peritoneum (61 cases),urinary_tract (46 case…	large_intestine (3499 cases),lung (287 cases),haematopoietic_and_lymphoid_tissue (138 cases),stomach (72 cases),endometrium (61 cases),ovary (47 cases),pancreas (47 cases),soft_tissue (41 cases),biliary_tract (32 cases),thyroid (24 cases),small_intestine (21 cases),gastrointestinal_tract_(site_indeterminate) (17 cases),prostate (16 cases),breast (13 cases),peritoneum (9 cases),upper_aerodigestive…	large_intestine (18048 cases),pancreas (4720 cases),lung (4542 cases),ovary (649 cases),biliary_tract (626 cases),haematopoietic_and_lymphoid_tissue (488 cases),endometrium (442 cases),stomach (276 cases),small_intestine (142 cases),thyroid (137 cases),prostate (93 cases),peritoneum (91 cases),soft_tissue (87 cases),skin (79 cases),urinary_tract (72 cases),upper_aerodigestive_tract (64 cases),bre…	Ras GTPase family containing H-Ras,N-Ras and K-Ras4A/4B (3-164); Ras-like protein (1-189)	-
CGST134	CGST134P	Baseline	TP53	R282W	tumor protein p53	CCDS11118.1	17	7577094	7577094	G	A	Substitution	Nonsynonymous coding	CHIP	0.0006	3634	2	Yes	large_intestine (152 cases),oesophagus (61 cases),upper_aerodigestive_tract (42 cases),stomach (40 cases),central_nervous_system (39 cases),pancreas (27 cases),breast (22 cases),lung (20 cases),ovary (17 cases),urinary_tract (12 cases),skin (9 cases),haematopoietic_and_lymphoid_tissue (8 cases),vulva (5 cases),liver (5 cases),biliary_tract (5 cases),endometrium (3 cases),bone (2 cases),peritoneum…	R282Q/R282G/R282R/R282L/RR282HR/R282P upper_aerodigestive_tract (13 cases),lung (12 cases),large_intestine (9 cases),breast (8 cases),haematopoietic_and_lymphoid_tissue (8 cases),oesophagus (5 cases),stomach (4 cases),urinary_tract (4 cases),pancreas (4 cases),liver (4 cases),skin (4 cases),bone (3 cases),ovary (2 cases),soft_tissue (2 cases),vulva (1 cases),peritoneum (1 cases),prostate (1 cases…	urinary_tract (156 cases),lung (127 cases),upper_aerodigestive_tract (121 cases),breast (118 cases),large_intestine (102 cases),oesophagus (80 cases),skin (80 cases),haematopoietic_and_lymphoid_tissue (77 cases),liver (60 cases),ovary (53 cases),central_nervous_system (48 cases),stomach (41 cases),pancreas (19 cases),biliary_tract (16 cases),kidney (12 cases),soft_tissue (12 cases),prostate (12 c…	large_intestine (2857 cases),lung (1950 cases),breast (1840 cases),upper_aerodigestive_tract (1518 cases),oesophagus (1478 cases),ovary (1326 cases),central_nervous_system (1152 cases),haematopoietic_and_lymphoid_tissue (1148 cases),stomach (938 cases),liver (933 cases),urinary_tract (926 cases),pancreas (594 cases),skin (585 cases),prostate (222 cases),endometrium (215 cases),biliary_tract (207 …	P53 DNA-binding domain (109-288)	-
CGST134	CGST134P	Baseline	MYC	S225L	v-myc avian myelocytomatosis viral oncogene homolog	CCDS6359.2	8	128751137	128751137	C	T	Substitution	Nonsynonymous coding	ctDNA	0.001697	3536	6	No	-	-	-	haematopoietic_and_lymphoid_tissue (45 cases),large_intestine (20 cases),skin (10 cases),lung (9 cases),stomach (8 cases),endometrium (8 cases),urinary_tract (4 cases),liver (4 cases),ovary (3 cases),kidney (2 cases),pancreas (2 cases),upper_aerodigestive_tract (2 cases),biliary_tract (2 cases),bone (1 cases),breast (1 cases),oesophagus (1 cases),autonomic_ganglia (1 cases),prostate (1 cases),thy…	Myc amino-terminal region (16-360)	-
CGST134	CGST134P	Baseline	AR	N757S	androgen receptor	CCDS14387.1	X	66937416	66937416	A	G	Substitution	Nonsynonymous coding	CHIP	0.004357	1836	8	No	-	-	lung (2 cases),skin (1 cases)	large_intestine (75 cases),lung (33 cases),stomach (30 cases),skin (26 cases),upper_aerodigestive_tract (25 cases),endometrium (14 cases),breast (12 cases),oesophagus (11 cases),liver (10 cases),prostate (10 cases),ovary (8 cases),central_nervous_system (5 cases),kidney (4 cases),urinary_tract (3 cases),pancreas (3 cases),biliary_tract (3 cases),bone (2 cases),pleura (1 cases),haematopoietic_and_…	Ligand binding domain of the nuclear receptor androgen receptor, ligand activated transcription regulator (673-918)	-
CGST134	CGST134P	Baseline	DNMT3A	S714F	DNA (cytosine-5-)-methyltransferase 3 alpha	CCDS33157.1	2	25463541	25463541	G	A	Substitution	Nonsynonymous coding	CHIP	0.009541	3773	36	No	-	S714C haematopoietic_and_lymphoid_tissue (13 cases),breast (1 cases)	haematopoietic_and_lymphoid_tissue (13 cases)	haematopoietic_and_lymphoid_tissue (1116 cases),large_intestine (51 cases),lung (33 cases),skin (15 cases),liver (13 cases),stomach (12 cases),endometrium (11 cases),kidney (10 cases),breast (9 cases),ovary (7 cases),oesophagus (5 cases),central_nervous_system (5 cases),prostate (4 cases),thyroid (4 cases),urinary_tract (3 cases),bone (2 cases),upper_aerodigestive_tract (2 cases),biliary_tract (2…	S-adenosylmethionine-dependent methyltransferases (SAM or AdoMet-MTase), class I (634-907); Site-specific DNA methylase [DNA replication, recombination, and repair] (632-795)	-
CGST134	CGST134P2	Postoperative	TP53	R282W	tumor protein p53	CCDS11118.1	17	7577094	7577094	G	A	Substitution	Nonsynonymous coding	CHIP	0.001161	6029	7	Yes	large_intestine (152 cases),oesophagus (61 cases),upper_aerodigestive_tract (42 cases),stomach (40 cases),central_nervous_system (39 cases),pancreas (27 cases),breast (22 cases),lung (20 cases),ovary (17 cases),urinary_tract (12 cases),skin (9 cases),haematopoietic_and_lymphoid_tissue (8 cases),vulva (5 cases),liver (5 cases),biliary_tract (5 cases),endometrium (3 cases),bone (2 cases),peritoneum…	R282Q/R282G/R282R/R282L/RR282HR/R282P upper_aerodigestive_tract (13 cases),lung (12 cases),large_intestine (9 cases),breast (8 cases),haematopoietic_and_lymphoid_tissue (8 cases),oesophagus (5 cases),stomach (4 cases),urinary_tract (4 cases),pancreas (4 cases),liver (4 cases),skin (4 cases),bone (3 cases),ovary (2 cases),soft_tissue (2 cases),vulva (1 cases),peritoneum (1 cases),prostate (1 cases…	urinary_tract (156 cases),lung (127 cases),upper_aerodigestive_tract (121 cases),breast (118 cases),large_intestine (102 cases),oesophagus (80 cases),skin (80 cases),haematopoietic_and_lymphoid_tissue (77 cases),liver (60 cases),ovary (53 cases),central_nervous_system (48 cases),stomach (41 cases),pancreas (19 cases),biliary_tract (16 cases),kidney (12 cases),soft_tissue (12 cases),prostate (12 c…	large_intestine (2857 cases),lung (1950 cases),breast (1840 cases),upper_aerodigestive_tract (1518 cases),oesophagus (1478 cases),ovary (1326 cases),central_nervous_system (1152 cases),haematopoietic_and_lymphoid_tissue (1148 cases),stomach (938 cases),liver (933 cases),urinary_tract (926 cases),pancreas (594 cases),skin (585 cases),prostate (222 cases),endometrium (215 cases),biliary_tract (207 …	P53 DNA-binding domain (109-288)	-
CGST134	CGST134P2	Postoperative	MYC	S225L	v-myc avian myelocytomatosis viral oncogene homolog	CCDS6359.2	8	128751137	128751137	C	T	Substitution	Nonsynonymous coding	ctDNA	0.0002	5746	1	No	-	-	-	haematopoietic_and_lymphoid_tissue (45 cases),large_intestine (20 cases),skin (10 cases),lung (9 cases),stomach (8 cases),endometrium (8 cases),urinary_tract (4 cases),liver (4 cases),ovary (3 cases),kidney (2 cases),pancreas (2 cases),upper_aerodigestive_tract (2 cases),biliary_tract (2 cases),bone (1 cases),breast (1 cases),oesophagus (1 cases),autonomic_ganglia (1 cases),prostate (1 cases),thy…	Myc amino-terminal region (16-360)	-
CGST134	CGST134P2	Postoperative	BRAF	G32_A33del	v-raf murine sarcoma viral oncogene homolog B	CCDS5863.1	7	140624404	140624409	CGGCGC	NULL	Deletion	In-frame deletion	ctDNA	0.002517	2384	6	No	-	-	haematopoietic_and_lymphoid_tissue (1 cases)	thyroid (12133 cases),skin (5148 cases),large_intestine (4462 cases),NS (860 cases),haematopoietic_and_lymphoid_tissue (515 cases),central_nervous_system (322 cases),ovary (261 cases),lung (170 cases),eye (67 cases),pituitary (57 cases),endometrium (37 cases),soft_tissue (36 cases),biliary_tract (33 cases),stomach (29 cases),breast (27 cases),prostate (27 cases),liver (24 cases),upper_aerodigesti…	-	-
CGST134	CGST134P2	Postoperative	AR	N757S	androgen receptor	CCDS14387.1	X	66937416	66937416	A	G	Substitution	Nonsynonymous coding	CHIP	0.005993	3337	20	No	-	-	lung (2 cases),skin (1 cases)	large_intestine (75 cases),lung (33 cases),stomach (30 cases),skin (26 cases),upper_aerodigestive_tract (25 cases),endometrium (14 cases),breast (12 cases),oesophagus (11 cases),liver (10 cases),prostate (10 cases),ovary (8 cases),central_nervous_system (5 cases),kidney (4 cases),urinary_tract (3 cases),pancreas (3 cases),biliary_tract (3 cases),bone (2 cases),pleura (1 cases),haematopoietic_and_…	Ligand binding domain of the nuclear receptor androgen receptor, ligand activated transcription regulator (673-918)	-
CGST134	CGST134P2	Postoperative	DNMT3A	S714F	DNA (cytosine-5-)-methyltransferase 3 alpha	CCDS33157.1	2	25463541	25463541	G	A	Substitution	Nonsynonymous coding	CHIP	0.008847	6217	55	No	-	S714C haematopoietic_and_lymphoid_tissue (13 cases),breast (1 cases)	haematopoietic_and_lymphoid_tissue (13 cases)	haematopoietic_and_lymphoid_tissue (1116 cases),large_intestine (51 cases),lung (33 cases),skin (15 cases),liver (13 cases),stomach (12 cases),endometrium (11 cases),kidney (10 cases),breast (9 cases),ovary (7 cases),oesophagus (5 cases),central_nervous_system (5 cases),prostate (4 cases),thyroid (4 cases),urinary_tract (3 cases),bone (2 cases),upper_aerodigestive_tract (2 cases),biliary_tract (2…	S-adenosylmethionine-dependent methyltransferases (SAM or AdoMet-MTase), class I (634-907); Site-specific DNA methylase [DNA replication, recombination, and repair] (632-795)	-
CGST134	CGST134P1	Preoperative	MYC	S225L	v-myc avian myelocytomatosis viral oncogene homolog	CCDS6359.2	8	128751137	128751137	C	T	Substitution	Nonsynonymous coding	ctDNA	0.000372162	2687	1	No	-	-	-	haematopoietic_and_lymphoid_tissue (45 cases),large_intestine (20 cases),skin (10 cases),lung (9 cases),stomach (8 cases),endometrium (8 cases),urinary_tract (4 cases),liver (4 cases),ovary (3 cases),kidney (2 cases),pancreas (2 cases),upper_aerodigestive_tract (2 cases),biliary_tract (2 cases),bone (1 cases),breast (1 cases),oesophagus (1 cases),autonomic_ganglia (1 cases),prostate (1 cases),thy…	Myc amino-terminal region (16-360)	-
CGST134	CGST134P1	Preoperative	AR	N757S	androgen receptor	CCDS14387.1	2	25463541	25463541	G	A	Substitution	Nonsynonymous coding	CHIP	0.0008	1259	4	No	-	S714C haematopoietic_and_lymphoid_tissue (13 cases),breast (1 cases)	haematopoietic_and_lymphoid_tissue (13 cases)	haematopoietic_and_lymphoid_tissue (1116 cases),large_intestine (51 cases),lung (33 cases),skin (15 cases),liver (13 cases),stomach (12 cases),endometrium (11 cases),kidney (10 cases),breast (9 cases),ovary (7 cases),oesophagus (5 cases),central_nervous_system (5 cases),prostate (4 cases),thyroid (4 cases),urinary_tract (3 cases),bone (2 cases),upper_aerodigestive_tract (2 cases),biliary_tract (2…	S-adenosylmethionine-dependent methyltransferases (SAM or AdoMet-MTase), class I (634-907); Site-specific DNA methylase [DNA replication, recombination, and repair] (632-795)	-
CGST134	CGST134P1	Preoperative	TP53	R282W	tumor protein p53	CCDS11118.1	17	7577094	7577094	G	A	Substitution	Nonsynonymous coding	CHIP	0.0003	3183	1	Yes	large_intestine (152 cases),oesophagus (61 cases),upper_aerodigestive_tract (42 cases),stomach (40 cases),central_nervous_system (39 cases),pancreas (27 cases),breast (22 cases),lung (20 cases),ovary (17 cases),urinary_tract (12 cases),skin (9 cases),haematopoietic_and_lymphoid_tissue (8 cases),vulva (5 cases),liver (5 cases),biliary_tract (5 cases),endometrium (3 cases),bone (2 cases),peritoneum…	R282Q/R282G/R282R/R282L/RR282HR/R282P upper_aerodigestive_tract (13 cases),lung (12 cases),large_intestine (9 cases),breast (8 cases),haematopoietic_and_lymphoid_tissue (8 cases),oesophagus (5 cases),stomach (4 cases),urinary_tract (4 cases),pancreas (4 cases),liver (4 cases),skin (4 cases),bone (3 cases),ovary (2 cases),soft_tissue (2 cases),vulva (1 cases),peritoneum (1 cases),prostate (1 cases…	urinary_tract (156 cases),lung (127 cases),upper_aerodigestive_tract (121 cases),breast (118 cases),large_intestine (102 cases),oesophagus (80 cases),skin (80 cases),haematopoietic_and_lymphoid_tissue (77 cases),liver (60 cases),ovary (53 cases),central_nervous_system (48 cases),stomach (41 cases),pancreas (19 cases),biliary_tract (16 cases),kidney (12 cases),soft_tissue (12 cases),prostate (12 c…	large_intestine (2857 cases),lung (1950 cases),breast (1840 cases),upper_aerodigestive_tract (1518 cases),oesophagus (1478 cases),ovary (1326 cases),central_nervous_system (1152 cases),haematopoietic_and_lymphoid_tissue (1148 cases),stomach (938 cases),liver (933 cases),urinary_tract (926 cases),pancreas (594 cases),skin (585 cases),prostate (222 cases),endometrium (215 cases),biliary_tract (207 …	P53 DNA-binding domain (109-288)	-
CGST134	CGST134P1	Preoperative	BRAF	G32_A33del	v-raf murine sarcoma viral oncogene homolog B	CCDS5863.1	7	140624404	140624409	CGGCGC	NULL	Deletion	In-frame deletion	ctDNA	0.00217865	459	1	No	-	-	haematopoietic_and_lymphoid_tissue (1 cases)	thyroid (12133 cases),skin (5148 cases),large_intestine (4462 cases),NS (860 cases),haematopoietic_and_lymphoid_tissue (515 cases),central_nervous_system (322 cases),ovary (261 cases),lung (170 cases),eye (67 cases),pituitary (57 cases),endometrium (37 cases),soft_tissue (36 cases),biliary_tract (33 cases),stomach (29 cases),breast (27 cases),prostate (27 cases),liver (24 cases),upper_aerodigesti…	-	-
CGST134	CGST134P1	Preoperative	DNMT3A	S714F	DNA (cytosine-5-)-methyltransferase 3 alpha	CCDS33157.1	2	25463541	25463541	G	A	Substitution	Nonsynonymous coding	CHIP	0.004772	2724	13	No	-	S714C haematopoietic_and_lymphoid_tissue (13 cases),breast (1 cases)	haematopoietic_and_lymphoid_tissue (13 cases)	haematopoietic_and_lymphoid_tissue (1116 cases),large_intestine (51 cases),lung (33 cases),skin (15 cases),liver (13 cases),stomach (12 cases),endometrium (11 cases),kidney (10 cases),breast (9 cases),ovary (7 cases),oesophagus (5 cases),central_nervous_system (5 cases),prostate (4 cases),thyroid (4 cases),urinary_tract (3 cases),bone (2 cases),upper_aerodigestive_tract (2 cases),biliary_tract (2…	S-adenosylmethionine-dependent methyltransferases (SAM or AdoMet-MTase), class I (634-907); Site-specific DNA methylase [DNA replication, recombination, and repair] (632-795)	-
CGST141	CGST141P	Baseline	ERBB2	L785delinsHHVCF	v-erb-b2 avian erythroblastic leukemia viral oncogene homolog 2	CCDS32642.1	17	37881025	37881025	NULL	ATCACGTATGCT	Insertion	In-frame insertion	ctDNA	0.00061187	4903	3	No	-	-	lung (5 cases),large_intestine (2 cases),upper_aerodigestive_tract (1 cases),breast (1 cases),NS (1 cases),prostate (1 cases),small_intestine (1 cases)	lung (104 cases),large_intestine (78 cases),breast (42 cases),stomach (39 cases),urinary_tract (36 cases),skin (30 cases),ovary (17 cases),pancreas (15 cases),haematopoietic_and_lymphoid_tissue (12 cases),upper_aerodigestive_tract (12 cases),endometrium (11 cases),kidney (10 cases),oesophagus (8 cases),biliary_tract (8 cases),central_nervous_system (7 cases),small_intestine (7 cases),liver (6 cas…	Catalytic domain of the Protein Tyrosine Kinase, HER2 (712-990); Protein tyrosine kinase (720-976)	-
CGST141	CGST141P1	Preoperative	ERBB2	L785delinsHHVCF	v-erb-b2 avian erythroblastic leukemia viral oncogene homolog 2	CCDS32642.1	17	37881025	37881025	NULL	ATCACGTATGCT	Insertion	In-frame insertion	ctDNA	0.000854	7024	6	No	-	-	lung (5 cases),large_intestine (2 cases),upper_aerodigestive_tract (1 cases),breast (1 cases),NS (1 cases),prostate (1 cases),small_intestine (1 cases)	lung (104 cases),large_intestine (78 cases),breast (42 cases),stomach (39 cases),urinary_tract (36 cases),skin (30 cases),ovary (17 cases),pancreas (15 cases),haematopoietic_and_lymphoid_tissue (12 cases),upper_aerodigestive_tract (12 cases),endometrium (11 cases),kidney (10 cases),oesophagus (8 cases),biliary_tract (8 cases),central_nervous_system (7 cases),small_intestine (7 cases),liver (6 cas…	Catalytic domain of the Protein Tyrosine Kinase, HER2 (712-990); Protein tyrosine kinase (720-976)	-
CGST142	CGST142P	Baseline	PTEN	F241L	phosphatase and tensin homolog	CCDS31238.1	10	89717698	89717698	T	A	Substitution	Nonsynonymous coding	ctDNA	0.001824	3290	6	No	-	F241S/F241L large_intestine (4 cases),central_nervous_system (1 cases),endometrium (1 cases)	haematopoietic_and_lymphoid_tissue (30 cases),endometrium (25 cases),central_nervous_system (14 cases),large_intestine (8 cases),lung (7 cases),skin (3 cases),urinary_tract (3 cases),upper_aerodigestive_tract (2 cases),breast (1 cases),NS (1 cases),stomach (1 cases),prostate (1 cases),kidney (1 cases),pancreas (1 cases)	endometrium (845 cases),central_nervous_system (560 cases),large_intestine (337 cases),haematopoietic_and_lymphoid_tissue (131 cases),skin (101 cases),breast (99 cases),lung (75 cases),prostate (59 cases),kidney (45 cases),ovary (44 cases),stomach (42 cases),thyroid (28 cases),liver (24 cases),upper_aerodigestive_tract (18 cases),cervix (13 cases),oesophagus (12 cases),soft_tissue (11 cases),urin…	C2 domain of PTEN tumour-suppressor protein (188-349)	-
CGST143	CGST143P	Baseline	TP53	Y234C	tumor protein p53	CCDS11118.1	17	7577580	7577580	T	C	Substitution	Nonsynonymous coding	CHIP	0.0015	1314	2	Yes	lung (17 cases),breast (12 cases),ovary (11 cases),central_nervous_system (11 cases),haematopoietic_and_lymphoid_tissue (9 cases),urinary_tract (7 cases),oesophagus (7 cases),large_intestine (5 cases),liver (3 cases),stomach (2 cases),cervix (2 cases),upper_aerodigestive_tract (2 cases),kidney (1 cases),pancreas (1 cases),adrenal_gland (1 cases),prostate (1 cases),biliary_tract (1 cases)	Y234Y/Y234N/Y234H/Y234S/Y234F/Y234R/Y234D skin (10 cases),haematopoietic_and_lymphoid_tissue (9 cases),large_intestine (7 cases),ovary (4 cases),upper_aerodigestive_tract (4 cases),breast (3 cases),liver (3 cases),kidney (2 cases),prostate (2 cases),lung (2 cases),stomach (1 cases),urinary_tract (1 cases),oesophagus (1 cases),eye (1 cases),central_nervous_system (1 cases),endometrium (1 cases)	breast (90 cases),large_intestine (84 cases),ovary (80 cases),haematopoietic_and_lymphoid_tissue (71 cases),lung (69 cases),oesophagus (65 cases),upper_aerodigestive_tract (64 cases),central_nervous_system (50 cases),stomach (37 cases),urinary_tract (34 cases),liver (30 cases),pancreas (26 cases),skin (20 cases),biliary_tract (13 cases),soft_tissue (13 cases),prostate (13 cases),endometrium (13 c…	large_intestine (2857 cases),lung (1950 cases),breast (1840 cases),upper_aerodigestive_tract (1518 cases),oesophagus (1478 cases),ovary (1326 cases),central_nervous_system (1152 cases),haematopoietic_and_lymphoid_tissue (1148 cases),stomach (938 cases),liver (933 cases),urinary_tract (926 cases),pancreas (594 cases),skin (585 cases),prostate (222 cases),endometrium (215 cases),biliary_tract (207 …	P53 DNA-binding domain (109-288)	-
CGST143	CGST143P	Baseline	FGFR3	V298M	fibroblast growth factor receptor 3	CCDS3353.1	4	1803714	1803714	G	A	Substitution	Nonsynonymous coding	CHIP	0.002417	1655	4	No	-	-	upper_aerodigestive_tract (2 cases),large_intestine (2 cases),skin (1 cases),urinary_tract (1 cases)	urinary_tract (2074 cases),skin (193 cases),upper_aerodigestive_tract (67 cases),large_intestine (46 cases),haematopoietic_and_lymphoid_tissue (24 cases),lung (13 cases),stomach (8 cases),kidney (7 cases),endometrium (7 cases),cervix (6 cases),central_nervous_system (6 cases),soft_tissue (4 cases),ovary (3 cases),pancreas (3 cases),oesophagus (3 cases),breast (2 cases),testis (2 cases),biliary_tr…	Third immunoglobulin (Ig)-like domain of fibroblast growth factor receptor 2 (FGFR2) (268-353)	-
CGST143	CGST143P1	Preoperative	FGFR3	V298M	fibroblast growth factor receptor 3	CCDS3353.1	4	1803714	1803714	G	A	Substitution	Nonsynonymous coding	CHIP	0.001978	3033	6	No	-	-	upper_aerodigestive_tract (2 cases),large_intestine (2 cases),skin (1 cases),urinary_tract (1 cases)	urinary_tract (2074 cases),skin (193 cases),upper_aerodigestive_tract (67 cases),large_intestine (46 cases),haematopoietic_and_lymphoid_tissue (24 cases),lung (13 cases),stomach (8 cases),kidney (7 cases),endometrium (7 cases),cervix (6 cases),central_nervous_system (6 cases),soft_tissue (4 cases),ovary (3 cases),pancreas (3 cases),oesophagus (3 cases),breast (2 cases),testis (2 cases),biliary_tr…	Third immunoglobulin (Ig)-like domain of fibroblast growth factor receptor 2 (FGFR2) (268-353)	-
CGST143	CGST143P1	Preoperative	TP53	Y234C	tumor protein p53	CCDS11118.1	17	7577580	7577580	T	C	Substitution	Nonsynonymous coding	CHIP	0.007689	2081	16	Yes	lung (17 cases),breast (12 cases),ovary (11 cases),central_nervous_system (11 cases),haematopoietic_and_lymphoid_tissue (9 cases),urinary_tract (7 cases),oesophagus (7 cases),large_intestine (5 cases),liver (3 cases),stomach (2 cases),cervix (2 cases),upper_aerodigestive_tract (2 cases),kidney (1 cases),pancreas (1 cases),adrenal_gland (1 cases),prostate (1 cases),biliary_tract (1 cases)	Y234Y/Y234N/Y234H/Y234S/Y234F/Y234R/Y234D skin (10 cases),haematopoietic_and_lymphoid_tissue (9 cases),large_intestine (7 cases),ovary (4 cases),upper_aerodigestive_tract (4 cases),breast (3 cases),liver (3 cases),kidney (2 cases),prostate (2 cases),lung (2 cases),stomach (1 cases),urinary_tract (1 cases),oesophagus (1 cases),eye (1 cases),central_nervous_system (1 cases),endometrium (1 cases)	breast (90 cases),large_intestine (84 cases),ovary (80 cases),haematopoietic_and_lymphoid_tissue (71 cases),lung (69 cases),oesophagus (65 cases),upper_aerodigestive_tract (64 cases),central_nervous_system (50 cases),stomach (37 cases),urinary_tract (34 cases),liver (30 cases),pancreas (26 cases),skin (20 cases),biliary_tract (13 cases),soft_tissue (13 cases),prostate (13 cases),endometrium (13 c…	large_intestine (2857 cases),lung (1950 cases),breast (1840 cases),upper_aerodigestive_tract (1518 cases),oesophagus (1478 cases),ovary (1326 cases),central_nervous_system (1152 cases),haematopoietic_and_lymphoid_tissue (1148 cases),stomach (938 cases),liver (933 cases),urinary_tract (926 cases),pancreas (594 cases),skin (585 cases),prostate (222 cases),endometrium (215 cases),biliary_tract (207 …	P53 DNA-binding domain (109-288)	-
CGST148	CGST148P	Baseline	DNMT3A	R882H	DNA (cytosine-5-)-methyltransferase 3 alpha	CCDS33157.1	2	25457242	25457242	C	T	Substitution	Nonsynonymous coding	CHIP	0.0013	780	1	Yes	haematopoietic_and_lymphoid_tissue (448 cases),breast (1 cases)	R882C/R882L/R882R/R882S/R882G/R882P haematopoietic_and_lymphoid_tissue (225 cases),large_intestine (1 cases)	haematopoietic_and_lymphoid_tissue (7 cases),lung (1 cases),urinary_tract (1 cases)	haematopoietic_and_lymphoid_tissue (1116 cases),large_intestine (51 cases),lung (33 cases),skin (15 cases),liver (13 cases),stomach (12 cases),endometrium (11 cases),kidney (10 cases),breast (9 cases),ovary (7 cases),oesophagus (5 cases),central_nervous_system (5 cases),prostate (4 cases),thyroid (4 cases),urinary_tract (3 cases),bone (2 cases),upper_aerodigestive_tract (2 cases),biliary_tract (2…	S-adenosylmethionine-dependent methyltransferases (SAM or AdoMet-MTase), class I (634-907)	-
CGST148	CGST148P2	Postoperative	STK11	V128Dfs*34	serine/threonine kinase 11	CCDS45896.1	19	1219330	1219331	GT	NULL	Deletion	Frameshift	ctDNA	0.002599	1924	5	No	-	-	cervix (10 cases),lung (3 cases),pancreas (1 cases),liver (1 cases),large_intestine (1 cases),breast (1 cases),kidney (1 cases)	lung (198 cases),large_intestine (54 cases),cervix (26 cases),skin (25 cases),stomach (13 cases),pancreas (10 cases),kidney (6 cases),breast (5 cases),haematopoietic_and_lymphoid_tissue (5 cases),gastrointestinal_tract_(site_indeterminate) (5 cases),liver (3 cases),biliary_tract (3 cases),ovary (2 cases),upper_aerodigestive_tract (2 cases),central_nervous_system (2 cases),small_intestine (2 cases…	-	-
CGST148	CGST148P2	Postoperative	KIT	G745R	v-kit Hardy-Zuckerman 4 feline sarcoma viral oncogene homolog	CCDS3496.1	4	55597585	55597585	G	C	Substitution	Nonsynonymous coding	ctDNA	0.00438	5023	22	No	-	-	large_intestine (1 cases),haematopoietic_and_lymphoid_tissue (1 cases)	haematopoietic_and_lymphoid_tissue (1127 cases),soft_tissue (980 cases),skin (203 cases),large_intestine (165 cases),testis (50 cases),genital_tract (41 cases),lung (36 cases),ovary (25 cases),breast (25 cases),endometrium (21 cases),liver (19 cases),stomach (16 cases),thymus (14 cases),central_nervous_system (14 cases),eye (10 cases),salivary_gland (9 cases),pancreas (8 cases),oesophagus (7 case…	Catalytic domain of the Protein Tyrosine Kinase, Kit (553-928)	Protein tyrosine kinase (771-924)
CGST148	CGST148P2	Postoperative	DNMT3A	R882H	DNA (cytosine-5-)-methyltransferase 3 alpha	CCDS33157.1	2	25457242	25457242	C	T	Substitution	Nonsynonymous coding	CHIP	0.004917	4271	21	Yes	haematopoietic_and_lymphoid_tissue (448 cases),breast (1 cases)	R882C/R882L/R882R/R882S/R882G/R882P haematopoietic_and_lymphoid_tissue (225 cases),large_intestine (1 cases)	haematopoietic_and_lymphoid_tissue (7 cases),lung (1 cases),urinary_tract (1 cases)	haematopoietic_and_lymphoid_tissue (1116 cases),large_intestine (51 cases),lung (33 cases),skin (15 cases),liver (13 cases),stomach (12 cases),endometrium (11 cases),kidney (10 cases),breast (9 cases),ovary (7 cases),oesophagus (5 cases),central_nervous_system (5 cases),prostate (4 cases),thyroid (4 cases),urinary_tract (3 cases),bone (2 cases),upper_aerodigestive_tract (2 cases),biliary_tract (2…	S-adenosylmethionine-dependent methyltransferases (SAM or AdoMet-MTase), class I (634-907)	-
CGST148	CGST148P1	Preoperative	DNMT3A	R882H	DNA (cytosine-5-)-methyltransferase 3 alpha	CCDS33157.1	2	25457242	25457242	C	T	Substitution	Nonsynonymous coding	CHIP	0.001081	925	1	Yes	haematopoietic_and_lymphoid_tissue (448 cases),breast (1 cases)	R882C/R882L/R882R/R882S/R882G/R882P haematopoietic_and_lymphoid_tissue (225 cases),large_intestine (1 cases)	haematopoietic_and_lymphoid_tissue (7 cases),lung (1 cases),urinary_tract (1 cases)	haematopoietic_and_lymphoid_tissue (1116 cases),large_intestine (51 cases),lung (33 cases),skin (15 cases),liver (13 cases),stomach (12 cases),endometrium (11 cases),kidney (10 cases),breast (9 cases),ovary (7 cases),oesophagus (5 cases),central_nervous_system (5 cases),prostate (4 cases),thyroid (4 cases),urinary_tract (3 cases),bone (2 cases),upper_aerodigestive_tract (2 cases),biliary_tract (2…	S-adenosylmethionine-dependent methyltransferases (SAM or AdoMet-MTase), class I (634-907)	-
CGST152	CGST152P1	Preoperative	ALK	P36*	anaplastic lymphoma receptor tyrosine kinase	CCDS33172.1	2	30143421	30143421	NULL	GAGCCACTCA	Insertion	Frameshift	ctDNA	0.007121	983	7	No	-	-	-	autonomic_ganglia (206 cases),large_intestine (115 cases),lung (79 cases),skin (75 cases),stomach (23 cases),endometrium (19 cases),breast (18 cases),haematopoietic_and_lymphoid_tissue (18 cases),oesophagus (17 cases),ovary (12 cases),liver (12 cases),upper_aerodigestive_tract (9 cases),kidney (8 cases),urinary_tract (6 cases),soft_tissue (6 cases),central_nervous_system (6 cases),pancreas (5 cas…	-	-
CGST158	CGST158P	Baseline	EGFR	D942N	epidermal growth factor receptor	CCDS5514.1	7	55266532	55266532	G	A	Substitution	Nonsynonymous coding	ctDNA	0.001511	3972	6	No	-	-	skin (1 cases),large_intestine (1 cases),stomach (1 cases)	lung (5182 cases),central_nervous_system (204 cases),large_intestine (151 cases),upper_aerodigestive_tract (60 cases),skin (44 cases),ovary (35 cases),breast (35 cases),stomach (30 cases),haematopoietic_and_lymphoid_tissue (30 cases),prostate (28 cases),oesophagus (23 cases),biliary_tract (14 cases),endometrium (14 cases),kidney (12 cases),urinary_tract (12 cases),thyroid (12 cases),salivary_glan…	Catalytic domain of the Protein Tyrosine Kinase, Epidermal Growth Factor Receptor (704-1019); Tyrosine kinase, catalytic domain (713-968)	-
CGST158	CGST158P	Baseline	ERBB4	R114*	v-erb-b2 avian erythroblastic leukemia viral oncogene homolog 4	CCDS2394.1	2	212812236	212812236	G	A	Substitution	Nonsense	ctDNA	0.001587	4412	7	No	skin (1 cases)	-	skin (3 cases),large_intestine (2 cases),lung (1 cases)	large_intestine (126 cases),skin (120 cases),lung (99 cases),stomach (48 cases),liver (28 cases),breast (23 cases),oesophagus (22 cases),endometrium (22 cases),upper_aerodigestive_tract (20 cases),kidney (17 cases),pancreas (13 cases),urinary_tract (10 cases),haematopoietic_and_lymphoid_tissue (9 cases),prostate (4 cases),NS (3 cases),central_nervous_system (3 cases),biliary_tract (3 cases),bone …	Receptor L domain (55-167)	-
CGST176	CGST176P	Baseline	DNMT3A	L737F	DNA (cytosine-5-)-methyltransferase 3 alpha	CCDS33157.1	2	25463284	25463284	G	A	Substitution	Nonsynonymous coding	CHIP	0.004087	2202	9	No	ovary (1 cases)	L737H/L737R haematopoietic_and_lymphoid_tissue (2 cases)	haematopoietic_and_lymphoid_tissue (34 cases),large_intestine (1 cases),central_nervous_system (1 cases),prostate (1 cases),endometrium (1 cases)	haematopoietic_and_lymphoid_tissue (1116 cases),large_intestine (51 cases),lung (33 cases),skin (15 cases),liver (13 cases),stomach (12 cases),endometrium (11 cases),kidney (10 cases),breast (9 cases),ovary (7 cases),oesophagus (5 cases),central_nervous_system (5 cases),prostate (4 cases),thyroid (4 cases),urinary_tract (3 cases),bone (2 cases),upper_aerodigestive_tract (2 cases),biliary_tract (2…	S-adenosylmethionine-dependent methyltransferases (SAM or AdoMet-MTase), class I (634-907); Site-specific DNA methylase [DNA replication, recombination, and repair] (632-795)	-
CGST176	CGST176P1	Preoperative	DNMT3A	V897I	DNA (cytosine-5-)-methyltransferase 3 alpha	CCDS33157.1	2	25457198	25457198	C	T	Substitution	Nonsynonymous coding	CHIP	0.002405	2079	5	No	-	V897D haematopoietic_and_lymphoid_tissue (1 cases)	haematopoietic_and_lymphoid_tissue (12 cases),lung (3 cases),central_nervous_system (1 cases)	haematopoietic_and_lymphoid_tissue (1116 cases),large_intestine (51 cases),lung (33 cases),skin (15 cases),liver (13 cases),stomach (12 cases),endometrium (11 cases),kidney (10 cases),breast (9 cases),ovary (7 cases),oesophagus (5 cases),central_nervous_system (5 cases),prostate (4 cases),thyroid (4 cases),urinary_tract (3 cases),bone (2 cases),upper_aerodigestive_tract (2 cases),biliary_tract (2…	S-adenosylmethionine-dependent methyltransferases (SAM or AdoMet-MTase), class I (634-907)	-
CGST176	CGST176P1	Preoperative	DNMT3A	L737F	DNA (cytosine-5-)-methyltransferase 3 alpha	CCDS33157.1	2	25463284	25463284	G	A	Substitution	Nonsynonymous coding	CHIP	0.005842	2054	12	No	ovary (1 cases)	L737H/L737R haematopoietic_and_lymphoid_tissue (2 cases)	haematopoietic_and_lymphoid_tissue (34 cases),large_intestine (1 cases),central_nervous_system (1 cases),prostate (1 cases),endometrium (1 cases)	haematopoietic_and_lymphoid_tissue (1116 cases),large_intestine (51 cases),lung (33 cases),skin (15 cases),liver (13 cases),stomach (12 cases),endometrium (11 cases),kidney (10 cases),breast (9 cases),ovary (7 cases),oesophagus (5 cases),central_nervous_system (5 cases),prostate (4 cases),thyroid (4 cases),urinary_tract (3 cases),bone (2 cases),upper_aerodigestive_tract (2 cases),biliary_tract (2…	S-adenosylmethionine-dependent methyltransferases (SAM or AdoMet-MTase), class I (634-907); Site-specific DNA methylase [DNA replication, recombination, and repair] (632-795)	-
CGST22	CGST22P	Baseline	TP53	R175H	tumor protein p53	CCDS11118.1	17	7578406	7578406	C	T	Substitution	Nonsynonymous coding	CHIP	0.001554	1930	3	Yes	large_intestine (336 cases),breast (97 cases),oesophagus (86 cases),central_nervous_system (77 cases),stomach (72 cases),ovary (66 cases),upper_aerodigestive_tract (59 cases),haematopoietic_and_lymphoid_tissue (36 cases),pancreas (31 cases),urinary_tract (28 cases),lung (18 cases),liver (13 cases),biliary_tract (13 cases),endometrium (9 cases),vulva (5 cases),bone (5 cases),skin (5 cases),kidney …	R175L/R175G/R175P/R175C/RC175RS/R175R/R175S large_intestine (20 cases),lung (13 cases),stomach (6 cases),upper_aerodigestive_tract (6 cases),haematopoietic_and_lymphoid_tissue (5 cases),liver (5 cases),central_nervous_system (5 cases),oesophagus (4 cases),breast (3 cases),urinary_tract (3 cases),salivary_gland (2 cases),vulva (1 cases),ovary (1 cases),bone (1 cases),pancreas (1 cases),genital_tra…	large_intestine (142 cases),breast (117 cases),lung (116 cases),oesophagus (106 cases),upper_aerodigestive_tract (99 cases),haematopoietic_and_lymphoid_tissue (82 cases),central_nervous_system (76 cases),ovary (69 cases),stomach (66 cases),skin (54 cases),liver (45 cases),urinary_tract (36 cases),pancreas (30 cases),prostate (19 cases),biliary_tract (14 cases),vulva (11 cases),bone (9 cases),endo…	large_intestine (2857 cases),lung (1950 cases),breast (1840 cases),upper_aerodigestive_tract (1518 cases),oesophagus (1478 cases),ovary (1326 cases),central_nervous_system (1152 cases),haematopoietic_and_lymphoid_tissue (1148 cases),stomach (938 cases),liver (933 cases),urinary_tract (926 cases),pancreas (594 cases),skin (585 cases),prostate (222 cases),endometrium (215 cases),biliary_tract (207 …	P53 DNA-binding domain (109-288)	-
CGST22	CGST22P	Baseline	MLH1	K618_A619insA	mutL homolog 1	CCDS2663.1	3	37089132	37089132	NULL	GGC	Insertion	In-frame insertion	CHIP	0.001	1918	2	No	-	-	large_intestine (8 cases)	large_intestine (119 cases),skin (18 cases),lung (15 cases),endometrium (13 cases),ovary (12 cases),breast (10 cases),haematopoietic_and_lymphoid_tissue (8 cases),stomach (7 cases),urinary_tract (7 cases),liver (7 cases),pancreas (6 cases),kidney (5 cases),bone (4 cases),prostate (4 cases),central_nervous_system (3 cases),soft_tissue (2 cases),oesophagus (2 cases),NS (1 cases),autonomic_ganglia (…	-	-
CGST22	CGST22P	Baseline	ERBB4	N1190S	v-erb-b2 avian erythroblastic leukemia viral oncogene homolog 4	CCDS2394.1	2	212248698	212248698	T	C	Substitution	Nonsynonymous coding	CHIP	0.003132	2235	7	No	-	-	skin (1 cases)	large_intestine (126 cases),skin (120 cases),lung (99 cases),stomach (48 cases),liver (28 cases),breast (23 cases),oesophagus (22 cases),endometrium (22 cases),upper_aerodigestive_tract (20 cases),kidney (17 cases),pancreas (13 cases),urinary_tract (10 cases),haematopoietic_and_lymphoid_tissue (9 cases),prostate (4 cases),NS (3 cases),central_nervous_system (3 cases),biliary_tract (3 cases),bone …	-	-
CGST22	CGST22P1	Preoperative	ERBB4	N1190S	v-erb-b2 avian erythroblastic leukemia viral oncogene homolog 4	CCDS2394.1	2	212248698	212248698	T	C	Substitution	Nonsynonymous coding	CHIP	0.004683	2349	11	No	-	-	skin (1 cases)	large_intestine (126 cases),skin (120 cases),lung (99 cases),stomach (48 cases),liver (28 cases),breast (23 cases),oesophagus (22 cases),endometrium (22 cases),upper_aerodigestive_tract (20 cases),kidney (17 cases),pancreas (13 cases),urinary_tract (10 cases),haematopoietic_and_lymphoid_tissue (9 cases),prostate (4 cases),NS (3 cases),central_nervous_system (3 cases),biliary_tract (3 cases),bone …	-	-
CGST22	CGST22P1	Preoperative	MLH1	K618_A619insA	mutL homolog 1	CCDS2663.1	3	37089132	37089132	NULL	GGC	Insertion	In-frame insertion	CHIP	0.005591	2325	13	No	-	-	large_intestine (8 cases)	large_intestine (119 cases),skin (18 cases),lung (15 cases),endometrium (13 cases),ovary (12 cases),breast (10 cases),haematopoietic_and_lymphoid_tissue (8 cases),stomach (7 cases),urinary_tract (7 cases),liver (7 cases),pancreas (6 cases),kidney (5 cases),bone (4 cases),prostate (4 cases),central_nervous_system (3 cases),soft_tissue (2 cases),oesophagus (2 cases),NS (1 cases),autonomic_ganglia (…	-	-
CGST22	CGST22P1	Preoperative	TP53	R175H	tumor protein p53	CCDS11118.1	17	7578406	7578406	C	T	Substitution	Nonsynonymous coding	CHIP	0.00211	1896	4	Yes	large_intestine (336 cases),breast (97 cases),oesophagus (86 cases),central_nervous_system (77 cases),stomach (72 cases),ovary (66 cases),upper_aerodigestive_tract (59 cases),haematopoietic_and_lymphoid_tissue (36 cases),pancreas (31 cases),urinary_tract (28 cases),lung (18 cases),liver (13 cases),biliary_tract (13 cases),endometrium (9 cases),vulva (5 cases),bone (5 cases),skin (5 cases),kidney …	R175L/R175G/R175P/R175C/RC175RS/R175R/R175S large_intestine (20 cases),lung (13 cases),stomach (6 cases),upper_aerodigestive_tract (6 cases),haematopoietic_and_lymphoid_tissue (5 cases),liver (5 cases),central_nervous_system (5 cases),oesophagus (4 cases),breast (3 cases),urinary_tract (3 cases),salivary_gland (2 cases),vulva (1 cases),ovary (1 cases),bone (1 cases),pancreas (1 cases),genital_tra…	large_intestine (142 cases),breast (117 cases),lung (116 cases),oesophagus (106 cases),upper_aerodigestive_tract (99 cases),haematopoietic_and_lymphoid_tissue (82 cases),central_nervous_system (76 cases),ovary (69 cases),stomach (66 cases),skin (54 cases),liver (45 cases),urinary_tract (36 cases),pancreas (30 cases),prostate (19 cases),biliary_tract (14 cases),vulva (11 cases),bone (9 cases),endo…	large_intestine (2857 cases),lung (1950 cases),breast (1840 cases),upper_aerodigestive_tract (1518 cases),oesophagus (1478 cases),ovary (1326 cases),central_nervous_system (1152 cases),haematopoietic_and_lymphoid_tissue (1148 cases),stomach (938 cases),liver (933 cases),urinary_tract (926 cases),pancreas (594 cases),skin (585 cases),prostate (222 cases),endometrium (215 cases),biliary_tract (207 …	P53 DNA-binding domain (109-288)	-
CGST24	CGST24P	Baseline	TP53	NA	tumor protein p53	CCDS11118.1	17	7578555	7578555	C	T	Substitution	Splice site acceptor	CHIP	0.002178	2296	5	Yes	pancreas (7 cases),ovary (4 cases),oesophagus (4 cases),breast (3 cases),liver (3 cases),large_intestine (3 cases),central_nervous_system (3 cases),stomach (2 cases),upper_aerodigestive_tract (2 cases),skin (1 cases),prostate (1 cases),haematopoietic_and_lymphoid_tissue (1 cases),urinary_tract (1 cases)	-	-	large_intestine (2857 cases),lung (1950 cases),breast (1840 cases),upper_aerodigestive_tract (1518 cases),oesophagus (1478 cases),ovary (1326 cases),central_nervous_system (1152 cases),haematopoietic_and_lymphoid_tissue (1148 cases),stomach (938 cases),liver (933 cases),urinary_tract (926 cases),pancreas (594 cases),skin (585 cases),prostate (222 cases),endometrium (215 cases),biliary_tract (207 …	-	-
CGST24	CGST24P	Baseline	TP53	C238Y	tumor protein p53	CCDS11118.1	17	7577568	7577568	C	T	Substitution	Nonsynonymous coding	CHIP	0.002959	1690	5	Yes	breast (12 cases),haematopoietic_and_lymphoid_tissue (11 cases),large_intestine (11 cases),pancreas (8 cases),oesophagus (7 cases),central_nervous_system (6 cases),ovary (5 cases),soft_tissue (5 cases),stomach (3 cases),lung (2 cases),endometrium (2 cases),skin (1 cases),bone (1 cases),upper_aerodigestive_tract (1 cases)	C238W/C238F/C238S/C238C/C238G/C238R ovary (12 cases),breast (11 cases),lung (10 cases),haematopoietic_and_lymphoid_tissue (7 cases),liver (6 cases),large_intestine (6 cases),upper_aerodigestive_tract (5 cases),urinary_tract (4 cases),oesophagus (4 cases),skin (4 cases),central_nervous_system (4 cases),soft_tissue (3 cases),endometrium (3 cases),stomach (2 cases),pancreas (2 cases),prostate (2 cas…	ovary (114 cases),breast (113 cases),large_intestine (113 cases),lung (106 cases),haematopoietic_and_lymphoid_tissue (91 cases),upper_aerodigestive_tract (88 cases),oesophagus (80 cases),central_nervous_system (71 cases),urinary_tract (63 cases),stomach (51 cases),liver (50 cases),skin (39 cases),pancreas (28 cases),endometrium (23 cases),biliary_tract (19 cases),prostate (18 cases),soft_tissue (…	large_intestine (2857 cases),lung (1950 cases),breast (1840 cases),upper_aerodigestive_tract (1518 cases),oesophagus (1478 cases),ovary (1326 cases),central_nervous_system (1152 cases),haematopoietic_and_lymphoid_tissue (1148 cases),stomach (938 cases),liver (933 cases),urinary_tract (926 cases),pancreas (594 cases),skin (585 cases),prostate (222 cases),endometrium (215 cases),biliary_tract (207 …	P53 DNA-binding domain (109-288)	-
CGST24	CGST24P	Baseline	KIT	L939V	v-kit Hardy-Zuckerman 4 feline sarcoma viral oncogene homolog	CCDS3496.1	4	55604607	55604607	T	G	Substitution	Nonsynonymous coding	ctDNA	0.002228	2244	5	No	stomach (1 cases)	-	-	haematopoietic_and_lymphoid_tissue (1127 cases),soft_tissue (980 cases),skin (203 cases),large_intestine (165 cases),testis (50 cases),genital_tract (41 cases),lung (36 cases),ovary (25 cases),breast (25 cases),endometrium (21 cases),liver (19 cases),stomach (16 cases),thymus (14 cases),central_nervous_system (14 cases),eye (10 cases),salivary_gland (9 cases),pancreas (8 cases),oesophagus (7 case…	-	Catalytic domain of the Protein Tyrosine Kinase, Kit (553-928); Protein tyrosine kinase (771-924)
CGST24	CGST24P2	Postoperative	KIT	L939V	v-kit Hardy-Zuckerman 4 feline sarcoma viral oncogene homolog	CCDS3496.1	4	55604607	55604607	T	G	Substitution	Nonsynonymous coding	ctDNA	0.000307787	6498	2	No	-	-	endometrium (1 cases)	large_intestine (75 cases),lung (33 cases),stomach (30 cases),skin (26 cases),upper_aerodigestive_tract (25 cases),endometrium (14 cases),breast (12 cases),oesophagus (11 cases),liver (10 cases),prostate (10 cases),ovary (8 cases),central_nervous_system (5 cases),kidney (4 cases),urinary_tract (3 cases),pancreas (3 cases),biliary_tract (3 cases),bone (2 cases),pleura (1 cases),haematopoietic_and_…	Androgen receptor (6-449)	-
CGST24	CGST24P2	Postoperative	AR	E323K	androgen receptor	CCDS14387.1	X	66765955	66765955	G	A	Substitution	Nonsynonymous coding	ctDNA	0.001176	8506	10	No	-	-	endometrium (1 cases)	large_intestine (75 cases),lung (33 cases),stomach (30 cases),skin (26 cases),upper_aerodigestive_tract (25 cases),endometrium (14 cases),breast (12 cases),oesophagus (11 cases),liver (10 cases),prostate (10 cases),ovary (8 cases),central_nervous_system (5 cases),kidney (4 cases),urinary_tract (3 cases),pancreas (3 cases),biliary_tract (3 cases),bone (2 cases),pleura (1 cases),haematopoietic_and_…	Androgen receptor (6-449)	-
CGST24	CGST24P2	Postoperative	EGFR	D1175G	epidermal growth factor receptor	CCDS5514.1	7	55273201	55273201	A	G	Substitution	Nonsynonymous coding	CHIP	0.001596	8145	13	No	-	-	skin (1 cases),soft_tissue (1 cases)	lung (5182 cases),central_nervous_system (204 cases),large_intestine (151 cases),upper_aerodigestive_tract (60 cases),skin (44 cases),ovary (35 cases),breast (35 cases),stomach (30 cases),haematopoietic_and_lymphoid_tissue (30 cases),prostate (28 cases),oesophagus (23 cases),biliary_tract (14 cases),endometrium (14 cases),kidney (12 cases),urinary_tract (12 cases),thyroid (12 cases),salivary_glan…	-	-
CGST24	CGST24P2	Postoperative	TP53	C238Y	tumor protein p53	CCDS11118.1	17	7577568	7577568	C	T	Substitution	Nonsynonymous coding	CHIP	0.002083	6721	14	Yes	breast (12 cases),haematopoietic_and_lymphoid_tissue (11 cases),large_intestine (11 cases),pancreas (8 cases),oesophagus (7 cases),central_nervous_system (6 cases),ovary (5 cases),soft_tissue (5 cases),stomach (3 cases),lung (2 cases),endometrium (2 cases),skin (1 cases),bone (1 cases),upper_aerodigestive_tract (1 cases)	C238W/C238F/C238S/C238C/C238G/C238R ovary (12 cases),breast (11 cases),lung (10 cases),haematopoietic_and_lymphoid_tissue (7 cases),liver (6 cases),large_intestine (6 cases),upper_aerodigestive_tract (5 cases),urinary_tract (4 cases),oesophagus (4 cases),skin (4 cases),central_nervous_system (4 cases),soft_tissue (3 cases),endometrium (3 cases),stomach (2 cases),pancreas (2 cases),prostate (2 cas…	ovary (114 cases),breast (113 cases),large_intestine (113 cases),lung (106 cases),haematopoietic_and_lymphoid_tissue (91 cases),upper_aerodigestive_tract (88 cases),oesophagus (80 cases),central_nervous_system (71 cases),urinary_tract (63 cases),stomach (51 cases),liver (50 cases),skin (39 cases),pancreas (28 cases),endometrium (23 cases),biliary_tract (19 cases),prostate (18 cases),soft_tissue (…	large_intestine (2857 cases),lung (1950 cases),breast (1840 cases),upper_aerodigestive_tract (1518 cases),oesophagus (1478 cases),ovary (1326 cases),central_nervous_system (1152 cases),haematopoietic_and_lymphoid_tissue (1148 cases),stomach (938 cases),liver (933 cases),urinary_tract (926 cases),pancreas (594 cases),skin (585 cases),prostate (222 cases),endometrium (215 cases),biliary_tract (207 …	P53 DNA-binding domain (109-288)	-
CGST24	CGST24P2	Postoperative	TP53	NA	tumor protein p53	CCDS11118.1	17	7578555	7578555	C	T	Substitution	Splice site acceptor	CHIP	0.002167	6922	15	Yes	pancreas (7 cases),ovary (4 cases),oesophagus (4 cases),breast (3 cases),liver (3 cases),large_intestine (3 cases),central_nervous_system (3 cases),stomach (2 cases),upper_aerodigestive_tract (2 cases),skin (1 cases),prostate (1 cases),haematopoietic_and_lymphoid_tissue (1 cases),urinary_tract (1 cases)	-	-	large_intestine (2857 cases),lung (1950 cases),breast (1840 cases),upper_aerodigestive_tract (1518 cases),oesophagus (1478 cases),ovary (1326 cases),central_nervous_system (1152 cases),haematopoietic_and_lymphoid_tissue (1148 cases),stomach (938 cases),liver (933 cases),urinary_tract (926 cases),pancreas (594 cases),skin (585 cases),prostate (222 cases),endometrium (215 cases),biliary_tract (207 …	-	-
CGST24	CGST24P1	Preoperative	AR	E323K	androgen receptor	CCDS14387.1	X	66765955	66765955	G	A	Substitution	Nonsynonymous coding	ctDNA	0.0002	4408	1	Yes	breast (12 cases),haematopoietic_and_lymphoid_tissue (11 cases),large_intestine (11 cases),pancreas (8 cases),oesophagus (7 cases),central_nervous_system (6 cases),ovary (5 cases),soft_tissue (5 cases),stomach (3 cases),lung (2 cases),endometrium (2 cases),skin (1 cases),bone (1 cases),upper_aerodigestive_tract (1 cases)	C238W/C238F/C238S/C238C/C238G/C238R ovary (12 cases),breast (11 cases),lung (10 cases),haematopoietic_and_lymphoid_tissue (7 cases),liver (6 cases),large_intestine (6 cases),upper_aerodigestive_tract (5 cases),urinary_tract (4 cases),oesophagus (4 cases),skin (4 cases),central_nervous_system (4 cases),soft_tissue (3 cases),endometrium (3 cases),stomach (2 cases),pancreas (2 cases),prostate (2 cas…	ovary (114 cases),breast (113 cases),large_intestine (113 cases),lung (106 cases),haematopoietic_and_lymphoid_tissue (91 cases),upper_aerodigestive_tract (88 cases),oesophagus (80 cases),central_nervous_system (71 cases),urinary_tract (63 cases),stomach (51 cases),liver (50 cases),skin (39 cases),pancreas (28 cases),endometrium (23 cases),biliary_tract (19 cases),prostate (18 cases),soft_tissue (…	large_intestine (2857 cases),lung (1950 cases),breast (1840 cases),upper_aerodigestive_tract (1518 cases),oesophagus (1478 cases),ovary (1326 cases),central_nervous_system (1152 cases),haematopoietic_and_lymphoid_tissue (1148 cases),stomach (938 cases),liver (933 cases),urinary_tract (926 cases),pancreas (594 cases),skin (585 cases),prostate (222 cases),endometrium (215 cases),biliary_tract (207 …	P53 DNA-binding domain (109-288)	-
CGST24	CGST24P1	Preoperative	KIT	L939V	v-kit Hardy-Zuckerman 4 feline sarcoma viral oncogene homolog	CCDS3496.1	4	55604607	55604607	T	G	Substitution	Nonsynonymous coding	ctDNA	0.000783494	3829	3	Yes	breast (12 cases),haematopoietic_and_lymphoid_tissue (11 cases),large_intestine (11 cases),pancreas (8 cases),oesophagus (7 cases),central_nervous_system (6 cases),ovary (5 cases),soft_tissue (5 cases),stomach (3 cases),lung (2 cases),endometrium (2 cases),skin (1 cases),bone (1 cases),upper_aerodigestive_tract (1 cases)	C238W/C238F/C238S/C238C/C238G/C238R ovary (12 cases),breast (11 cases),lung (10 cases),haematopoietic_and_lymphoid_tissue (7 cases),liver (6 cases),large_intestine (6 cases),upper_aerodigestive_tract (5 cases),urinary_tract (4 cases),oesophagus (4 cases),skin (4 cases),central_nervous_system (4 cases),soft_tissue (3 cases),endometrium (3 cases),stomach (2 cases),pancreas (2 cases),prostate (2 cas…	ovary (114 cases),breast (113 cases),large_intestine (113 cases),lung (106 cases),haematopoietic_and_lymphoid_tissue (91 cases),upper_aerodigestive_tract (88 cases),oesophagus (80 cases),central_nervous_system (71 cases),urinary_tract (63 cases),stomach (51 cases),liver (50 cases),skin (39 cases),pancreas (28 cases),endometrium (23 cases),biliary_tract (19 cases),prostate (18 cases),soft_tissue (…	large_intestine (2857 cases),lung (1950 cases),breast (1840 cases),upper_aerodigestive_tract (1518 cases),oesophagus (1478 cases),ovary (1326 cases),central_nervous_system (1152 cases),haematopoietic_and_lymphoid_tissue (1148 cases),stomach (938 cases),liver (933 cases),urinary_tract (926 cases),pancreas (594 cases),skin (585 cases),prostate (222 cases),endometrium (215 cases),biliary_tract (207 …	P53 DNA-binding domain (109-288)	-
CGST24	CGST24P1	Preoperative	EGFR	D1175G	epidermal growth factor receptor	CCDS5514.1	7	55273201	55273201	A	G	Substitution	Nonsynonymous coding	CHIP	0.001	4997	5	No	-	-	skin (1 cases),soft_tissue (1 cases)	lung (5182 cases),central_nervous_system (204 cases),large_intestine (151 cases),upper_aerodigestive_tract (60 cases),skin (44 cases),ovary (35 cases),breast (35 cases),stomach (30 cases),haematopoietic_and_lymphoid_tissue (30 cases),prostate (28 cases),oesophagus (23 cases),biliary_tract (14 cases),endometrium (14 cases),kidney (12 cases),urinary_tract (12 cases),thyroid (12 cases),salivary_glan…	-	-
CGST24	CGST24P1	Preoperative	TP53	NA	tumor protein p53	CCDS11118.1	17	7578555	7578555	C	T	Substitution	Splice site acceptor	CHIP	0.001	4149	4	Yes	pancreas (7 cases),ovary (4 cases),oesophagus (4 cases),breast (3 cases),liver (3 cases),large_intestine (3 cases),central_nervous_system (3 cases),stomach (2 cases),upper_aerodigestive_tract (2 cases),skin (1 cases),prostate (1 cases),haematopoietic_and_lymphoid_tissue (1 cases),urinary_tract (1 cases)	-	-	large_intestine (2857 cases),lung (1950 cases),breast (1840 cases),upper_aerodigestive_tract (1518 cases),oesophagus (1478 cases),ovary (1326 cases),central_nervous_system (1152 cases),haematopoietic_and_lymphoid_tissue (1148 cases),stomach (938 cases),liver (933 cases),urinary_tract (926 cases),pancreas (594 cases),skin (585 cases),prostate (222 cases),endometrium (215 cases),biliary_tract (207 …	-	-
CGST24	CGST24P1	Preoperative	TP53	C238Y	tumor protein p53	CCDS11118.1	17	7577568	7577568	C	T	Substitution	Nonsynonymous coding	CHIP	0.004061	2709	11	Yes	breast (12 cases),haematopoietic_and_lymphoid_tissue (11 cases),large_intestine (11 cases),pancreas (8 cases),oesophagus (7 cases),central_nervous_system (6 cases),ovary (5 cases),soft_tissue (5 cases),stomach (3 cases),lung (2 cases),endometrium (2 cases),skin (1 cases),bone (1 cases),upper_aerodigestive_tract (1 cases)	C238W/C238F/C238S/C238C/C238G/C238R ovary (12 cases),breast (11 cases),lung (10 cases),haematopoietic_and_lymphoid_tissue (7 cases),liver (6 cases),large_intestine (6 cases),upper_aerodigestive_tract (5 cases),urinary_tract (4 cases),oesophagus (4 cases),skin (4 cases),central_nervous_system (4 cases),soft_tissue (3 cases),endometrium (3 cases),stomach (2 cases),pancreas (2 cases),prostate (2 cas…	ovary (114 cases),breast (113 cases),large_intestine (113 cases),lung (106 cases),haematopoietic_and_lymphoid_tissue (91 cases),upper_aerodigestive_tract (88 cases),oesophagus (80 cases),central_nervous_system (71 cases),urinary_tract (63 cases),stomach (51 cases),liver (50 cases),skin (39 cases),pancreas (28 cases),endometrium (23 cases),biliary_tract (19 cases),prostate (18 cases),soft_tissue (…	large_intestine (2857 cases),lung (1950 cases),breast (1840 cases),upper_aerodigestive_tract (1518 cases),oesophagus (1478 cases),ovary (1326 cases),central_nervous_system (1152 cases),haematopoietic_and_lymphoid_tissue (1148 cases),stomach (938 cases),liver (933 cases),urinary_tract (926 cases),pancreas (594 cases),skin (585 cases),prostate (222 cases),endometrium (215 cases),biliary_tract (207 …	P53 DNA-binding domain (109-288)	-
CGST25	CGST25P	Baseline	TP53	H179del	tumor protein p53	CCDS11118.1	17	7578393	7578395	ATG	NULL	Deletion	In-frame deletion	CHIP	0.005943	3029	18	No	-	-	large_intestine (484 cases),breast (199 cases),oesophagus (178 cases),upper_aerodigestive_tract (160 cases),central_nervous_system (151 cases),stomach (129 cases),ovary (127 cases),lung (126 cases),haematopoietic_and_lymphoid_tissue (111 cases),urinary_tract (74 cases),pancreas (60 cases),liver (57 cases),skin (53 cases),biliary_tract (28 cases),prostate (25 cases),endometrium (18 cases),bone (15…	large_intestine (2857 cases),lung (1950 cases),breast (1840 cases),upper_aerodigestive_tract (1518 cases),oesophagus (1478 cases),ovary (1326 cases),central_nervous_system (1152 cases),haematopoietic_and_lymphoid_tissue (1148 cases),stomach (938 cases),liver (933 cases),urinary_tract (926 cases),pancreas (594 cases),skin (585 cases),prostate (222 cases),endometrium (215 cases),biliary_tract (207 …	P53 DNA-binding domain (109-288)	-
CGST25	CGST25P	Baseline	TP53	G245S	tumor protein p53	CCDS11118.1	17	7577548	7577548	C	T	Substitution	Nonsynonymous coding	CHIP	0.002585	1934	5	Yes	large_intestine (119 cases),stomach (36 cases),breast (30 cases),ovary (26 cases),central_nervous_system (26 cases),oesophagus (23 cases),haematopoietic_and_lymphoid_tissue (21 cases),upper_aerodigestive_tract (14 cases),urinary_tract (12 cases),pancreas (12 cases),lung (10 cases),skin (6 cases),vulva (5 cases),liver (4 cases),prostate (4 cases),small_intestine (4 cases),endometrium (2 cases),sal…	G245L/G245R/GM245EM/G245F/G245C/GM245VM/G245N/G245D/G245V/G245H/G245G/G245A lung (69 cases),large_intestine (41 cases),oesophagus (37 cases),upper_aerodigestive_tract (34 cases),breast (24 cases),ovary (18 cases),haematopoietic_and_lymphoid_tissue (14 cases),liver (12 cases),urinary_tract (10 cases),stomach (8 cases),central_nervous_system (8 cases),pancreas (7 cases),skin (7 cases),prostate (6 c…	large_intestine (439 cases),liver (309 cases),lung (272 cases),breast (248 cases),upper_aerodigestive_tract (190 cases),haematopoietic_and_lymphoid_tissue (177 cases),oesophagus (161 cases),ovary (153 cases),stomach (141 cases),central_nervous_system (140 cases),urinary_tract (123 cases),skin (104 cases),pancreas (57 cases),endometrium (56 cases),biliary_tract (31 cases),prostate (24 cases),soft_…	large_intestine (2857 cases),lung (1950 cases),breast (1840 cases),upper_aerodigestive_tract (1518 cases),oesophagus (1478 cases),ovary (1326 cases),central_nervous_system (1152 cases),haematopoietic_and_lymphoid_tissue (1148 cases),stomach (938 cases),liver (933 cases),urinary_tract (926 cases),pancreas (594 cases),skin (585 cases),prostate (222 cases),endometrium (215 cases),biliary_tract (207 …	P53 DNA-binding domain (109-288)	-
CGST25	CGST25P	Baseline	ATM	R2832H	ataxia telangiectasia mutated	CCDS31669.1	11	108216546	108216546	G	A	Substitution	Nonsynonymous coding	CHIP	0.072549	2040	148	No	-	R2832R/R2832S/R2832C large_intestine (5 cases),haematopoietic_and_lymphoid_tissue (2 cases),NS (1 cases),central_nervous_system (1 cases),stomach (1 cases),lung (1 cases)	prostate (1 cases),haematopoietic_and_lymphoid_tissue (1 cases)	haematopoietic_and_lymphoid_tissue (358 cases),large_intestine (247 cases),lung (79 cases),skin (45 cases),stomach (37 cases),breast (34 cases),kidney (34 cases),endometrium (34 cases),liver (32 cases),pancreas (27 cases),urinary_tract (24 cases),prostate (21 cases),central_nervous_system (15 cases),oesophagus (13 cases),ovary (9 cases),upper_aerodigestive_tract (9 cases),bone (6 cases),thyroid (…	Ataxia telangiectasia mutated (ATM), catalytic domain (2683-2962); Phosphoinositide 3-kinase, catalytic domain (2715-2964)	-
CGST25	CGST25P2	Postoperative	TP53	G245S	tumor protein p53	CCDS11118.1	17	7577548	7577548	C	T	Substitution	Nonsynonymous coding	CHIP	0.000604	4965	3	Yes	large_intestine (119 cases),stomach (36 cases),breast (30 cases),ovary (26 cases),central_nervous_system (26 cases),oesophagus (23 cases),haematopoietic_and_lymphoid_tissue (21 cases),upper_aerodigestive_tract (14 cases),urinary_tract (12 cases),pancreas (12 cases),lung (10 cases),skin (6 cases),vulva (5 cases),liver (4 cases),prostate (4 cases),small_intestine (4 cases),endometrium (2 cases),sal…	G245L/G245R/GM245EM/G245F/G245C/GM245VM/G245N/G245D/G245V/G245H/G245G/G245A lung (69 cases),large_intestine (41 cases),oesophagus (37 cases),upper_aerodigestive_tract (34 cases),breast (24 cases),ovary (18 cases),haematopoietic_and_lymphoid_tissue (14 cases),liver (12 cases),urinary_tract (10 cases),stomach (8 cases),central_nervous_system (8 cases),pancreas (7 cases),skin (7 cases),prostate (6 c…	large_intestine (439 cases),liver (309 cases),lung (272 cases),breast (248 cases),upper_aerodigestive_tract (190 cases),haematopoietic_and_lymphoid_tissue (177 cases),oesophagus (161 cases),ovary (153 cases),stomach (141 cases),central_nervous_system (140 cases),urinary_tract (123 cases),skin (104 cases),pancreas (57 cases),endometrium (56 cases),biliary_tract (31 cases),prostate (24 cases),soft_…	large_intestine (2857 cases),lung (1950 cases),breast (1840 cases),upper_aerodigestive_tract (1518 cases),oesophagus (1478 cases),ovary (1326 cases),central_nervous_system (1152 cases),haematopoietic_and_lymphoid_tissue (1148 cases),stomach (938 cases),liver (933 cases),urinary_tract (926 cases),pancreas (594 cases),skin (585 cases),prostate (222 cases),endometrium (215 cases),biliary_tract (207 …	P53 DNA-binding domain (109-288)	-
CGST25	CGST25P2	Postoperative	ATM	R2832H	ataxia telangiectasia mutated	CCDS31669.1	11	108216546	108216546	G	A	Substitution	Nonsynonymous coding	CHIP	0.031706	2744	87	No	-	R2832R/R2832S/R2832C large_intestine (5 cases),haematopoietic_and_lymphoid_tissue (2 cases),NS (1 cases),central_nervous_system (1 cases),stomach (1 cases),lung (1 cases)	prostate (1 cases),haematopoietic_and_lymphoid_tissue (1 cases)	haematopoietic_and_lymphoid_tissue (358 cases),large_intestine (247 cases),lung (79 cases),skin (45 cases),stomach (37 cases),breast (34 cases),kidney (34 cases),endometrium (34 cases),liver (32 cases),pancreas (27 cases),urinary_tract (24 cases),prostate (21 cases),central_nervous_system (15 cases),oesophagus (13 cases),ovary (9 cases),upper_aerodigestive_tract (9 cases),bone (6 cases),thyroid (…	Ataxia telangiectasia mutated (ATM), catalytic domain (2683-2962); Phosphoinositide 3-kinase, catalytic domain (2715-2964)	-
CGST25	CGST25P2	Postoperative	TP53	H179del	tumor protein p53	CCDS11118.1	17	7578393	7578395	ATG	NULL	Deletion	In-frame deletion	CHIP	0.002794	6442	18	No	-	-	large_intestine (484 cases),breast (199 cases),oesophagus (178 cases),upper_aerodigestive_tract (160 cases),central_nervous_system (151 cases),stomach (129 cases),ovary (127 cases),lung (126 cases),haematopoietic_and_lymphoid_tissue (111 cases),urinary_tract (74 cases),pancreas (60 cases),liver (57 cases),skin (53 cases),biliary_tract (28 cases),prostate (25 cases),endometrium (18 cases),bone (15…	large_intestine (2857 cases),lung (1950 cases),breast (1840 cases),upper_aerodigestive_tract (1518 cases),oesophagus (1478 cases),ovary (1326 cases),central_nervous_system (1152 cases),haematopoietic_and_lymphoid_tissue (1148 cases),stomach (938 cases),liver (933 cases),urinary_tract (926 cases),pancreas (594 cases),skin (585 cases),prostate (222 cases),endometrium (215 cases),biliary_tract (207 …	P53 DNA-binding domain (109-288)	-
CGST25	CGST25P1	Preoperative	ATM	R2832H	ataxia telangiectasia mutated	CCDS31669.1	11	108216546	108216546	G	A	Substitution	Nonsynonymous coding	CHIP	0.098389	2856	281	No	-	R2832R/R2832S/R2832C large_intestine (5 cases),haematopoietic_and_lymphoid_tissue (2 cases),NS (1 cases),central_nervous_system (1 cases),stomach (1 cases),lung (1 cases)	prostate (1 cases),haematopoietic_and_lymphoid_tissue (1 cases)	haematopoietic_and_lymphoid_tissue (358 cases),large_intestine (247 cases),lung (79 cases),skin (45 cases),stomach (37 cases),breast (34 cases),kidney (34 cases),endometrium (34 cases),liver (32 cases),pancreas (27 cases),urinary_tract (24 cases),prostate (21 cases),central_nervous_system (15 cases),oesophagus (13 cases),ovary (9 cases),upper_aerodigestive_tract (9 cases),bone (6 cases),thyroid (…	Ataxia telangiectasia mutated (ATM), catalytic domain (2683-2962); Phosphoinositide 3-kinase, catalytic domain (2715-2964)	-
CGST25	CGST25P1	Preoperative	TP53	G245S	tumor protein p53	CCDS11118.1	17	7577548	7577548	C	T	Substitution	Nonsynonymous coding	CHIP	0.004515	2215	10	Yes	large_intestine (119 cases),stomach (36 cases),breast (30 cases),ovary (26 cases),central_nervous_system (26 cases),oesophagus (23 cases),haematopoietic_and_lymphoid_tissue (21 cases),upper_aerodigestive_tract (14 cases),urinary_tract (12 cases),pancreas (12 cases),lung (10 cases),skin (6 cases),vulva (5 cases),liver (4 cases),prostate (4 cases),small_intestine (4 cases),endometrium (2 cases),sal…	G245L/G245R/GM245EM/G245F/G245C/GM245VM/G245N/G245D/G245V/G245H/G245G/G245A lung (69 cases),large_intestine (41 cases),oesophagus (37 cases),upper_aerodigestive_tract (34 cases),breast (24 cases),ovary (18 cases),haematopoietic_and_lymphoid_tissue (14 cases),liver (12 cases),urinary_tract (10 cases),stomach (8 cases),central_nervous_system (8 cases),pancreas (7 cases),skin (7 cases),prostate (6 c…	large_intestine (439 cases),liver (309 cases),lung (272 cases),breast (248 cases),upper_aerodigestive_tract (190 cases),haematopoietic_and_lymphoid_tissue (177 cases),oesophagus (161 cases),ovary (153 cases),stomach (141 cases),central_nervous_system (140 cases),urinary_tract (123 cases),skin (104 cases),pancreas (57 cases),endometrium (56 cases),biliary_tract (31 cases),prostate (24 cases),soft_…	large_intestine (2857 cases),lung (1950 cases),breast (1840 cases),upper_aerodigestive_tract (1518 cases),oesophagus (1478 cases),ovary (1326 cases),central_nervous_system (1152 cases),haematopoietic_and_lymphoid_tissue (1148 cases),stomach (938 cases),liver (933 cases),urinary_tract (926 cases),pancreas (594 cases),skin (585 cases),prostate (222 cases),endometrium (215 cases),biliary_tract (207 …	P53 DNA-binding domain (109-288)	-
CGST25	CGST25P1	Preoperative	TP53	H179del	tumor protein p53	CCDS11118.1	17	7578393	7578395	ATG	NULL	Deletion	In-frame deletion	CHIP	0.006617	3325	22	No	-	-	large_intestine (484 cases),breast (199 cases),oesophagus (178 cases),upper_aerodigestive_tract (160 cases),central_nervous_system (151 cases),stomach (129 cases),ovary (127 cases),lung (126 cases),haematopoietic_and_lymphoid_tissue (111 cases),urinary_tract (74 cases),pancreas (60 cases),liver (57 cases),skin (53 cases),biliary_tract (28 cases),prostate (25 cases),endometrium (18 cases),bone (15…	large_intestine (2857 cases),lung (1950 cases),breast (1840 cases),upper_aerodigestive_tract (1518 cases),oesophagus (1478 cases),ovary (1326 cases),central_nervous_system (1152 cases),haematopoietic_and_lymphoid_tissue (1148 cases),stomach (938 cases),liver (933 cases),urinary_tract (926 cases),pancreas (594 cases),skin (585 cases),prostate (222 cases),endometrium (215 cases),biliary_tract (207 …	P53 DNA-binding domain (109-288)	-
CGST26	CGST26P	Baseline	CDK4	L125Q	cyclin-dependent kinase 4	CCDS8953.1	12	58144854	58144854	A	T	Substitution	Nonsynonymous coding	ctDNA	0.003224	1551	5	No	-	L125V urinary_tract (1 cases)	liver (1 cases),large_intestine (1 cases)	large_intestine (13 cases),skin (8 cases),endometrium (6 cases),haematopoietic_and_lymphoid_tissue (4 cases),breast (3 cases),kidney (3 cases),prostate (2 cases),lung (2 cases),urinary_tract (2 cases),biliary_tract (2 cases),ovary (1 cases),NS (1 cases),pancreas (1 cases),liver (1 cases),oesophagus (1 cases),central_nervous_system (1 cases)	Catalytic domain of the Serine/Threonine Kinase, Cyclin-Dependent protein Kinase 4 (5-295); Serine/Threonine protein kinases, catalytic domain (6-295)	-
CGST26	CGST26P1	Preoperative	CDK4	L125Q	cyclin-dependent kinase 4	CCDS8953.1	12	58144854	58144854	A	T	Substitution	Nonsynonymous coding	ctDNA	0.0007	1428.57	1	No	-	L125V urinary_tract (1 cases)	liver (1 cases),large_intestine (1 cases)	large_intestine (13 cases),skin (8 cases),endometrium (6 cases),haematopoietic_and_lymphoid_tissue (4 cases),breast (3 cases),kidney (3 cases),prostate (2 cases),lung (2 cases),urinary_tract (2 cases),biliary_tract (2 cases),ovary (1 cases),NS (1 cases),pancreas (1 cases),liver (1 cases),oesophagus (1 cases),central_nervous_system (1 cases)	Catalytic domain of the Serine/Threonine Kinase, Cyclin-Dependent protein Kinase 4 (5-295); Serine/Threonine protein kinases, catalytic domain (6-295)	-
CGST28	CGST28P	Baseline	PIK3R1	R577_L581del	phosphoinositide-3-kinase, regulatory subunit 1 (alpha)	CCDS3993.1	5	67591135	67591149	GAGAGACCAATACTT	NULL	Deletion	In-frame deletion	ctDNA	0.016239	1170	19	No	endometrium (1 cases)	-	endometrium (27 cases),breast (13 cases),large_intestine (11 cases),central_nervous_system (9 cases),ovary (2 cases),stomach (2 cases),skin (1 cases),haematopoietic_and_lymphoid_tissue (1 cases),urinary_tract (1 cases),meninges (1 cases),upper_aerodigestive_tract (1 cases),oesophagus (1 cases)	endometrium (108 cases),large_intestine (105 cases),central_nervous_system (50 cases),breast (43 cases),skin (17 cases),lung (16 cases),haematopoietic_and_lymphoid_tissue (15 cases),stomach (8 cases),oesophagus (8 cases),liver (7 cases),upper_aerodigestive_tract (7 cases),ovary (6 cases),kidney (5 cases),urinary_tract (4 cases),pancreas (2 cases),prostate (2 cases),bone (1 cases),thyroid (1 cases…	-	-
CGST28	CGST28P	Baseline	JAK2	L611S	Janus kinase 2	CCDS6457.1	9	5073753	5073753	T	C	Substitution	Nonsynonymous coding	ctDNA	0.117746	1775	209	No	haematopoietic_and_lymphoid_tissue (2 cases)	L611V haematopoietic_and_lymphoid_tissue (3 cases)	haematopoietic_and_lymphoid_tissue (8 cases),breast (1 cases),lung (1 cases)	haematopoietic_and_lymphoid_tissue (35385 cases),large_intestine (84 cases),lung (39 cases),skin (16 cases),stomach (15 cases),endometrium (15 cases),breast (12 cases),kidney (12 cases),liver (10 cases),ovary (7 cases),prostate (7 cases),oesophagus (6 cases),upper_aerodigestive_tract (5 cases),central_nervous_system (3 cases),bone (2 cases),urinary_tract (2 cases),thyroid (2 cases),meninges (1 ca…	Pseudokinase (repeat 1) domain of the Protein Tyrosine Kinases, Janus kinases 2 and 3 (549-806)	-
CGST28	CGST28P1	Preoperative	PIK3R1	R577_L581del	phosphoinositide-3-kinase, regulatory subunit 1 (alpha)	CCDS3993.1	5	67591135	67591149	GAGAGACCAATACTT	NULL	Deletion	In-frame deletion	ctDNA	0.007022	712	5	No	endometrium (1 cases)	-	endometrium (27 cases),breast (13 cases),large_intestine (11 cases),central_nervous_system (9 cases),ovary (2 cases),stomach (2 cases),skin (1 cases),haematopoietic_and_lymphoid_tissue (1 cases),urinary_tract (1 cases),meninges (1 cases),upper_aerodigestive_tract (1 cases),oesophagus (1 cases)	endometrium (108 cases),large_intestine (105 cases),central_nervous_system (50 cases),breast (43 cases),skin (17 cases),lung (16 cases),haematopoietic_and_lymphoid_tissue (15 cases),stomach (8 cases),oesophagus (8 cases),liver (7 cases),upper_aerodigestive_tract (7 cases),ovary (6 cases),kidney (5 cases),urinary_tract (4 cases),pancreas (2 cases),prostate (2 cases),bone (1 cases),thyroid (1 cases…	-	-
CGST28	CGST28P1	Preoperative	JAK2	L611S	Janus kinase 2	CCDS6457.1	9	5073753	5073753	T	C	Substitution	Nonsynonymous coding	ctDNA	0.134951	1030	139	No	haematopoietic_and_lymphoid_tissue (2 cases)	L611V haematopoietic_and_lymphoid_tissue (3 cases)	haematopoietic_and_lymphoid_tissue (8 cases),breast (1 cases),lung (1 cases)	haematopoietic_and_lymphoid_tissue (35385 cases),large_intestine (84 cases),lung (39 cases),skin (16 cases),stomach (15 cases),endometrium (15 cases),breast (12 cases),kidney (12 cases),liver (10 cases),ovary (7 cases),prostate (7 cases),oesophagus (6 cases),upper_aerodigestive_tract (5 cases),central_nervous_system (3 cases),bone (2 cases),urinary_tract (2 cases),thyroid (2 cases),meninges (1 ca…	Pseudokinase (repeat 1) domain of the Protein Tyrosine Kinases, Janus kinases 2 and 3 (549-806)	-
CGST30	CGST30P	Baseline	TP53	R273H	tumor protein p53	CCDS11118.1	17	7577120	7577120	C	T	Substitution	Nonsynonymous coding	CHIP	0.003145	1590	5	Yes	large_intestine (156 cases),lung (77 cases),breast (70 cases),ovary (57 cases),central_nervous_system (54 cases),upper_aerodigestive_tract (45 cases),oesophagus (36 cases),stomach (30 cases),haematopoietic_and_lymphoid_tissue (29 cases),pancreas (27 cases),urinary_tract (19 cases),skin (8 cases),endometrium (8 cases),biliary_tract (6 cases),bone (4 cases),penis (4 cases),liver (4 cases),vulva (3 …	R273P/R273G/R273C/RV273SV/R273R/R273L/R273S central_nervous_system (175 cases),large_intestine (126 cases),lung (107 cases),ovary (46 cases),stomach (40 cases),oesophagus (38 cases),upper_aerodigestive_tract (38 cases),haematopoietic_and_lymphoid_tissue (37 cases),breast (29 cases),liver (29 cases),urinary_tract (27 cases),pancreas (21 cases),endometrium (16 cases),skin (13 cases),bone (10 cases)…	large_intestine (123 cases),lung (94 cases),breast (91 cases),oesophagus (88 cases),upper_aerodigestive_tract (76 cases),ovary (64 cases),haematopoietic_and_lymphoid_tissue (61 cases),skin (49 cases),stomach (47 cases),urinary_tract (47 cases),central_nervous_system (46 cases),liver (38 cases),pancreas (30 cases),kidney (15 cases),soft_tissue (12 cases),biliary_tract (12 cases),endometrium (11 ca…	large_intestine (2857 cases),lung (1950 cases),breast (1840 cases),upper_aerodigestive_tract (1518 cases),oesophagus (1478 cases),ovary (1326 cases),central_nervous_system (1152 cases),haematopoietic_and_lymphoid_tissue (1148 cases),stomach (938 cases),liver (933 cases),urinary_tract (926 cases),pancreas (594 cases),skin (585 cases),prostate (222 cases),endometrium (215 cases),biliary_tract (207 …	P53 DNA-binding domain (109-288)	-
CGST30	CGST30P	Baseline	CDH1	I326F	cadherin 1, type 1, E-cadherin (epithelial)	CCDS10869.1	16	68845730	68845730	A	T	Substitution	Nonsynonymous coding	ctDNA	0.002851	1754	5	No	-	-	breast (1 cases),central_nervous_system (1 cases)	breast (198 cases),stomach (108 cases),large_intestine (104 cases),endometrium (20 cases),lung (16 cases),skin (15 cases),urinary_tract (12 cases),oesophagus (9 cases),haematopoietic_and_lymphoid_tissue (8 cases),upper_aerodigestive_tract (6 cases),central_nervous_system (6 cases),NS (5 cases),kidney (5 cases),prostate (5 cases),biliary_tract (5 cases),soft_tissue (4 cases),liver (4 cases),ovary …	-	-
CGST30	CGST30P	Baseline	AR	L341Q	androgen receptor	CCDS14387.1	X	66766010	66766010	T	A	Substitution	Nonsynonymous coding	ctDNA	0.003873	1291	5	No	-	-	skin (1 cases)	large_intestine (75 cases),lung (33 cases),stomach (30 cases),skin (26 cases),upper_aerodigestive_tract (25 cases),endometrium (14 cases),breast (12 cases),oesophagus (11 cases),liver (10 cases),prostate (10 cases),ovary (8 cases),central_nervous_system (5 cases),kidney (4 cases),urinary_tract (3 cases),pancreas (3 cases),biliary_tract (3 cases),bone (2 cases),pleura (1 cases),haematopoietic_and_…	Androgen receptor (6-449)	-
CGST30	CGST30P	Baseline	STK11	K64*	serine/threonine kinase 11	CCDS45896.1	19	1207102	1207102	A	T	Substitution	Nonsense	ctDNA	0.003903	1281	5	No	-	-	cervix (12 cases),lung (11 cases),large_intestine (7 cases),pancreas (1 cases),breast (1 cases),kidney (1 cases)	lung (198 cases),large_intestine (54 cases),cervix (26 cases),skin (25 cases),stomach (13 cases),pancreas (10 cases),kidney (6 cases),breast (5 cases),haematopoietic_and_lymphoid_tissue (5 cases),gastrointestinal_tract_(site_indeterminate) (5 cases),liver (3 cases),biliary_tract (3 cases),ovary (2 cases),upper_aerodigestive_tract (2 cases),central_nervous_system (2 cases),small_intestine (2 cases…	Catalytic domain of Protein Kinases (55-306); Serine/Threonine protein kinases, catalytic domain (49-309)	-
CGST30	CGST30P	Baseline	MYC	H256L	v-myc avian myelocytomatosis viral oncogene homolog	CCDS6359.2	8	128751230	128751230	A	T	Substitution	Nonsynonymous coding	ctDNA	0.004225	1420	6	No	-	-	haematopoietic_and_lymphoid_tissue (1 cases)	haematopoietic_and_lymphoid_tissue (45 cases),large_intestine (20 cases),skin (10 cases),lung (9 cases),stomach (8 cases),endometrium (8 cases),urinary_tract (4 cases),liver (4 cases),ovary (3 cases),kidney (2 cases),pancreas (2 cases),upper_aerodigestive_tract (2 cases),biliary_tract (2 cases),bone (1 cases),breast (1 cases),oesophagus (1 cases),autonomic_ganglia (1 cases),prostate (1 cases),thy…	Myc amino-terminal region (16-360)	-
CGST30	CGST30P1	Preoperative	TP53	R273H	tumor protein p53	CCDS11118.1	17	7577120	7577120	C	T	Substitution	Nonsynonymous coding	CHIP	0.001998	2503	5	Yes	large_intestine (156 cases),lung (77 cases),breast (70 cases),ovary (57 cases),central_nervous_system (54 cases),upper_aerodigestive_tract (45 cases),oesophagus (36 cases),stomach (30 cases),haematopoietic_and_lymphoid_tissue (29 cases),pancreas (27 cases),urinary_tract (19 cases),skin (8 cases),endometrium (8 cases),biliary_tract (6 cases),bone (4 cases),penis (4 cases),liver (4 cases),vulva (3 …	R273P/R273G/R273C/RV273SV/R273R/R273L/R273S central_nervous_system (175 cases),large_intestine (126 cases),lung (107 cases),ovary (46 cases),stomach (40 cases),oesophagus (38 cases),upper_aerodigestive_tract (38 cases),haematopoietic_and_lymphoid_tissue (37 cases),breast (29 cases),liver (29 cases),urinary_tract (27 cases),pancreas (21 cases),endometrium (16 cases),skin (13 cases),bone (10 cases)…	large_intestine (123 cases),lung (94 cases),breast (91 cases),oesophagus (88 cases),upper_aerodigestive_tract (76 cases),ovary (64 cases),haematopoietic_and_lymphoid_tissue (61 cases),skin (49 cases),stomach (47 cases),urinary_tract (47 cases),central_nervous_system (46 cases),liver (38 cases),pancreas (30 cases),kidney (15 cases),soft_tissue (12 cases),biliary_tract (12 cases),endometrium (11 ca…	large_intestine (2857 cases),lung (1950 cases),breast (1840 cases),upper_aerodigestive_tract (1518 cases),oesophagus (1478 cases),ovary (1326 cases),central_nervous_system (1152 cases),haematopoietic_and_lymphoid_tissue (1148 cases),stomach (938 cases),liver (933 cases),urinary_tract (926 cases),pancreas (594 cases),skin (585 cases),prostate (222 cases),endometrium (215 cases),biliary_tract (207 …	P53 DNA-binding domain (109-288)	-
CGST31	CGST31P	Baseline	IDH2	R149Q	isocitrate dehydrogenase 2 (NADP+), mitochondrial	CCDS10359.1	15	90631907	90631907	C	T	Substitution	Nonsynonymous coding	CHIP	0.0035	579	2	No	-	-	large_intestine (2 cases),stomach (1 cases)	haematopoietic_and_lymphoid_tissue (656 cases),central_nervous_system (111 cases),large_intestine (32 cases),bone (26 cases),biliary_tract (24 cases),skin (9 cases),endometrium (5 cases),urinary_tract (4 cases),lung (4 cases),liver (3 cases),stomach (2 cases),soft_tissue (2 cases),kidney (2 cases),ovary (1 cases),breast (1 cases),pancreas (1 cases),oesophagus (1 cases),autonomic_ganglia (1 cases)	isocitrate dehydrogenase (39-451)	-
CGST31	CGST31P	Baseline	ESR1	T311M	estrogen receptor 1	CCDS5234.1	6	152265479	152265479	C	T	Substitution	Nonsynonymous coding	CHIP	0.094684	602	57	No	large_intestine (1 cases),stomach (1 cases)	-	large_intestine (2 cases),central_nervous_system (2 cases)	large_intestine (51 cases),lung (21 cases),endometrium (15 cases),stomach (13 cases),skin (11 cases),central_nervous_system (11 cases),breast (9 cases),pancreas (4 cases),liver (4 cases),oesophagus (4 cases),kidney (3 cases),prostate (3 cases),ovary (2 cases),haematopoietic_and_lymphoid_tissue (2 cases),autonomic_ganglia (1 cases),thyroid (1 cases),cervix (1 cases),upper_aerodigestive_tract (1 ca…	Ligand binding domain of Estrogen receptor, which are activated by the hormone 17beta-estradiol (estrogen) (310-547)	-
CGST31	CGST31P2	Postoperative	DNMT3A	L888P	DNA (cytosine-5-)-methyltransferase 3 alpha	CCDS33157.1	2	25457224	25457224	A	G	Substitution	Nonsynonymous coding	CHIP	0.001015	5911	6	No	-	-	haematopoietic_and_lymphoid_tissue (11 cases),breast (1 cases),central_nervous_system (1 cases),lung (1 cases)	haematopoietic_and_lymphoid_tissue (1116 cases),large_intestine (51 cases),lung (33 cases),skin (15 cases),liver (13 cases),stomach (12 cases),endometrium (11 cases),kidney (10 cases),breast (9 cases),ovary (7 cases),oesophagus (5 cases),central_nervous_system (5 cases),prostate (4 cases),thyroid (4 cases),urinary_tract (3 cases),bone (2 cases),upper_aerodigestive_tract (2 cases),biliary_tract (2…	S-adenosylmethionine-dependent methyltransferases (SAM or AdoMet-MTase), class I (634-907)	-
CGST31	CGST31P2	Postoperative	IDH2	R149Q	isocitrate dehydrogenase 2 (NADP+), mitochondrial	CCDS10359.1	15	90631907	90631907	C	T	Substitution	Nonsynonymous coding	CHIP	0.003873	4389	17	No	-	-	large_intestine (2 cases),stomach (1 cases)	haematopoietic_and_lymphoid_tissue (656 cases),central_nervous_system (111 cases),large_intestine (32 cases),bone (26 cases),biliary_tract (24 cases),skin (9 cases),endometrium (5 cases),urinary_tract (4 cases),lung (4 cases),liver (3 cases),stomach (2 cases),soft_tissue (2 cases),kidney (2 cases),ovary (1 cases),breast (1 cases),pancreas (1 cases),oesophagus (1 cases),autonomic_ganglia (1 cases)	isocitrate dehydrogenase (39-451)	-
CGST31	CGST31P2	Postoperative	ESR1	T311M	estrogen receptor 1	CCDS5234.1	6	152265479	152265479	C	T	Substitution	Nonsynonymous coding	CHIP	0.088759	5115	454	No	large_intestine (1 cases),stomach (1 cases)	-	large_intestine (2 cases),central_nervous_system (2 cases)	large_intestine (51 cases),lung (21 cases),endometrium (15 cases),stomach (13 cases),skin (11 cases),central_nervous_system (11 cases),breast (9 cases),pancreas (4 cases),liver (4 cases),oesophagus (4 cases),kidney (3 cases),prostate (3 cases),ovary (2 cases),haematopoietic_and_lymphoid_tissue (2 cases),autonomic_ganglia (1 cases),thyroid (1 cases),cervix (1 cases),upper_aerodigestive_tract (1 ca…	Ligand binding domain of Estrogen receptor, which are activated by the hormone 17beta-estradiol (estrogen) (310-547)	-
CGST31	CGST31P1	Preoperative	DNMT3A	L888P	DNA (cytosine-5-)-methyltransferase 3 alpha	CCDS33157.1	2	25457224	25457224	A	G	Substitution	Nonsynonymous coding	CHIP	0.001349	5932	8	No	-	-	haematopoietic_and_lymphoid_tissue (11 cases),breast (1 cases),central_nervous_system (1 cases),lung (1 cases)	haematopoietic_and_lymphoid_tissue (1116 cases),large_intestine (51 cases),lung (33 cases),skin (15 cases),liver (13 cases),stomach (12 cases),endometrium (11 cases),kidney (10 cases),breast (9 cases),ovary (7 cases),oesophagus (5 cases),central_nervous_system (5 cases),prostate (4 cases),thyroid (4 cases),urinary_tract (3 cases),bone (2 cases),upper_aerodigestive_tract (2 cases),biliary_tract (2…	S-adenosylmethionine-dependent methyltransferases (SAM or AdoMet-MTase), class I (634-907)	-
CGST31	CGST31P1	Preoperative	IDH2	R149Q	isocitrate dehydrogenase 2 (NADP+), mitochondrial	CCDS10359.1	15	90631907	90631907	C	T	Substitution	Nonsynonymous coding	CHIP	0.002025	4938	10	No	-	-	large_intestine (2 cases),stomach (1 cases)	haematopoietic_and_lymphoid_tissue (656 cases),central_nervous_system (111 cases),large_intestine (32 cases),bone (26 cases),biliary_tract (24 cases),skin (9 cases),endometrium (5 cases),urinary_tract (4 cases),lung (4 cases),liver (3 cases),stomach (2 cases),soft_tissue (2 cases),kidney (2 cases),ovary (1 cases),breast (1 cases),pancreas (1 cases),oesophagus (1 cases),autonomic_ganglia (1 cases)	isocitrate dehydrogenase (39-451)	-
CGST31	CGST31P1	Preoperative	ESR1	T311M	estrogen receptor 1	CCDS5234.1	6	152265479	152265479	C	T	Substitution	Nonsynonymous coding	CHIP	0.073567	5478	403	No	large_intestine (1 cases),stomach (1 cases)	-	large_intestine (2 cases),central_nervous_system (2 cases)	large_intestine (51 cases),lung (21 cases),endometrium (15 cases),stomach (13 cases),skin (11 cases),central_nervous_system (11 cases),breast (9 cases),pancreas (4 cases),liver (4 cases),oesophagus (4 cases),kidney (3 cases),prostate (3 cases),ovary (2 cases),haematopoietic_and_lymphoid_tissue (2 cases),autonomic_ganglia (1 cases),thyroid (1 cases),cervix (1 cases),upper_aerodigestive_tract (1 ca…	Ligand binding domain of Estrogen receptor, which are activated by the hormone 17beta-estradiol (estrogen) (310-547)	-
CGST32	CGST32P	Baseline	ALK	N1497I	anaplastic lymphoma receptor tyrosine kinase	CCDS33172.1	2	29416463	29416463	T	A	Substitution	Nonsynonymous coding	ctDNA	0.002102	2855	6	No	-	-	skin (2 cases)	autonomic_ganglia (206 cases),large_intestine (115 cases),lung (79 cases),skin (75 cases),stomach (23 cases),endometrium (19 cases),breast (18 cases),haematopoietic_and_lymphoid_tissue (18 cases),oesophagus (17 cases),ovary (12 cases),liver (12 cases),upper_aerodigestive_tract (9 cases),kidney (8 cases),urinary_tract (6 cases),soft_tissue (6 cases),central_nervous_system (6 cases),pancreas (5 cas…	-	-
CGST32	CGST32P	Baseline	ALK	E172V	anaplastic lymphoma receptor tyrosine kinase	CCDS33172.1	2	30143011	30143011	T	A	Substitution	Nonsynonymous coding	ctDNA	0.002138	2807	6	No	-	-	-	autonomic_ganglia (206 cases),large_intestine (115 cases),lung (79 cases),skin (75 cases),stomach (23 cases),endometrium (19 cases),breast (18 cases),haematopoietic_and_lymphoid_tissue (18 cases),oesophagus (17 cases),ovary (12 cases),liver (12 cases),upper_aerodigestive_tract (9 cases),kidney (8 cases),urinary_tract (6 cases),soft_tissue (6 cases),central_nervous_system (6 cases),pancreas (5 cas…	-	-
CGST32	CGST32P	Baseline	KRAS	G13R	Kirsten rat sarcoma viral oncogene homolog	NM_033360	12	25398282	25398282	C	G	Substitution	Nonsynonymous coding	ctDNA	0.002404	2080	5	Yes	large_intestine (35 cases),lung (4 cases),pancreas (4 cases),biliary_tract (4 cases),thyroid (2 cases),ovary (1 cases),urinary_tract (1 cases),peritoneum (1 cases)	G13V/G13I/G13C/GV13RV/G13G/GV13DI/GV13VV/GV13EV/GV13DV/G13N/G13S/G13A/G13D large_intestine (3528 cases),lung (284 cases),haematopoietic_and_lymphoid_tissue (129 cases),stomach (71 cases),endometrium (62 cases),ovary (47 cases),pancreas (44 cases),soft_tissue (42 cases),thyroid (38 cases),biliary_tract (35 cases),prostate (26 cases),small_intestine (20 cases),gastrointestinal_tract_(site_indetermi…	large_intestine (14088 cases),pancreas (4611 cases),lung (4177 cases),ovary (599 cases),biliary_tract (581 cases),endometrium (365 cases),haematopoietic_and_lymphoid_tissue (289 cases),stomach (185 cases),small_intestine (117 cases),peritoneum (77 cases),thyroid (73 cases),skin (65 cases),prostate (64 cases),urinary_tract (62 cases),cervix (47 cases),upper_aerodigestive_tract (45 cases),breast (4…	large_intestine (18048 cases),pancreas (4720 cases),lung (4542 cases),ovary (649 cases),biliary_tract (626 cases),haematopoietic_and_lymphoid_tissue (488 cases),endometrium (442 cases),stomach (276 cases),small_intestine (142 cases),thyroid (137 cases),prostate (93 cases),peritoneum (91 cases),soft_tissue (87 cases),skin (79 cases),urinary_tract (72 cases),upper_aerodigestive_tract (64 cases),bre…	Ras GTPase family containing H-Ras,N-Ras and K-Ras4A/4B (3-164); Ras-like protein (1-189)	-
CGST32	CGST32P	Baseline	ALK	L347Q	anaplastic lymphoma receptor tyrosine kinase	CCDS33172.1	2	29754895	29754895	A	T	Substitution	Nonsynonymous coding	ctDNA	0.002607	1918	5	No	-	-	stomach (2 cases),ovary (1 cases),lung (1 cases)	autonomic_ganglia (206 cases),large_intestine (115 cases),lung (79 cases),skin (75 cases),stomach (23 cases),endometrium (19 cases),breast (18 cases),haematopoietic_and_lymphoid_tissue (18 cases),oesophagus (17 cases),ovary (12 cases),liver (12 cases),upper_aerodigestive_tract (9 cases),kidney (8 cases),urinary_tract (6 cases),soft_tissue (6 cases),central_nervous_system (6 cases),pancreas (5 cas…	-	-
CGST32	CGST32P	Baseline	BRAF	G469A	v-raf murine sarcoma viral oncogene homolog B	CCDS5863.1	7	140481402	140481402	C	G	Substitution	Nonsynonymous coding	ctDNA	0.006544	2445	16	Yes	lung (10 cases),haematopoietic_and_lymphoid_tissue (7 cases),large_intestine (6 cases),skin (4 cases),prostate (2 cases),urinary_tract (2 cases),small_intestine (2 cases),eye (1 cases)	G469G/G469R/GT469ST/G469E/G469S/G469L/G469V skin (16 cases),lung (13 cases),large_intestine (8 cases),upper_aerodigestive_tract (4 cases),NS (3 cases),biliary_tract (2 cases),haematopoietic_and_lymphoid_tissue (1 cases),cervix (1 cases),thyroid (1 cases),oesophagus (1 cases)	large_intestine (24 cases),skin (20 cases),lung (16 cases),breast (8 cases),endometrium (5 cases),ovary (4 cases),pancreas (2 cases),biliary_tract (2 cases),pleura (1 cases),NS (1 cases),haematopoietic_and_lymphoid_tissue (1 cases),cervix (1 cases),upper_aerodigestive_tract (1 cases),small_intestine (1 cases),adrenal_gland (1 cases)	thyroid (12133 cases),skin (5148 cases),large_intestine (4462 cases),NS (860 cases),haematopoietic_and_lymphoid_tissue (515 cases),central_nervous_system (322 cases),ovary (261 cases),lung (170 cases),eye (67 cases),pituitary (57 cases),endometrium (37 cases),soft_tissue (36 cases),biliary_tract (33 cases),stomach (29 cases),breast (27 cases),prostate (27 cases),liver (24 cases),upper_aerodigesti…	Protein Kinases, catalytic domain (463-715); Protein kinase domain (457-713)	-
CGST32	CGST32P	Baseline	TP53	R248W	tumor protein p53	CCDS11118.1	17	7577539	7577539	G	A	Substitution	Nonsynonymous coding	ctDNA	0.029935	2138	64	Yes	large_intestine (151 cases),breast (60 cases),oesophagus (47 cases),central_nervous_system (38 cases),haematopoietic_and_lymphoid_tissue (32 cases),stomach (32 cases),ovary (31 cases),skin (31 cases),upper_aerodigestive_tract (25 cases),urinary_tract (21 cases),lung (20 cases),endometrium (20 cases),pancreas (13 cases),biliary_tract (9 cases),vulva (4 cases),soft_tissue (4 cases),liver (4 cases),…	RR248CR/R248Q/R248P/R248G/RR248QR/R248L/R248R/RR248LR large_intestine (163 cases),lung (98 cases),breast (79 cases),haematopoietic_and_lymphoid_tissue (73 cases),upper_aerodigestive_tract (63 cases),central_nervous_system (53 cases),stomach (46 cases),urinary_tract (44 cases),oesophagus (44 cases),ovary (40 cases),skin (22 cases),pancreas (19 cases),endometrium (13 cases),liver (12 cases),vulva (…	liver (299 cases),large_intestine (255 cases),lung (206 cases),breast (134 cases),upper_aerodigestive_tract (131 cases),oesophagus (112 cases),stomach (99 cases),haematopoietic_and_lymphoid_tissue (95 cases),ovary (91 cases),central_nervous_system (63 cases),skin (54 cases),urinary_tract (51 cases),pancreas (31 cases),prostate (20 cases),endometrium (15 cases),soft_tissue (12 cases),kidney (10 ca…	large_intestine (2857 cases),lung (1950 cases),breast (1840 cases),upper_aerodigestive_tract (1518 cases),oesophagus (1478 cases),ovary (1326 cases),central_nervous_system (1152 cases),haematopoietic_and_lymphoid_tissue (1148 cases),stomach (938 cases),liver (933 cases),urinary_tract (926 cases),pancreas (594 cases),skin (585 cases),prostate (222 cases),endometrium (215 cases),biliary_tract (207 …	P53 DNA-binding domain (109-288)	-
CGST33	CGST33P	Baseline	ERBB2	R756Cfs*2	v-erb-b2 avian erythroblastic leukemia viral oncogene homolog 2	CCDS32642.1	17	37880216	37880216	NULL	GTGTT	Insertion	Frameshift	ctDNA	0.006435	2331	15	No	-	-	breast (16 cases),small_intestine (6 cases),stomach (5 cases),large_intestine (3 cases),lung (3 cases),endometrium (2 cases),skin (1 cases),kidney (1 cases)	lung (104 cases),large_intestine (78 cases),breast (42 cases),stomach (39 cases),urinary_tract (36 cases),skin (30 cases),ovary (17 cases),pancreas (15 cases),haematopoietic_and_lymphoid_tissue (12 cases),upper_aerodigestive_tract (12 cases),endometrium (11 cases),kidney (10 cases),oesophagus (8 cases),biliary_tract (8 cases),central_nervous_system (7 cases),small_intestine (7 cases),liver (6 cas…	-	-
CGST33	CGST33P	Baseline	TP53	Q192*	tumor protein p53	CCDS11118.1	17	7578275	7578275	G	A	Substitution	Nonsense	ctDNA	0.023212	2628	61	Yes	breast (16 cases),ovary (12 cases),lung (10 cases),urinary_tract (8 cases),oesophagus (8 cases),stomach (5 cases),liver (5 cases),upper_aerodigestive_tract (5 cases),haematopoietic_and_lymphoid_tissue (4 cases),skin (4 cases),large_intestine (4 cases),biliary_tract (2 cases),kidney (1 cases),pancreas (1 cases),cervix (1 cases),thyroid (1 cases),eye (1 cases),endometrium (1 cases)	-	large_intestine (143 cases),breast (115 cases),ovary (93 cases),lung (86 cases),haematopoietic_and_lymphoid_tissue (83 cases),oesophagus (83 cases),upper_aerodigestive_tract (71 cases),central_nervous_system (57 cases),stomach (44 cases),skin (41 cases),liver (35 cases),pancreas (34 cases),urinary_tract (29 cases),biliary_tract (12 cases),endometrium (8 cases),vulva (7 cases),soft_tissue (6 cases…	large_intestine (2857 cases),lung (1950 cases),breast (1840 cases),upper_aerodigestive_tract (1518 cases),oesophagus (1478 cases),ovary (1326 cases),central_nervous_system (1152 cases),haematopoietic_and_lymphoid_tissue (1148 cases),stomach (938 cases),liver (933 cases),urinary_tract (926 cases),pancreas (594 cases),skin (585 cases),prostate (222 cases),endometrium (215 cases),biliary_tract (207 …	P53 DNA-binding domain (109-288)	-
CGST38	CGST38P	Baseline	DNMT3A	I769V	DNA (cytosine-5-)-methyltransferase 3 alpha	CCDS33157.1	2	25463188	25463188	T	C	Substitution	Nonsynonymous coding	CHIP	0.0029	1724	5	No	-	-	haematopoietic_and_lymphoid_tissue (25 cases),large_intestine (1 cases),lung (1 cases),endometrium (1 cases)	haematopoietic_and_lymphoid_tissue (1116 cases),large_intestine (51 cases),lung (33 cases),skin (15 cases),liver (13 cases),stomach (12 cases),endometrium (11 cases),kidney (10 cases),breast (9 cases),ovary (7 cases),oesophagus (5 cases),central_nervous_system (5 cases),prostate (4 cases),thyroid (4 cases),urinary_tract (3 cases),bone (2 cases),upper_aerodigestive_tract (2 cases),biliary_tract (2…	S-adenosylmethionine-dependent methyltransferases (SAM or AdoMet-MTase), class I (634-907); Site-specific DNA methylase [DNA replication, recombination, and repair] (632-795)	-
CGST38	CGST38P	Baseline	DNMT3A	R736H	DNA (cytosine-5-)-methyltransferase 3 alpha	CCDS33157.1	2	25463286	25463286	C	T	Substitution	Nonsynonymous coding	CHIP	0.003937	1778	7	No	haematopoietic_and_lymphoid_tissue (11 cases)	R736C/R736G haematopoietic_and_lymphoid_tissue (8 cases)	haematopoietic_and_lymphoid_tissue (31 cases),ovary (1 cases),central_nervous_system (1 cases),prostate (1 cases),endometrium (1 cases)	haematopoietic_and_lymphoid_tissue (1116 cases),large_intestine (51 cases),lung (33 cases),skin (15 cases),liver (13 cases),stomach (12 cases),endometrium (11 cases),kidney (10 cases),breast (9 cases),ovary (7 cases),oesophagus (5 cases),central_nervous_system (5 cases),prostate (4 cases),thyroid (4 cases),urinary_tract (3 cases),bone (2 cases),upper_aerodigestive_tract (2 cases),biliary_tract (2…	S-adenosylmethionine-dependent methyltransferases (SAM or AdoMet-MTase), class I (634-907); Site-specific DNA methylase [DNA replication, recombination, and repair] (632-795)	-
CGST38	CGST38P2	Postoperative	DNMT3A	I769V	DNA (cytosine-5-)-methyltransferase 3 alpha	CCDS33157.1	2	25463188	25463188	T	C	Substitution	Nonsynonymous coding	CHIP	0.002078	3368	7	No	-	-	haematopoietic_and_lymphoid_tissue (25 cases),large_intestine (1 cases),lung (1 cases),endometrium (1 cases)	haematopoietic_and_lymphoid_tissue (1116 cases),large_intestine (51 cases),lung (33 cases),skin (15 cases),liver (13 cases),stomach (12 cases),endometrium (11 cases),kidney (10 cases),breast (9 cases),ovary (7 cases),oesophagus (5 cases),central_nervous_system (5 cases),prostate (4 cases),thyroid (4 cases),urinary_tract (3 cases),bone (2 cases),upper_aerodigestive_tract (2 cases),biliary_tract (2…	S-adenosylmethionine-dependent methyltransferases (SAM or AdoMet-MTase), class I (634-907); Site-specific DNA methylase [DNA replication, recombination, and repair] (632-795)	-
CGST38	CGST38P2	Postoperative	DNMT3A	P743L	DNA (cytosine-5-)-methyltransferase 3 alpha	CCDS33157.1	2	25463265	25463265	G	A	Substitution	Nonsynonymous coding	CHIP	0.002874	3827	11	No	-	-	haematopoietic_and_lymphoid_tissue (2 cases),large_intestine (1 cases),prostate (1 cases),endometrium (1 cases)	haematopoietic_and_lymphoid_tissue (1116 cases),large_intestine (51 cases),lung (33 cases),skin (15 cases),liver (13 cases),stomach (12 cases),endometrium (11 cases),kidney (10 cases),breast (9 cases),ovary (7 cases),oesophagus (5 cases),central_nervous_system (5 cases),prostate (4 cases),thyroid (4 cases),urinary_tract (3 cases),bone (2 cases),upper_aerodigestive_tract (2 cases),biliary_tract (2…	S-adenosylmethionine-dependent methyltransferases (SAM or AdoMet-MTase), class I (634-907); Site-specific DNA methylase [DNA replication, recombination, and repair] (632-795)	-
CGST38	CGST38P2	Postoperative	DNMT3A	R736H	DNA (cytosine-5-)-methyltransferase 3 alpha	CCDS33157.1	2	25463286	25463286	C	T	Substitution	Nonsynonymous coding	CHIP	0.003431	3498	12	No	haematopoietic_and_lymphoid_tissue (11 cases)	R736C/R736G haematopoietic_and_lymphoid_tissue (8 cases)	haematopoietic_and_lymphoid_tissue (31 cases),ovary (1 cases),central_nervous_system (1 cases),prostate (1 cases),endometrium (1 cases)	haematopoietic_and_lymphoid_tissue (1116 cases),large_intestine (51 cases),lung (33 cases),skin (15 cases),liver (13 cases),stomach (12 cases),endometrium (11 cases),kidney (10 cases),breast (9 cases),ovary (7 cases),oesophagus (5 cases),central_nervous_system (5 cases),prostate (4 cases),thyroid (4 cases),urinary_tract (3 cases),bone (2 cases),upper_aerodigestive_tract (2 cases),biliary_tract (2…	S-adenosylmethionine-dependent methyltransferases (SAM or AdoMet-MTase), class I (634-907); Site-specific DNA methylase [DNA replication, recombination, and repair] (632-795)	-
CGST38	CGST38P1	Preoperative	DNMT3A	I769V	DNA (cytosine-5-)-methyltransferase 3 alpha	CCDS33157.1	2	25463188	25463188	T	C	Substitution	Nonsynonymous coding	CHIP	0.002774	2163	6	No	-	-	haematopoietic_and_lymphoid_tissue (25 cases),large_intestine (1 cases),lung (1 cases),endometrium (1 cases)	haematopoietic_and_lymphoid_tissue (1116 cases),large_intestine (51 cases),lung (33 cases),skin (15 cases),liver (13 cases),stomach (12 cases),endometrium (11 cases),kidney (10 cases),breast (9 cases),ovary (7 cases),oesophagus (5 cases),central_nervous_system (5 cases),prostate (4 cases),thyroid (4 cases),urinary_tract (3 cases),bone (2 cases),upper_aerodigestive_tract (2 cases),biliary_tract (2…	S-adenosylmethionine-dependent methyltransferases (SAM or AdoMet-MTase), class I (634-907); Site-specific DNA methylase [DNA replication, recombination, and repair] (632-795)	-
CGST38	CGST38P1	Preoperative	DNMT3A	P743L	DNA (cytosine-5-)-methyltransferase 3 alpha	CCDS33157.1	2	25463265	25463265	G	A	Substitution	Nonsynonymous coding	CHIP	0.0029	2413	7	No	-	-	haematopoietic_and_lymphoid_tissue (2 cases),large_intestine (1 cases),prostate (1 cases),endometrium (1 cases)	haematopoietic_and_lymphoid_tissue (1116 cases),large_intestine (51 cases),lung (33 cases),skin (15 cases),liver (13 cases),stomach (12 cases),endometrium (11 cases),kidney (10 cases),breast (9 cases),ovary (7 cases),oesophagus (5 cases),central_nervous_system (5 cases),prostate (4 cases),thyroid (4 cases),urinary_tract (3 cases),bone (2 cases),upper_aerodigestive_tract (2 cases),biliary_tract (2…	S-adenosylmethionine-dependent methyltransferases (SAM or AdoMet-MTase), class I (634-907); Site-specific DNA methylase [DNA replication, recombination, and repair] (632-795)	-
CGST38	CGST38P1	Preoperative	DNMT3A	R736H	DNA (cytosine-5-)-methyltransferase 3 alpha	CCDS33157.1	2	25463286	25463286	C	T	Substitution	Nonsynonymous coding	CHIP	0.005037	2184	11	No	haematopoietic_and_lymphoid_tissue (11 cases)	R736C/R736G haematopoietic_and_lymphoid_tissue (8 cases)	haematopoietic_and_lymphoid_tissue (31 cases),ovary (1 cases),central_nervous_system (1 cases),prostate (1 cases),endometrium (1 cases)	haematopoietic_and_lymphoid_tissue (1116 cases),large_intestine (51 cases),lung (33 cases),skin (15 cases),liver (13 cases),stomach (12 cases),endometrium (11 cases),kidney (10 cases),breast (9 cases),ovary (7 cases),oesophagus (5 cases),central_nervous_system (5 cases),prostate (4 cases),thyroid (4 cases),urinary_tract (3 cases),bone (2 cases),upper_aerodigestive_tract (2 cases),biliary_tract (2…	S-adenosylmethionine-dependent methyltransferases (SAM or AdoMet-MTase), class I (634-907); Site-specific DNA methylase [DNA replication, recombination, and repair] (632-795)	-
CGST44	CGST44P	Baseline	MLH1	K618_A619insA	mutL homolog 1	CCDS2663.1	3	37089132	37089132	NULL	GGC	Insertion	In-frame insertion	CHIP	0.011243	3380	38	No	-	-	large_intestine (8 cases)	large_intestine (119 cases),skin (18 cases),lung (15 cases),endometrium (13 cases),ovary (12 cases),breast (10 cases),haematopoietic_and_lymphoid_tissue (8 cases),stomach (7 cases),urinary_tract (7 cases),liver (7 cases),pancreas (6 cases),kidney (5 cases),bone (4 cases),prostate (4 cases),central_nervous_system (3 cases),soft_tissue (2 cases),oesophagus (2 cases),NS (1 cases),autonomic_ganglia (…	-	-
CGST44	CGST44P2	Postoperative	MLH1	K618_A619insA	mutL homolog 1	CCDS2663.1	3	37089132	37089132	NULL	GGC	Insertion	In-frame insertion	CHIP	0.006658	3154	21	No	-	-	large_intestine (8 cases)	large_intestine (119 cases),skin (18 cases),lung (15 cases),endometrium (13 cases),ovary (12 cases),breast (10 cases),haematopoietic_and_lymphoid_tissue (8 cases),stomach (7 cases),urinary_tract (7 cases),liver (7 cases),pancreas (6 cases),kidney (5 cases),bone (4 cases),prostate (4 cases),central_nervous_system (3 cases),soft_tissue (2 cases),oesophagus (2 cases),NS (1 cases),autonomic_ganglia (…	-	-
CGST44	CGST44P1	Preoperative	MLH1	K618_A619insA	mutL homolog 1	CCDS2663.1	3	37089132	37089132	NULL	GGC	Insertion	In-frame insertion	CHIP	0.003741	3208	12	No	-	-	large_intestine (8 cases)	large_intestine (119 cases),skin (18 cases),lung (15 cases),endometrium (13 cases),ovary (12 cases),breast (10 cases),haematopoietic_and_lymphoid_tissue (8 cases),stomach (7 cases),urinary_tract (7 cases),liver (7 cases),pancreas (6 cases),kidney (5 cases),bone (4 cases),prostate (4 cases),central_nervous_system (3 cases),soft_tissue (2 cases),oesophagus (2 cases),NS (1 cases),autonomic_ganglia (…	-	-
CGST45	CGST45P	Baseline	HRAS	G13V	Harvey rat sarcoma viral oncogene homolog	CCDS7698.1	11	534285	534285	C	A	Substitution	Nonsynonymous coding	ctDNA	0.000449236	2226	1	Yes	upper_aerodigestive_tract (7 cases),skin (5 cases),urinary_tract (4 cases),thymus (1 cases),lung (1 cases),thyroid (1 cases),soft_tissue (1 cases)	G13S/G13C/G13D/G13G/G13R skin (265 cases),upper_aerodigestive_tract (21 cases),thyroid (18 cases),urinary_tract (17 cases),soft_tissue (8 cases),salivary_gland (4 cases),lung (4 cases),vulva (3 cases),prostate (3 cases),adrenal_gland (2 cases),bone (1 cases),breast (1 cases),haematopoietic_and_lymphoid_tissue (1 cases),large_intestine (1 cases)	urinary_tract (127 cases),skin (78 cases),upper_aerodigestive_tract (73 cases),thyroid (65 cases),soft_tissue (26 cases),cervix (21 cases),salivary_gland (15 cases),stomach (14 cases),pituitary (9 cases),vulva (6 cases),breast (4 cases),large_intestine (4 cases),bone (3 cases),prostate (3 cases),lung (3 cases),penis (1 cases),haematopoietic_and_lymphoid_tissue (1 cases),oesophagus (1 cases)	skin (487 cases),urinary_tract (221 cases),thyroid (212 cases),upper_aerodigestive_tract (140 cases),soft_tissue (40 cases),salivary_gland (35 cases),prostate (35 cases),cervix (23 cases),lung (20 cases),large_intestine (15 cases),stomach (14 cases),haematopoietic_and_lymphoid_tissue (13 cases),vulva (10 cases),pituitary (10 cases),central_nervous_system (8 cases),breast (7 cases),bone (5 cases),…	GTPase SAR1 and related small G proteins [General function prediction only] (1-147); Ras GTPase family containing H-Ras,N-Ras and K-Ras4A/4B (3-150)	-
CGST45	CGST45P2	Postoperative	PTEN	A137E	phosphatase and tensin homolog	CCDS31238.1	10	89692926	89692926	C	A	Substitution	Nonsynonymous coding	ctDNA	0.002351	2552	6	No	-	A137V/A137T upper_aerodigestive_tract (1 cases),large_intestine (1 cases)	endometrium (43 cases),central_nervous_system (25 cases),large_intestine (23 cases),ovary (4 cases),breast (4 cases),skin (4 cases),thyroid (4 cases),prostate (3 cases),lung (3 cases),cervix (2 cases),bone (1 cases),NS (1 cases),haematopoietic_and_lymphoid_tissue (1 cases),liver (1 cases),genital_tract (1 cases),meninges (1 cases),upper_aerodigestive_tract (1 cases)	endometrium (845 cases),central_nervous_system (560 cases),large_intestine (337 cases),haematopoietic_and_lymphoid_tissue (131 cases),skin (101 cases),breast (99 cases),lung (75 cases),prostate (59 cases),kidney (45 cases),ovary (44 cases),stomach (42 cases),thyroid (28 cases),liver (24 cases),upper_aerodigestive_tract (18 cases),cervix (13 cases),oesophagus (12 cases),soft_tissue (11 cases),urin…	Protein tyrosine phosphatases (PTP) catalyze the dephosphorylation of phosphotyrosine peptides (87-184)	-
CGST45	CGST45P2	Postoperative	APC	H2591N	adenomatous polyposis coli	CCDS4107.1	5	112179062	112179062	C	A	Substitution	Nonsynonymous coding	ctDNA	0.00304	1645	5	No	-	-	lung (1 cases)	large_intestine (3183 cases),stomach (159 cases),skin (62 cases),lung (52 cases),soft_tissue (44 cases),small_intestine (43 cases),breast (42 cases),liver (38 cases),pancreas (35 cases),endometrium (35 cases),oesophagus (28 cases),haematopoietic_and_lymphoid_tissue (25 cases),thyroid (24 cases),urinary_tract (21 cases),prostate (20 cases),kidney (16 cases),ovary (15 cases),central_nervous_system …	-	APC basic domain (2223-2568)
CGST45	CGST45P2	Postoperative	HRAS	G13V	Harvey rat sarcoma viral oncogene homolog	CCDS7698.1	11	534285	534285	C	A	Substitution	Nonsynonymous coding	ctDNA	0.003079	1624	5	Yes	upper_aerodigestive_tract (7 cases),skin (5 cases),urinary_tract (4 cases),thymus (1 cases),lung (1 cases),thyroid (1 cases),soft_tissue (1 cases)	G13S/G13C/G13D/G13G/G13R skin (265 cases),upper_aerodigestive_tract (21 cases),thyroid (18 cases),urinary_tract (17 cases),soft_tissue (8 cases),salivary_gland (4 cases),lung (4 cases),vulva (3 cases),prostate (3 cases),adrenal_gland (2 cases),bone (1 cases),breast (1 cases),haematopoietic_and_lymphoid_tissue (1 cases),large_intestine (1 cases)	urinary_tract (127 cases),skin (78 cases),upper_aerodigestive_tract (73 cases),thyroid (65 cases),soft_tissue (26 cases),cervix (21 cases),salivary_gland (15 cases),stomach (14 cases),pituitary (9 cases),vulva (6 cases),breast (4 cases),large_intestine (4 cases),bone (3 cases),prostate (3 cases),lung (3 cases),penis (1 cases),haematopoietic_and_lymphoid_tissue (1 cases),oesophagus (1 cases)	skin (487 cases),urinary_tract (221 cases),thyroid (212 cases),upper_aerodigestive_tract (140 cases),soft_tissue (40 cases),salivary_gland (35 cases),prostate (35 cases),cervix (23 cases),lung (20 cases),large_intestine (15 cases),stomach (14 cases),haematopoietic_and_lymphoid_tissue (13 cases),vulva (10 cases),pituitary (10 cases),central_nervous_system (8 cases),breast (7 cases),bone (5 cases),…	GTPase SAR1 and related small G proteins [General function prediction only] (1-147); Ras GTPase family containing H-Ras,N-Ras and K-Ras4A/4B (3-150)	-
CGST45	CGST45P2	Postoperative	TP53	E294*	tumor protein p53	CCDS11118.1	17	7577058	7577058	C	A	Substitution	Nonsense	ctDNA	0.001435	2787	4	Yes	lung (8 cases),upper_aerodigestive_tract (8 cases),large_intestine (6 cases),oesophagus (6 cases),ovary (5 cases),breast (5 cases),pancreas (4 cases),vulva (3 cases),urinary_tract (3 cases),skin (2 cases),liver (2 cases),haematopoietic_and_lymphoid_tissue (1 cases),soft_tissue (1 cases)	-	upper_aerodigestive_tract (57 cases),lung (38 cases),large_intestine (27 cases),urinary_tract (22 cases),breast (19 cases),oesophagus (18 cases),haematopoietic_and_lymphoid_tissue (14 cases),stomach (12 cases),skin (12 cases),ovary (9 cases),liver (8 cases),central_nervous_system (6 cases),pancreas (5 cases),soft_tissue (4 cases),thyroid (4 cases),prostate (3 cases),cervix (3 cases),salivary_glan…	large_intestine (2857 cases),lung (1950 cases),breast (1840 cases),upper_aerodigestive_tract (1518 cases),oesophagus (1478 cases),ovary (1326 cases),central_nervous_system (1152 cases),haematopoietic_and_lymphoid_tissue (1148 cases),stomach (938 cases),liver (933 cases),urinary_tract (926 cases),pancreas (594 cases),skin (585 cases),prostate (222 cases),endometrium (215 cases),biliary_tract (207 …	-	P53 DNA-binding domain (109-288); P53 tetramerisation motif (319-359)
CGST45	CGST45P1	Preoperative	PTEN	A137E	phosphatase and tensin homolog	CCDS31238.1	10	89692926	89692926	C	A	Substitution	Nonsynonymous coding	ctDNA	0.000666445	3001	2	No	-	A137V/A137T upper_aerodigestive_tract (1 cases),large_intestine (1 cases)	endometrium (43 cases),central_nervous_system (25 cases),large_intestine (23 cases),ovary (4 cases),breast (4 cases),skin (4 cases),thyroid (4 cases),prostate (3 cases),lung (3 cases),cervix (2 cases),bone (1 cases),NS (1 cases),haematopoietic_and_lymphoid_tissue (1 cases),liver (1 cases),genital_tract (1 cases),meninges (1 cases),upper_aerodigestive_tract (1 cases)	endometrium (845 cases),central_nervous_system (560 cases),large_intestine (337 cases),haematopoietic_and_lymphoid_tissue (131 cases),skin (101 cases),breast (99 cases),lung (75 cases),prostate (59 cases),kidney (45 cases),ovary (44 cases),stomach (42 cases),thyroid (28 cases),liver (24 cases),upper_aerodigestive_tract (18 cases),cervix (13 cases),oesophagus (12 cases),soft_tissue (11 cases),urin…	Protein tyrosine phosphatases (PTP) catalyze the dephosphorylation of phosphotyrosine peptides (87-184)	-
CGST47	CGST47P	Baseline	FBXW7	E664*	F-box and WD repeat domain containing 7, E3 ubiquitin protein ligase	CCDS3777.1	4	153244167	153244167	C	A	Substitution	Nonsense	ctDNA	0.004467	2015	9	No	-	-	large_intestine (4 cases),stomach (2 cases),oesophagus (1 cases),haematopoietic_and_lymphoid_tissue (1 cases)	large_intestine (336 cases),haematopoietic_and_lymphoid_tissue (179 cases),endometrium (62 cases),lung (45 cases),stomach (44 cases),breast (39 cases),skin (31 cases),upper_aerodigestive_tract (20 cases),urinary_tract (19 cases),oesophagus (16 cases),pancreas (13 cases),ovary (12 cases),central_nervous_system (11 cases),biliary_tract (11 cases),kidney (10 cases),small_intestine (5 cases),liver (4…	-	FOG: WD40 repeat [General function prediction only] (320-660); WD40 domain, found in a number of eukaryotic proteins that cover a wide variety of functions including adaptor/regulatory modules in signal transduction, pre-mRNA processing and cytoskeleton assembly (374-650)
CGST47	CGST47P	Baseline	TP53	R175H	tumor protein p53	CCDS11118.1	17	7578406	7578406	C	T	Substitution	Nonsynonymous coding	ctDNA	0.002795	1431	4	Yes	large_intestine (336 cases),breast (97 cases),oesophagus (86 cases),central_nervous_system (77 cases),stomach (72 cases),ovary (66 cases),upper_aerodigestive_tract (59 cases),haematopoietic_and_lymphoid_tissue (36 cases),pancreas (31 cases),urinary_tract (28 cases),lung (18 cases),liver (13 cases),biliary_tract (13 cases),endometrium (9 cases),vulva (5 cases),bone (5 cases),skin (5 cases),kidney …	R175L/R175G/R175P/R175C/RC175RS/R175R/R175S large_intestine (20 cases),lung (13 cases),stomach (6 cases),upper_aerodigestive_tract (6 cases),haematopoietic_and_lymphoid_tissue (5 cases),liver (5 cases),central_nervous_system (5 cases),oesophagus (4 cases),breast (3 cases),urinary_tract (3 cases),salivary_gland (2 cases),vulva (1 cases),ovary (1 cases),bone (1 cases),pancreas (1 cases),genital_tra…	large_intestine (142 cases),breast (117 cases),lung (116 cases),oesophagus (106 cases),upper_aerodigestive_tract (99 cases),haematopoietic_and_lymphoid_tissue (82 cases),central_nervous_system (76 cases),ovary (69 cases),stomach (66 cases),skin (54 cases),liver (45 cases),urinary_tract (36 cases),pancreas (30 cases),prostate (19 cases),biliary_tract (14 cases),vulva (11 cases),bone (9 cases),endo…	large_intestine (2857 cases),lung (1950 cases),breast (1840 cases),upper_aerodigestive_tract (1518 cases),oesophagus (1478 cases),ovary (1326 cases),central_nervous_system (1152 cases),haematopoietic_and_lymphoid_tissue (1148 cases),stomach (938 cases),liver (933 cases),urinary_tract (926 cases),pancreas (594 cases),skin (585 cases),prostate (222 cases),endometrium (215 cases),biliary_tract (207 …	P53 DNA-binding domain (109-288)	-
CGST48	CGST48P	Baseline	EGFR	G514D	epidermal growth factor receptor	CCDS5514.1	7	55229234	55229234	G	A	Substitution	Nonsynonymous coding	ctDNA	0.002691	2230	6	No	-	-	skin (1 cases),stomach (1 cases)	lung (5182 cases),central_nervous_system (204 cases),large_intestine (151 cases),upper_aerodigestive_tract (60 cases),skin (44 cases),ovary (35 cases),breast (35 cases),stomach (30 cases),haematopoietic_and_lymphoid_tissue (30 cases),prostate (28 cases),oesophagus (23 cases),biliary_tract (14 cases),endometrium (14 cases),kidney (12 cases),urinary_tract (12 cases),thyroid (12 cases),salivary_glan…	Furin-like repeats (504-540)	-
CGST48	CGST48P	Baseline	EGFR	L417F	epidermal growth factor receptor	CCDS5514.1	7	55225397	55225397	C	T	Substitution	Nonsynonymous coding	CHIP	0.004274	1872	8	No	-	-	-	lung (5182 cases),central_nervous_system (204 cases),large_intestine (151 cases),upper_aerodigestive_tract (60 cases),skin (44 cases),ovary (35 cases),breast (35 cases),stomach (30 cases),haematopoietic_and_lymphoid_tissue (30 cases),prostate (28 cases),oesophagus (23 cases),biliary_tract (14 cases),endometrium (14 cases),kidney (12 cases),urinary_tract (12 cases),thyroid (12 cases),salivary_glan…	-	-
CGST48	CGST48P	Baseline	FBXW7	R505L	F-box and WD repeat domain containing 7, E3 ubiquitin protein ligase	CCDS3777.1	4	153247288	153247288	C	A	Substitution	Nonsynonymous coding	ctDNA	0.015504	1806	28	No	ovary (2 cases),large_intestine (2 cases),haematopoietic_and_lymphoid_tissue (2 cases),upper_aerodigestive_tract (1 cases)	R505P/R505G/R505H/R505C/R505S haematopoietic_and_lymphoid_tissue (31 cases),large_intestine (30 cases),endometrium (7 cases),skin (4 cases),lung (4 cases),urinary_tract (3 cases),oesophagus (3 cases),upper_aerodigestive_tract (2 cases),biliary_tract (2 cases),ovary (1 cases),stomach (1 cases),pancreas (1 cases)	breast (14 cases),large_intestine (3 cases),skin (2 cases),stomach (2 cases),lung (2 cases)	large_intestine (336 cases),haematopoietic_and_lymphoid_tissue (179 cases),endometrium (62 cases),lung (45 cases),stomach (44 cases),breast (39 cases),skin (31 cases),upper_aerodigestive_tract (20 cases),urinary_tract (19 cases),oesophagus (16 cases),pancreas (13 cases),ovary (12 cases),central_nervous_system (11 cases),biliary_tract (11 cases),kidney (10 cases),small_intestine (5 cases),liver (4…	FOG: WD40 repeat [General function prediction only] (320-660); WD40 domain, found in a number of eukaryotic proteins that cover a wide variety of functions including adaptor/regulatory modules in signal transduction, pre-mRNA processing and cytoskeleton assembly (374-650)	-
CGST48	CGST48P	Baseline	TP53	N239S	tumor protein p53	CCDS11118.1	17	7577565	7577565	T	C	Substitution	Nonsynonymous coding	ctDNA	0.042097	1259	53	Yes	haematopoietic_and_lymphoid_tissue (4 cases),urinary_tract (4 cases),large_intestine (3 cases),lung (2 cases),upper_aerodigestive_tract (2 cases),oesophagus (2 cases),ovary (1 cases),vulva (1 cases),breast (1 cases),stomach (1 cases),soft_tissue (1 cases),kidney (1 cases),central_nervous_system (1 cases),endometrium (1 cases)	N239I/NS239SS/NS239*S/N239N/N239Y/N239T/N239K/N239D ovary (12 cases),haematopoietic_and_lymphoid_tissue (12 cases),large_intestine (7 cases),lung (5 cases),upper_aerodigestive_tract (5 cases),liver (4 cases),breast (3 cases),stomach (3 cases),urinary_tract (3 cases),oesophagus (3 cases),prostate (3 cases),biliary_tract (3 cases),central_nervous_system (2 cases),endometrium (2 cases),kidney (1 cas…	large_intestine (148 cases),breast (141 cases),ovary (127 cases),lung (126 cases),haematopoietic_and_lymphoid_tissue (108 cases),upper_aerodigestive_tract (103 cases),oesophagus (95 cases),central_nervous_system (82 cases),liver (67 cases),stomach (66 cases),urinary_tract (64 cases),skin (45 cases),pancreas (40 cases),endometrium (30 cases),soft_tissue (21 cases),biliary_tract (21 cases),prostate…	large_intestine (2857 cases),lung (1950 cases),breast (1840 cases),upper_aerodigestive_tract (1518 cases),oesophagus (1478 cases),ovary (1326 cases),central_nervous_system (1152 cases),haematopoietic_and_lymphoid_tissue (1148 cases),stomach (938 cases),liver (933 cases),urinary_tract (926 cases),pancreas (594 cases),skin (585 cases),prostate (222 cases),endometrium (215 cases),biliary_tract (207 …	P53 DNA-binding domain (109-288)	-
CGST48	CGST48P1	Preoperative	EGFR	L417F	epidermal growth factor receptor	CCDS5514.1	7	55225397	55225397	C	T	Substitution	Nonsynonymous coding	CHIP	0.001	7003	7	No	-	-	-	lung (5182 cases),central_nervous_system (204 cases),large_intestine (151 cases),upper_aerodigestive_tract (60 cases),skin (44 cases),ovary (35 cases),breast (35 cases),stomach (30 cases),haematopoietic_and_lymphoid_tissue (30 cases),prostate (28 cases),oesophagus (23 cases),biliary_tract (14 cases),endometrium (14 cases),kidney (12 cases),urinary_tract (12 cases),thyroid (12 cases),salivary_glan…	-	-
CGST48	CGST48P1	Preoperative	FBXW7	R505L	F-box and WD repeat domain containing 7, E3 ubiquitin protein ligase	CCDS3777.1	4	153247288	153247288	C	A	Substitution	Nonsynonymous coding	ctDNA	0.00232	5603	13	No	ovary (2 cases),large_intestine (2 cases),haematopoietic_and_lymphoid_tissue (2 cases),upper_aerodigestive_tract (1 cases)	R505P/R505G/R505H/R505C/R505S haematopoietic_and_lymphoid_tissue (31 cases),large_intestine (30 cases),endometrium (7 cases),skin (4 cases),lung (4 cases),urinary_tract (3 cases),oesophagus (3 cases),upper_aerodigestive_tract (2 cases),biliary_tract (2 cases),ovary (1 cases),stomach (1 cases),pancreas (1 cases)	breast (14 cases),large_intestine (3 cases),skin (2 cases),stomach (2 cases),lung (2 cases)	large_intestine (336 cases),haematopoietic_and_lymphoid_tissue (179 cases),endometrium (62 cases),lung (45 cases),stomach (44 cases),breast (39 cases),skin (31 cases),upper_aerodigestive_tract (20 cases),urinary_tract (19 cases),oesophagus (16 cases),pancreas (13 cases),ovary (12 cases),central_nervous_system (11 cases),biliary_tract (11 cases),kidney (10 cases),small_intestine (5 cases),liver (4…	FOG: WD40 repeat [General function prediction only] (320-660); WD40 domain, found in a number of eukaryotic proteins that cover a wide variety of functions including adaptor/regulatory modules in signal transduction, pre-mRNA processing and cytoskeleton assembly (374-650)	-
CGST48	CGST48P1	Preoperative	TP53	N239S	tumor protein p53	CCDS11118.1	17	7577565	7577565	T	C	Substitution	Nonsynonymous coding	ctDNA	0.005005	4396	22	Yes	haematopoietic_and_lymphoid_tissue (4 cases),urinary_tract (4 cases),large_intestine (3 cases),lung (2 cases),upper_aerodigestive_tract (2 cases),oesophagus (2 cases),ovary (1 cases),vulva (1 cases),breast (1 cases),stomach (1 cases),soft_tissue (1 cases),kidney (1 cases),central_nervous_system (1 cases),endometrium (1 cases)	N239I/NS239SS/NS239*S/N239N/N239Y/N239T/N239K/N239D ovary (12 cases),haematopoietic_and_lymphoid_tissue (12 cases),large_intestine (7 cases),lung (5 cases),upper_aerodigestive_tract (5 cases),liver (4 cases),breast (3 cases),stomach (3 cases),urinary_tract (3 cases),oesophagus (3 cases),prostate (3 cases),biliary_tract (3 cases),central_nervous_system (2 cases),endometrium (2 cases),kidney (1 cas…	large_intestine (148 cases),breast (141 cases),ovary (127 cases),lung (126 cases),haematopoietic_and_lymphoid_tissue (108 cases),upper_aerodigestive_tract (103 cases),oesophagus (95 cases),central_nervous_system (82 cases),liver (67 cases),stomach (66 cases),urinary_tract (64 cases),skin (45 cases),pancreas (40 cases),endometrium (30 cases),soft_tissue (21 cases),biliary_tract (21 cases),prostate…	large_intestine (2857 cases),lung (1950 cases),breast (1840 cases),upper_aerodigestive_tract (1518 cases),oesophagus (1478 cases),ovary (1326 cases),central_nervous_system (1152 cases),haematopoietic_and_lymphoid_tissue (1148 cases),stomach (938 cases),liver (933 cases),urinary_tract (926 cases),pancreas (594 cases),skin (585 cases),prostate (222 cases),endometrium (215 cases),biliary_tract (207 …	P53 DNA-binding domain (109-288)	-
CGST57	CGST57P	Baseline	ABL1	G254R	c-abl oncogene 1, non-receptor tyrosine kinase	CCDS35166.1	9	133738360	133738360	G	A	Substitution	Nonsynonymous coding	ctDNA	0.00246508	1217	3	No	-	-	haematopoietic_and_lymphoid_tissue (72 cases),large_intestine (4 cases),stomach (2 cases),lung (1 cases),endometrium (1 cases),kidney (1 cases)	haematopoietic_and_lymphoid_tissue (261 cases),large_intestine (65 cases),skin (31 cases),lung (20 cases),endometrium (15 cases),stomach (13 cases),ovary (11 cases),kidney (9 cases),urinary_tract (8 cases),liver (8 cases),breast (7 cases),oesophagus (5 cases),upper_aerodigestive_tract (5 cases),central_nervous_system (5 cases),bone (2 cases),pancreas (1 cases),prostate (1 cases),thyroid (1 cases)	Catalytic domain of the Protein Tyrosine Kinase, Abelson kinase (235-497); Protein tyrosine kinase (242-493)	-
CGST57	CGST57P	Baseline	KIT	A895T	v-kit Hardy-Zuckerman 4 feline sarcoma viral oncogene homolog	CCDS3496.1	4	55602973	55602973	G	A	Substitution	Nonsynonymous coding	ctDNA	0.003556	1406	5	No	large_intestine (1 cases),NS (1 cases),stomach (1 cases)	-	-	haematopoietic_and_lymphoid_tissue (1127 cases),soft_tissue (980 cases),skin (203 cases),large_intestine (165 cases),testis (50 cases),genital_tract (41 cases),lung (36 cases),ovary (25 cases),breast (25 cases),endometrium (21 cases),liver (19 cases),stomach (16 cases),thymus (14 cases),central_nervous_system (14 cases),eye (10 cases),salivary_gland (9 cases),pancreas (8 cases),oesophagus (7 case…	Catalytic domain of the Protein Tyrosine Kinase, Kit (553-928); Protein tyrosine kinase (771-924)	-
CGST57	CGST57P	Baseline	APC	A1755_S1756insS	adenomatous polyposis coli	CCDS4107.1	5	112176555	112176555	NULL	CAT	Insertion	In-frame insertion	CHIP	0.007634	1048	8	No	-	-	large_intestine (2 cases),skin (1 cases),stomach (1 cases)	large_intestine (3183 cases),stomach (159 cases),skin (62 cases),lung (52 cases),soft_tissue (44 cases),small_intestine (43 cases),breast (42 cases),liver (38 cases),pancreas (35 cases),endometrium (35 cases),oesophagus (28 cases),haematopoietic_and_lymphoid_tissue (25 cases),thyroid (24 cases),urinary_tract (21 cases),prostate (20 cases),kidney (16 cases),ovary (15 cases),central_nervous_system …	-	SAMP Motif (1719-1738)
CGST57	CGST57P2	Postoperative	APC	A1755_S1756insS	adenomatous polyposis coli	CCDS4107.1	5	112176555	112176555	NULL	CAT	Insertion	In-frame insertion	CHIP	0.017839	1962	35	No	-	-	large_intestine (2 cases),skin (1 cases),stomach (1 cases)	large_intestine (3183 cases),stomach (159 cases),skin (62 cases),lung (52 cases),soft_tissue (44 cases),small_intestine (43 cases),breast (42 cases),liver (38 cases),pancreas (35 cases),endometrium (35 cases),oesophagus (28 cases),haematopoietic_and_lymphoid_tissue (25 cases),thyroid (24 cases),urinary_tract (21 cases),prostate (20 cases),kidney (16 cases),ovary (15 cases),central_nervous_system …	-	SAMP Motif (1719-1738)
CGST57	CGST57P1	Preoperative	KIT	A895T	v-kit Hardy-Zuckerman 4 feline sarcoma viral oncogene homolog	CCDS3496.1	4	55602973	55602973	G	A	Substitution	Nonsynonymous coding	ctDNA	0.000878349	2277	2	No	large_intestine (1 cases),NS (1 cases),stomach (1 cases)	-	-	haematopoietic_and_lymphoid_tissue (1127 cases),soft_tissue (980 cases),skin (203 cases),large_intestine (165 cases),testis (50 cases),genital_tract (41 cases),lung (36 cases),ovary (25 cases),breast (25 cases),endometrium (21 cases),liver (19 cases),stomach (16 cases),thymus (14 cases),central_nervous_system (14 cases),eye (10 cases),salivary_gland (9 cases),pancreas (8 cases),oesophagus (7 case…	Catalytic domain of the Protein Tyrosine Kinase, Kit (553-928); Protein tyrosine kinase (771-924)	-
CGST57	CGST57P1	Preoperative	ABL1	G254R	c-abl oncogene 1, non-receptor tyrosine kinase	CCDS35166.1	9	133738360	133738360	G	A	Substitution	Nonsynonymous coding	ctDNA	0.003341	2095	7	No	-	-	haematopoietic_and_lymphoid_tissue (72 cases),large_intestine (4 cases),stomach (2 cases),lung (1 cases),endometrium (1 cases),kidney (1 cases)	haematopoietic_and_lymphoid_tissue (261 cases),large_intestine (65 cases),skin (31 cases),lung (20 cases),endometrium (15 cases),stomach (13 cases),ovary (11 cases),kidney (9 cases),urinary_tract (8 cases),liver (8 cases),breast (7 cases),oesophagus (5 cases),upper_aerodigestive_tract (5 cases),central_nervous_system (5 cases),bone (2 cases),pancreas (1 cases),prostate (1 cases),thyroid (1 cases)	Catalytic domain of the Protein Tyrosine Kinase, Abelson kinase (235-497); Protein tyrosine kinase (242-493)	-
CGST57	CGST57P1	Preoperative	APC	A1755_S1756insS	adenomatous polyposis coli	CCDS4107.1	5	112176555	112176555	NULL	CAT	Insertion	In-frame insertion	CHIP	0.022173	1804	40	No	-	-	large_intestine (2 cases),skin (1 cases),stomach (1 cases)	large_intestine (3183 cases),stomach (159 cases),skin (62 cases),lung (52 cases),soft_tissue (44 cases),small_intestine (43 cases),breast (42 cases),liver (38 cases),pancreas (35 cases),endometrium (35 cases),oesophagus (28 cases),haematopoietic_and_lymphoid_tissue (25 cases),thyroid (24 cases),urinary_tract (21 cases),prostate (20 cases),kidney (16 cases),ovary (15 cases),central_nervous_system …	-	SAMP Motif (1719-1738)
CGST62	CGST62P	Baseline	DNMT3A	F732I	DNA (cytosine-5-)-methyltransferase 3 alpha	CCDS33157.1	2	25463299	25463299	A	T	Substitution	Nonsynonymous coding	CHIP	0.0011	1747	2	No	-	F732L/F732S haematopoietic_and_lymphoid_tissue (2 cases)	haematopoietic_and_lymphoid_tissue (55 cases),ovary (1 cases),central_nervous_system (1 cases),stomach (1 cases)	haematopoietic_and_lymphoid_tissue (1116 cases),large_intestine (51 cases),lung (33 cases),skin (15 cases),liver (13 cases),stomach (12 cases),endometrium (11 cases),kidney (10 cases),breast (9 cases),ovary (7 cases),oesophagus (5 cases),central_nervous_system (5 cases),prostate (4 cases),thyroid (4 cases),urinary_tract (3 cases),bone (2 cases),upper_aerodigestive_tract (2 cases),biliary_tract (2…	S-adenosylmethionine-dependent methyltransferases (SAM or AdoMet-MTase), class I (634-907); Site-specific DNA methylase [DNA replication, recombination, and repair] (632-795)	-
CGST62	CGST62P	Baseline	PTEN	R130Q	phosphatase and tensin homolog	CCDS31238.1	10	89692905	89692905	G	A	Substitution	Nonsynonymous coding	CHIP	0.000971	3091	3	Yes	endometrium (57 cases),large_intestine (13 cases),central_nervous_system (4 cases),breast (3 cases),prostate (2 cases),lung (2 cases),thyroid (2 cases),skin (1 cases),ovary (1 cases),stomach (1 cases),soft_tissue (1 cases),kidney (1 cases)	R130G/R130R/R130L/R130P endometrium (115 cases),central_nervous_system (6 cases),breast (5 cases),ovary (3 cases),lung (3 cases),skin (1 cases),liver (1 cases)	endometrium (84 cases),central_nervous_system (56 cases),large_intestine (41 cases),prostate (10 cases),ovary (9 cases),skin (7 cases),breast (6 cases),lung (5 cases),stomach (3 cases),haematopoietic_and_lymphoid_tissue (2 cases),cervix (2 cases),salivary_gland (1 cases),bone (1 cases),soft_tissue (1 cases),kidney (1 cases),liver (1 cases),oesophagus (1 cases),thyroid (1 cases),upper_aerodigestiv…	endometrium (845 cases),central_nervous_system (560 cases),large_intestine (337 cases),haematopoietic_and_lymphoid_tissue (131 cases),skin (101 cases),breast (99 cases),lung (75 cases),prostate (59 cases),kidney (45 cases),ovary (44 cases),stomach (42 cases),thyroid (28 cases),liver (24 cases),upper_aerodigestive_tract (18 cases),cervix (13 cases),oesophagus (12 cases),soft_tissue (11 cases),urin…	Protein tyrosine phosphatases (PTP) catalyze the dephosphorylation of phosphotyrosine peptides (87-184)	-
CGST62	CGST62P	Baseline	ALK	S1487L	anaplastic lymphoma receptor tyrosine kinase	CCDS33172.1	2	29416493	29416493	G	A	Substitution	Nonsynonymous coding	ctDNA	0.002491	3613	9	No	-	-	prostate (3 cases),lung (1 cases)	autonomic_ganglia (206 cases),large_intestine (115 cases),lung (79 cases),skin (75 cases),stomach (23 cases),endometrium (19 cases),breast (18 cases),haematopoietic_and_lymphoid_tissue (18 cases),oesophagus (17 cases),ovary (12 cases),liver (12 cases),upper_aerodigestive_tract (9 cases),kidney (8 cases),urinary_tract (6 cases),soft_tissue (6 cases),central_nervous_system (6 cases),pancreas (5 cas…	-	-
CGST62	CGST62P	Baseline	DNMT3A	R882L	DNA (cytosine-5-)-methyltransferase 3 alpha	CCDS33157.1	2	25457242	25457242	C	A	Substitution	Nonsynonymous coding	CHIP	0.002592	2701	7	No	haematopoietic_and_lymphoid_tissue (2 cases)	R882C/R882H/R882R/R882S/R882G/R882P haematopoietic_and_lymphoid_tissue (671 cases),breast (1 cases),large_intestine (1 cases)	haematopoietic_and_lymphoid_tissue (7 cases),lung (1 cases),urinary_tract (1 cases)	haematopoietic_and_lymphoid_tissue (1116 cases),large_intestine (51 cases),lung (33 cases),skin (15 cases),liver (13 cases),stomach (12 cases),endometrium (11 cases),kidney (10 cases),breast (9 cases),ovary (7 cases),oesophagus (5 cases),central_nervous_system (5 cases),prostate (4 cases),thyroid (4 cases),urinary_tract (3 cases),bone (2 cases),upper_aerodigestive_tract (2 cases),biliary_tract (2…	S-adenosylmethionine-dependent methyltransferases (SAM or AdoMet-MTase), class I (634-907)	-
CGST62	CGST62P1	Preoperative	PTEN	R130Q	phosphatase and tensin homolog	CCDS31238.1	10	89692905	89692905	G	A	Substitution	Nonsynonymous coding	CHIP	0.0002	5000	1	Yes	endometrium (57 cases),large_intestine (13 cases),central_nervous_system (4 cases),breast (3 cases),prostate (2 cases),lung (2 cases),thyroid (2 cases),skin (1 cases),ovary (1 cases),stomach (1 cases),soft_tissue (1 cases),kidney (1 cases)	R130G/R130R/R130L/R130P endometrium (115 cases),central_nervous_system (6 cases),breast (5 cases),ovary (3 cases),lung (3 cases),skin (1 cases),liver (1 cases)	endometrium (84 cases),central_nervous_system (56 cases),large_intestine (41 cases),prostate (10 cases),ovary (9 cases),skin (7 cases),breast (6 cases),lung (5 cases),stomach (3 cases),haematopoietic_and_lymphoid_tissue (2 cases),cervix (2 cases),salivary_gland (1 cases),bone (1 cases),soft_tissue (1 cases),kidney (1 cases),liver (1 cases),oesophagus (1 cases),thyroid (1 cases),upper_aerodigestiv…	endometrium (845 cases),central_nervous_system (560 cases),large_intestine (337 cases),haematopoietic_and_lymphoid_tissue (131 cases),skin (101 cases),breast (99 cases),lung (75 cases),prostate (59 cases),kidney (45 cases),ovary (44 cases),stomach (42 cases),thyroid (28 cases),liver (24 cases),upper_aerodigestive_tract (18 cases),cervix (13 cases),oesophagus (12 cases),soft_tissue (11 cases),urin…	Protein tyrosine phosphatases (PTP) catalyze the dephosphorylation of phosphotyrosine peptides (87-184)	-
CGST62	CGST62P1	Preoperative	DNMT3A	R882L	DNA (cytosine-5-)-methyltransferase 3 alpha	CCDS33157.1	2	25457242	25457242	C	A	Substitution	Nonsynonymous coding	CHIP	0.0016	2579	4	No	haematopoietic_and_lymphoid_tissue (2 cases)	R882C/R882H/R882R/R882S/R882G/R882P haematopoietic_and_lymphoid_tissue (671 cases),breast (1 cases),large_intestine (1 cases)	haematopoietic_and_lymphoid_tissue (7 cases),lung (1 cases),urinary_tract (1 cases)	haematopoietic_and_lymphoid_tissue (1116 cases),large_intestine (51 cases),lung (33 cases),skin (15 cases),liver (13 cases),stomach (12 cases),endometrium (11 cases),kidney (10 cases),breast (9 cases),ovary (7 cases),oesophagus (5 cases),central_nervous_system (5 cases),prostate (4 cases),thyroid (4 cases),urinary_tract (3 cases),bone (2 cases),upper_aerodigestive_tract (2 cases),biliary_tract (2…	S-adenosylmethionine-dependent methyltransferases (SAM or AdoMet-MTase), class I (634-907)	-
CGST62	CGST62P1	Preoperative	DNMT3A	F732I	DNA (cytosine-5-)-methyltransferase 3 alpha	CCDS33157.1	2	25463299	25463299	A	T	Substitution	Nonsynonymous coding	CHIP	0.003918	2297	9	No	-	F732L/F732S haematopoietic_and_lymphoid_tissue (2 cases)	haematopoietic_and_lymphoid_tissue (55 cases),ovary (1 cases),central_nervous_system (1 cases),stomach (1 cases)	haematopoietic_and_lymphoid_tissue (1116 cases),large_intestine (51 cases),lung (33 cases),skin (15 cases),liver (13 cases),stomach (12 cases),endometrium (11 cases),kidney (10 cases),breast (9 cases),ovary (7 cases),oesophagus (5 cases),central_nervous_system (5 cases),prostate (4 cases),thyroid (4 cases),urinary_tract (3 cases),bone (2 cases),upper_aerodigestive_tract (2 cases),biliary_tract (2…	S-adenosylmethionine-dependent methyltransferases (SAM or AdoMet-MTase), class I (634-907); Site-specific DNA methylase [DNA replication, recombination, and repair] (632-795)	-
CGST63	CGST63P	Baseline	TP53	N239K	tumor protein p53	CCDS11118.1	17	7577564	7577564	G	C	Substitution	Nonsynonymous coding	CHIP	0.002271	3522	8	No	biliary_tract (2 cases),liver (1 cases),central_nervous_system (1 cases),kidney (1 cases)	N239I/N239S/N239N/N239D/NS239SS/NS239*S/N239Y/N239K/N239T haematopoietic_and_lymphoid_tissue (16 cases),ovary (13 cases),large_intestine (10 cases),urinary_tract (7 cases),lung (7 cases),upper_aerodigestive_tract (7 cases),oesophagus (5 cases),breast (4 cases),stomach (4 cases),liver (3 cases),prostate (3 cases),endometrium (3 cases),central_nervous_system (2 cases),vulva (1 cases),soft_tissue (1…	large_intestine (148 cases),breast (141 cases),ovary (127 cases),lung (126 cases),haematopoietic_and_lymphoid_tissue (108 cases),upper_aerodigestive_tract (103 cases),oesophagus (95 cases),central_nervous_system (82 cases),liver (67 cases),stomach (66 cases),urinary_tract (64 cases),skin (45 cases),pancreas (40 cases),endometrium (30 cases),soft_tissue (21 cases),biliary_tract (21 cases),prostate…	large_intestine (2857 cases),lung (1950 cases),breast (1840 cases),upper_aerodigestive_tract (1518 cases),oesophagus (1478 cases),ovary (1326 cases),central_nervous_system (1152 cases),haematopoietic_and_lymphoid_tissue (1148 cases),stomach (938 cases),liver (933 cases),urinary_tract (926 cases),pancreas (594 cases),skin (585 cases),prostate (222 cases),endometrium (215 cases),biliary_tract (207 …	P53 DNA-binding domain (109-288)	-
CGST63	CGST63P	Baseline	ATM	K3043R	ataxia telangiectasia mutated	CCDS31669.1	11	108236192	108236192	A	G	Substitution	Nonsynonymous coding	ctDNA	0.001456	4120	6	No	-	-	haematopoietic_and_lymphoid_tissue (4 cases),large_intestine (3 cases),breast (1 cases),endometrium (1 cases)	haematopoietic_and_lymphoid_tissue (358 cases),large_intestine (247 cases),lung (79 cases),skin (45 cases),stomach (37 cases),breast (34 cases),kidney (34 cases),endometrium (34 cases),liver (32 cases),pancreas (27 cases),urinary_tract (24 cases),prostate (21 cases),central_nervous_system (15 cases),oesophagus (13 cases),ovary (9 cases),upper_aerodigestive_tract (9 cases),bone (6 cases),thyroid (…	FATC domain (3026-3055)	-
CGST63	CGST63P	Baseline	CTNNB1	G34E	catenin (cadherin-associated protein), beta 1, 88kDa	CCDS2694.1	3	41266104	41266104	G	A	Substitution	Nonsynonymous coding	ctDNA	0.002523	3964	10	Yes	liver (33 cases),central_nervous_system (16 cases),endometrium (15 cases),stomach (7 cases),skin (6 cases),ovary (4 cases),large_intestine (4 cases),soft_tissue (3 cases),prostate (1 cases),lung (1 cases),testis (1 cases)	G34V/G34R liver (72 cases),endometrium (30 cases),central_nervous_system (25 cases),pancreas (21 cases),ovary (10 cases),stomach (10 cases),large_intestine (8 cases),pituitary (7 cases),skin (5 cases),soft_tissue (4 cases),lung (4 cases),bone (2 cases),breast (1 cases),prostate (1 cases),testis (1 cases),biliary_tract (1 cases)	liver (450 cases),central_nervous_system (211 cases),endometrium (187 cases),stomach (136 cases),pancreas (99 cases),pituitary (79 cases),ovary (75 cases),skin (72 cases),large_intestine (66 cases),lung (33 cases),small_intestine (31 cases),soft_tissue (23 cases),biliary_tract (23 cases),urinary_tract (14 cases),prostate (13 cases),salivary_gland (12 cases),kidney (12 cases),parathyroid (11 cases…	soft_tissue (1075 cases),liver (927 cases),large_intestine (359 cases),endometrium (309 cases),central_nervous_system (258 cases),stomach (198 cases),pancreas (131 cases),kidney (129 cases),skin (128 cases),pituitary (112 cases),ovary (111 cases),lung (65 cases),adrenal_gland (60 cases),haematopoietic_and_lymphoid_tissue (49 cases),biliary_tract (41 cases),small_intestine (34 cases),thyroid (33 c…	-	-
CGST63	CGST63P	Baseline	ATM	T547P	ataxia telangiectasia mutated	CCDS31669.1	11	108122595	108122595	A	C	Substitution	Nonsynonymous coding	ctDNA	0.00352	3125	11	No	-	-	liver (2 cases),skin (1 cases),haematopoietic_and_lymphoid_tissue (1 cases),endometrium (1 cases)	haematopoietic_and_lymphoid_tissue (358 cases),large_intestine (247 cases),lung (79 cases),skin (45 cases),stomach (37 cases),breast (34 cases),kidney (34 cases),endometrium (34 cases),liver (32 cases),pancreas (27 cases),urinary_tract (24 cases),prostate (21 cases),central_nervous_system (15 cases),oesophagus (13 cases),ovary (9 cases),upper_aerodigestive_tract (9 cases),bone (6 cases),thyroid (…	-	-
CGST63	CGST63P	Baseline	PIK3CA	C420R	phosphatidylinositol-4,5-bisphosphate 3-kinase, catalytic subunit alpha	CCDS43171.1	3	178927980	178927980	T	C	Substitution	Nonsynonymous coding	ctDNA	0.003945	2788	11	Yes	breast (19 cases),large_intestine (14 cases),endometrium (11 cases),stomach (3 cases),central_nervous_system (2 cases),salivary_gland (1 cases),NS (1 cases),prostate (1 cases),lung (1 cases),small_intestine (1 cases)	C420C large_intestine (4 cases)	large_intestine (11 cases),breast (4 cases),endometrium (2 cases),upper_aerodigestive_tract (1 cases),urinary_tract (1 cases)	breast (1991 cases),large_intestine (1502 cases),endometrium (617 cases),urinary_tract (273 cases),ovary (218 cases),lung (184 cases),central_nervous_system (168 cases),upper_aerodigestive_tract (157 cases),stomach (153 cases),thyroid (87 cases),skin (84 cases),liver (60 cases),oesophagus (46 cases),cervix (42 cases),haematopoietic_and_lymphoid_tissue (33 cases),soft_tissue (33 cases),kidney (31 …	C2 domain present in class I alpha phosphatidylinositol 3-kinases (PI3Ks) (325-484)	-
CGST63	CGST63P2	Postoperative	TP53	N239K	tumor protein p53	CCDS11118.1	17	7577564	7577564	G	C	Substitution	Nonsynonymous coding	CHIP	0.001207	5799	7	No	biliary_tract (2 cases),liver (1 cases),central_nervous_system (1 cases),kidney (1 cases)	N239I/N239S/N239N/N239D/NS239SS/NS239*S/N239Y/N239K/N239T haematopoietic_and_lymphoid_tissue (16 cases),ovary (13 cases),large_intestine (10 cases),urinary_tract (7 cases),lung (7 cases),upper_aerodigestive_tract (7 cases),oesophagus (5 cases),breast (4 cases),stomach (4 cases),liver (3 cases),prostate (3 cases),endometrium (3 cases),central_nervous_system (2 cases),vulva (1 cases),soft_tissue (1…	large_intestine (148 cases),breast (141 cases),ovary (127 cases),lung (126 cases),haematopoietic_and_lymphoid_tissue (108 cases),upper_aerodigestive_tract (103 cases),oesophagus (95 cases),central_nervous_system (82 cases),liver (67 cases),stomach (66 cases),urinary_tract (64 cases),skin (45 cases),pancreas (40 cases),endometrium (30 cases),soft_tissue (21 cases),biliary_tract (21 cases),prostate…	large_intestine (2857 cases),lung (1950 cases),breast (1840 cases),upper_aerodigestive_tract (1518 cases),oesophagus (1478 cases),ovary (1326 cases),central_nervous_system (1152 cases),haematopoietic_and_lymphoid_tissue (1148 cases),stomach (938 cases),liver (933 cases),urinary_tract (926 cases),pancreas (594 cases),skin (585 cases),prostate (222 cases),endometrium (215 cases),biliary_tract (207 …	P53 DNA-binding domain (109-288)	-
CGST63	CGST63P2	Postoperative	CTNNB1	S37F	catenin (cadherin-associated protein), beta 1, 88kDa	CCDS2694.1	3	41266113	41266113	C	T	Substitution	Nonsynonymous coding	ctDNA	0.000631	6340	4	Yes	endometrium (35 cases),stomach (26 cases),liver (23 cases),skin (23 cases),pancreas (21 cases),central_nervous_system (14 cases),lung (13 cases),ovary (12 cases),pituitary (9 cases),oesophagus (6 cases),urinary_tract (5 cases),biliary_tract (5 cases),small_intestine (5 cases),thyroid (4 cases),soft_tissue (3 cases),testis (3 cases),cervix (1 cases),large_intestine (1 cases)	S37A/S37S/S37C/SG37SP/S37Y/S37P/S37T liver (78 cases),endometrium (46 cases),stomach (30 cases),central_nervous_system (26 cases),ovary (25 cases),large_intestine (19 cases),pituitary (17 cases),pancreas (13 cases),small_intestine (13 cases),biliary_tract (10 cases),parathyroid (9 cases),skin (9 cases),lung (9 cases),urinary_tract (4 cases),soft_tissue (3 cases),bone (1 cases),breast (1 cases),ki…	soft_tissue (646 cases),liver (587 cases),central_nervous_system (213 cases),endometrium (189 cases),large_intestine (121 cases),stomach (96 cases),pancreas (92 cases),pituitary (79 cases),skin (66 cases),ovary (60 cases),kidney (23 cases),prostate (22 cases),biliary_tract (20 cases),lung (16 cases),small_intestine (15 cases),salivary_gland (13 cases),bone (13 cases),thyroid (12 cases),breast (11…	soft_tissue (1075 cases),liver (927 cases),large_intestine (359 cases),endometrium (309 cases),central_nervous_system (258 cases),stomach (198 cases),pancreas (131 cases),kidney (129 cases),skin (128 cases),pituitary (112 cases),ovary (111 cases),lung (65 cases),adrenal_gland (60 cases),haematopoietic_and_lymphoid_tissue (49 cases),biliary_tract (41 cases),small_intestine (34 cases),thyroid (33 c…	-	-
CGST63	CGST63P2	Postoperative	MYC	S154L	v-myc avian myelocytomatosis viral oncogene homolog	CCDS6359.2	8	128750924	128750924	C	T	Substitution	Nonsynonymous coding	ctDNA	0.001513	9254	14	No	-	-	haematopoietic_and_lymphoid_tissue (9 cases),large_intestine (2 cases),pancreas (1 cases),kidney (1 cases)	haematopoietic_and_lymphoid_tissue (45 cases),large_intestine (20 cases),skin (10 cases),lung (9 cases),stomach (8 cases),endometrium (8 cases),urinary_tract (4 cases),liver (4 cases),ovary (3 cases),kidney (2 cases),pancreas (2 cases),upper_aerodigestive_tract (2 cases),biliary_tract (2 cases),bone (1 cases),breast (1 cases),oesophagus (1 cases),autonomic_ganglia (1 cases),prostate (1 cases),thy…	Myc amino-terminal region (16-360)	-
CGST63	CGST63P1	Preoperative	ATM	K3043R	ataxia telangiectasia mutated	CCDS31669.1	11	108236192	108236192	A	G	Substitution	Nonsynonymous coding	ctDNA	0.000647	3091	2	No	-	-	haematopoietic_and_lymphoid_tissue (4 cases),large_intestine (3 cases),breast (1 cases),endometrium (1 cases)	haematopoietic_and_lymphoid_tissue (358 cases),large_intestine (247 cases),lung (79 cases),skin (45 cases),stomach (37 cases),breast (34 cases),kidney (34 cases),endometrium (34 cases),liver (32 cases),pancreas (27 cases),urinary_tract (24 cases),prostate (21 cases),central_nervous_system (15 cases),oesophagus (13 cases),ovary (9 cases),upper_aerodigestive_tract (9 cases),bone (6 cases),thyroid (…	FATC domain (3026-3055)	-
CGST63	CGST63P1	Preoperative	ATM	T547P	ataxia telangiectasia mutated	CCDS31669.1	11	108122595	108122595	A	C	Substitution	Nonsynonymous coding	ctDNA	0.00168	1786	3	No	-	-	liver (2 cases),skin (1 cases),haematopoietic_and_lymphoid_tissue (1 cases),endometrium (1 cases)	haematopoietic_and_lymphoid_tissue (358 cases),large_intestine (247 cases),lung (79 cases),skin (45 cases),stomach (37 cases),breast (34 cases),kidney (34 cases),endometrium (34 cases),liver (32 cases),pancreas (27 cases),urinary_tract (24 cases),prostate (21 cases),central_nervous_system (15 cases),oesophagus (13 cases),ovary (9 cases),upper_aerodigestive_tract (9 cases),bone (6 cases),thyroid (…	-	-
CGST63	CGST63P1	Preoperative	PIK3CA	C420R	phosphatidylinositol-4,5-bisphosphate 3-kinase, catalytic subunit alpha	CCDS43171.1	3	178927980	178927980	T	C	Substitution	Nonsynonymous coding	ctDNA	0.002089	1436	3	Yes	breast (19 cases),large_intestine (14 cases),endometrium (11 cases),stomach (3 cases),central_nervous_system (2 cases),salivary_gland (1 cases),NS (1 cases),prostate (1 cases),lung (1 cases),small_intestine (1 cases)	C420C large_intestine (4 cases)	large_intestine (11 cases),breast (4 cases),endometrium (2 cases),upper_aerodigestive_tract (1 cases),urinary_tract (1 cases)	breast (1991 cases),large_intestine (1502 cases),endometrium (617 cases),urinary_tract (273 cases),ovary (218 cases),lung (184 cases),central_nervous_system (168 cases),upper_aerodigestive_tract (157 cases),stomach (153 cases),thyroid (87 cases),skin (84 cases),liver (60 cases),oesophagus (46 cases),cervix (42 cases),haematopoietic_and_lymphoid_tissue (33 cases),soft_tissue (33 cases),kidney (31 …	C2 domain present in class I alpha phosphatidylinositol 3-kinases (PI3Ks) (325-484)	-
CGST63	CGST63P1	Preoperative	CTNNB1	G34E	catenin (cadherin-associated protein), beta 1, 88kDa	CCDS2694.1	3	41266104	41266104	G	A	Substitution	Nonsynonymous coding	ctDNA	0.002672	2620	7	Yes	liver (33 cases),central_nervous_system (16 cases),endometrium (15 cases),stomach (7 cases),skin (6 cases),ovary (4 cases),large_intestine (4 cases),soft_tissue (3 cases),prostate (1 cases),lung (1 cases),testis (1 cases)	G34V/G34R liver (72 cases),endometrium (30 cases),central_nervous_system (25 cases),pancreas (21 cases),ovary (10 cases),stomach (10 cases),large_intestine (8 cases),pituitary (7 cases),skin (5 cases),soft_tissue (4 cases),lung (4 cases),bone (2 cases),breast (1 cases),prostate (1 cases),testis (1 cases),biliary_tract (1 cases)	liver (450 cases),central_nervous_system (211 cases),endometrium (187 cases),stomach (136 cases),pancreas (99 cases),pituitary (79 cases),ovary (75 cases),skin (72 cases),large_intestine (66 cases),lung (33 cases),small_intestine (31 cases),soft_tissue (23 cases),biliary_tract (23 cases),urinary_tract (14 cases),prostate (13 cases),salivary_gland (12 cases),kidney (12 cases),parathyroid (11 cases…	soft_tissue (1075 cases),liver (927 cases),large_intestine (359 cases),endometrium (309 cases),central_nervous_system (258 cases),stomach (198 cases),pancreas (131 cases),kidney (129 cases),skin (128 cases),pituitary (112 cases),ovary (111 cases),lung (65 cases),adrenal_gland (60 cases),haematopoietic_and_lymphoid_tissue (49 cases),biliary_tract (41 cases),small_intestine (34 cases),thyroid (33 c…	-	-
CGST63	CGST63P1	Preoperative	TP53	N239K	tumor protein p53	CCDS11118.1	17	7577564	7577564	G	C	Substitution	Nonsynonymous coding	CHIP	0.002854	1752	5	No	biliary_tract (2 cases),liver (1 cases),central_nervous_system (1 cases),kidney (1 cases)	N239I/N239S/N239N/N239D/NS239SS/NS239*S/N239Y/N239K/N239T haematopoietic_and_lymphoid_tissue (16 cases),ovary (13 cases),large_intestine (10 cases),urinary_tract (7 cases),lung (7 cases),upper_aerodigestive_tract (7 cases),oesophagus (5 cases),breast (4 cases),stomach (4 cases),liver (3 cases),prostate (3 cases),endometrium (3 cases),central_nervous_system (2 cases),vulva (1 cases),soft_tissue (1…	large_intestine (148 cases),breast (141 cases),ovary (127 cases),lung (126 cases),haematopoietic_and_lymphoid_tissue (108 cases),upper_aerodigestive_tract (103 cases),oesophagus (95 cases),central_nervous_system (82 cases),liver (67 cases),stomach (66 cases),urinary_tract (64 cases),skin (45 cases),pancreas (40 cases),endometrium (30 cases),soft_tissue (21 cases),biliary_tract (21 cases),prostate…	large_intestine (2857 cases),lung (1950 cases),breast (1840 cases),upper_aerodigestive_tract (1518 cases),oesophagus (1478 cases),ovary (1326 cases),central_nervous_system (1152 cases),haematopoietic_and_lymphoid_tissue (1148 cases),stomach (938 cases),liver (933 cases),urinary_tract (926 cases),pancreas (594 cases),skin (585 cases),prostate (222 cases),endometrium (215 cases),biliary_tract (207 …	P53 DNA-binding domain (109-288)	-
CGST64	CGST64P	Baseline	TP53	R273H	tumor protein p53	CCDS11118.1	17	7577120	7577120	C	T	Substitution	Nonsynonymous coding	CHIP	0.061433	293	18	Yes	large_intestine (156 cases),lung (77 cases),breast (70 cases),ovary (57 cases),central_nervous_system (54 cases),upper_aerodigestive_tract (45 cases),oesophagus (36 cases),stomach (30 cases),haematopoietic_and_lymphoid_tissue (29 cases),pancreas (27 cases),urinary_tract (19 cases),skin (8 cases),endometrium (8 cases),biliary_tract (6 cases),bone (4 cases),penis (4 cases),liver (4 cases),vulva (3 …	R273P/R273G/R273C/RV273SV/R273R/R273L/R273S central_nervous_system (175 cases),large_intestine (126 cases),lung (107 cases),ovary (46 cases),stomach (40 cases),oesophagus (38 cases),upper_aerodigestive_tract (38 cases),haematopoietic_and_lymphoid_tissue (37 cases),breast (29 cases),liver (29 cases),urinary_tract (27 cases),pancreas (21 cases),endometrium (16 cases),skin (13 cases),bone (10 cases)…	large_intestine (123 cases),lung (94 cases),breast (91 cases),oesophagus (88 cases),upper_aerodigestive_tract (76 cases),ovary (64 cases),haematopoietic_and_lymphoid_tissue (61 cases),skin (49 cases),stomach (47 cases),urinary_tract (47 cases),central_nervous_system (46 cases),liver (38 cases),pancreas (30 cases),kidney (15 cases),soft_tissue (12 cases),biliary_tract (12 cases),endometrium (11 ca…	large_intestine (2857 cases),lung (1950 cases),breast (1840 cases),upper_aerodigestive_tract (1518 cases),oesophagus (1478 cases),ovary (1326 cases),central_nervous_system (1152 cases),haematopoietic_and_lymphoid_tissue (1148 cases),stomach (938 cases),liver (933 cases),urinary_tract (926 cases),pancreas (594 cases),skin (585 cases),prostate (222 cases),endometrium (215 cases),biliary_tract (207 …	P53 DNA-binding domain (109-288)	-
CGST64	CGST64P1	Preoperative	DNMT3A	N/A	DNA (cytosine-5-)-methyltransferase 3 alpha	CCDS33157.1	2	25463597	25463605	GATCTGGGA	NULL	Deletion	Splice site acceptor	CHIP	0.003512	3417	12	No	-	-	-	haematopoietic_and_lymphoid_tissue (1116 cases),large_intestine (51 cases),lung (33 cases),skin (15 cases),liver (13 cases),stomach (12 cases),endometrium (11 cases),kidney (10 cases),breast (9 cases),ovary (7 cases),oesophagus (5 cases),central_nervous_system (5 cases),prostate (4 cases),thyroid (4 cases),urinary_tract (3 cases),bone (2 cases),upper_aerodigestive_tract (2 cases),biliary_tract (2…	-	-
CGST64	CGST64P1	Preoperative	TP53	H179R	tumor protein p53	CCDS11118.1	17	7578394	7578394	T	C	Substitution	Nonsynonymous coding	CHIP	0.002473	3640	9	Yes	central_nervous_system (24 cases),breast (20 cases),ovary (18 cases),oesophagus (18 cases),large_intestine (13 cases),lung (11 cases),upper_aerodigestive_tract (10 cases),haematopoietic_and_lymphoid_tissue (8 cases),urinary_tract (4 cases),pancreas (4 cases),stomach (3 cases),prostate (3 cases),biliary_tract (3 cases),endometrium (2 cases),liver (1 cases),cervix (1 cases)	H179P/H179L/H179N/H179Q/H179Y/H179D/H179H lung (24 cases),upper_aerodigestive_tract (23 cases),large_intestine (22 cases),haematopoietic_and_lymphoid_tissue (19 cases),breast (17 cases),oesophagus (16 cases),skin (15 cases),central_nervous_system (11 cases),ovary (9 cases),stomach (9 cases),liver (8 cases),urinary_tract (6 cases),pancreas (3 cases),biliary_tract (3 cases),soft_tissue (2 cases),en…	large_intestine (449 cases),breast (162 cases),oesophagus (144 cases),upper_aerodigestive_tract (127 cases),stomach (117 cases),central_nervous_system (116 cases),ovary (100 cases),lung (91 cases),haematopoietic_and_lymphoid_tissue (84 cases),urinary_tract (64 cases),pancreas (53 cases),liver (48 cases),skin (38 cases),biliary_tract (22 cases),prostate (21 cases),bone (14 cases),endometrium (14 c…	large_intestine (2857 cases),lung (1950 cases),breast (1840 cases),upper_aerodigestive_tract (1518 cases),oesophagus (1478 cases),ovary (1326 cases),central_nervous_system (1152 cases),haematopoietic_and_lymphoid_tissue (1148 cases),stomach (938 cases),liver (933 cases),urinary_tract (926 cases),pancreas (594 cases),skin (585 cases),prostate (222 cases),endometrium (215 cases),biliary_tract (207 …	P53 DNA-binding domain (109-288)	-
CGST64	CGST64P1	Preoperative	TP53	V272M	tumor protein p53	CCDS11118.1	17	7577124	7577124	C	T	Substitution	Nonsynonymous coding	CHIP	0.007744	2970	23	Yes	large_intestine (16 cases),ovary (14 cases),breast (10 cases),oesophagus (7 cases),stomach (6 cases),lung (6 cases),haematopoietic_and_lymphoid_tissue (5 cases),central_nervous_system (5 cases),pancreas (4 cases),urinary_tract (2 cases),kidney (2 cases),liver (2 cases),upper_aerodigestive_tract (2 cases),vulva (1 cases),bone (1 cases),soft_tissue (1 cases),endometrium (1 cases)	V272L/V272V/V272A/V272K/VR272VS/V272E/V272G large_intestine (9 cases),lung (8 cases),upper_aerodigestive_tract (7 cases),pancreas (4 cases),oesophagus (4 cases),breast (3 cases),haematopoietic_and_lymphoid_tissue (3 cases),stomach (3 cases),ovary (2 cases),skin (2 cases),endometrium (2 cases),soft_tissue (1 cases),urinary_tract (1 cases),liver (1 cases),thyroid (1 cases),central_nervous_system (1…	large_intestine (360 cases),central_nervous_system (271 cases),lung (254 cases),breast (158 cases),ovary (141 cases),oesophagus (131 cases),upper_aerodigestive_tract (127 cases),haematopoietic_and_lymphoid_tissue (111 cases),stomach (106 cases),urinary_tract (92 cases),liver (68 cases),pancreas (63 cases),skin (38 cases),endometrium (28 cases),biliary_tract (22 cases),bone (22 cases),prostate (14…	large_intestine (2857 cases),lung (1950 cases),breast (1840 cases),upper_aerodigestive_tract (1518 cases),oesophagus (1478 cases),ovary (1326 cases),central_nervous_system (1152 cases),haematopoietic_and_lymphoid_tissue (1148 cases),stomach (938 cases),liver (933 cases),urinary_tract (926 cases),pancreas (594 cases),skin (585 cases),prostate (222 cases),endometrium (215 cases),biliary_tract (207 …	P53 DNA-binding domain (109-288)	-
CGST64	CGST64P1	Preoperative	TP53	R273H	tumor protein p53	CCDS11118.1	17	7577120	7577120	C	T	Substitution	Nonsynonymous coding	CHIP	0.125942	3184	401	Yes	large_intestine (156 cases),lung (77 cases),breast (70 cases),ovary (57 cases),central_nervous_system (54 cases),upper_aerodigestive_tract (45 cases),oesophagus (36 cases),stomach (30 cases),haematopoietic_and_lymphoid_tissue (29 cases),pancreas (27 cases),urinary_tract (19 cases),skin (8 cases),endometrium (8 cases),biliary_tract (6 cases),bone (4 cases),penis (4 cases),liver (4 cases),vulva (3 …	R273P/R273G/R273C/RV273SV/R273R/R273L/R273S central_nervous_system (175 cases),large_intestine (126 cases),lung (107 cases),ovary (46 cases),stomach (40 cases),oesophagus (38 cases),upper_aerodigestive_tract (38 cases),haematopoietic_and_lymphoid_tissue (37 cases),breast (29 cases),liver (29 cases),urinary_tract (27 cases),pancreas (21 cases),endometrium (16 cases),skin (13 cases),bone (10 cases)…	large_intestine (123 cases),lung (94 cases),breast (91 cases),oesophagus (88 cases),upper_aerodigestive_tract (76 cases),ovary (64 cases),haematopoietic_and_lymphoid_tissue (61 cases),skin (49 cases),stomach (47 cases),urinary_tract (47 cases),central_nervous_system (46 cases),liver (38 cases),pancreas (30 cases),kidney (15 cases),soft_tissue (12 cases),biliary_tract (12 cases),endometrium (11 ca…	large_intestine (2857 cases),lung (1950 cases),breast (1840 cases),upper_aerodigestive_tract (1518 cases),oesophagus (1478 cases),ovary (1326 cases),central_nervous_system (1152 cases),haematopoietic_and_lymphoid_tissue (1148 cases),stomach (938 cases),liver (933 cases),urinary_tract (926 cases),pancreas (594 cases),skin (585 cases),prostate (222 cases),endometrium (215 cases),biliary_tract (207 …	P53 DNA-binding domain (109-288)	-
CGST65	CGST65P	Baseline	PIK3CA	Y1021C	phosphatidylinositol-4,5-bisphosphate 3-kinase, catalytic subunit alpha	CCDS43171.1	3	178952007	178952007	A	G	Substitution	Nonsynonymous coding	ctDNA	0.000701	5704	4	Yes	endometrium (13 cases),large_intestine (7 cases),stomach (4 cases),ovary (1 cases),breast (1 cases),central_nervous_system (1 cases),lung (1 cases)	Y1021F/Y1021N/Y1021H lung (4 cases),endometrium (2 cases),large_intestine (1 cases),central_nervous_system (1 cases),prostate (1 cases),stomach (1 cases)	large_intestine (39 cases),breast (24 cases),endometrium (21 cases),thyroid (7 cases),ovary (5 cases),lung (5 cases),haematopoietic_and_lymphoid_tissue (4 cases),upper_aerodigestive_tract (4 cases),central_nervous_system (3 cases),stomach (1 cases),urinary_tract (1 cases),liver (1 cases),pituitary (1 cases)	breast (1991 cases),large_intestine (1502 cases),endometrium (617 cases),urinary_tract (273 cases),ovary (218 cases),lung (184 cases),central_nervous_system (168 cases),upper_aerodigestive_tract (157 cases),stomach (153 cases),thyroid (87 cases),skin (84 cases),liver (60 cases),oesophagus (46 cases),cervix (42 cases),haematopoietic_and_lymphoid_tissue (33 cases),soft_tissue (33 cases),kidney (31 …	Phosphoinositide 3-kinase (PI3K), class IA, alpha isoform, catalytic domain (699-1064)	Phosphoinositide 3-kinase, catalytic domain (799-1017)
CGST65	CGST65P	Baseline	DNMT3A	R771*	DNA (cytosine-5-)-methyltransferase 3 alpha	CCDS33157.1	2	25463182	25463182	G	A	Substitution	Nonsense	CHIP	0.003253	4611	15	No	haematopoietic_and_lymphoid_tissue (5 cases)	-	haematopoietic_and_lymphoid_tissue (20 cases),large_intestine (1 cases),lung (1 cases),endometrium (1 cases)	haematopoietic_and_lymphoid_tissue (1116 cases),large_intestine (51 cases),lung (33 cases),skin (15 cases),liver (13 cases),stomach (12 cases),endometrium (11 cases),kidney (10 cases),breast (9 cases),ovary (7 cases),oesophagus (5 cases),central_nervous_system (5 cases),prostate (4 cases),thyroid (4 cases),urinary_tract (3 cases),bone (2 cases),upper_aerodigestive_tract (2 cases),biliary_tract (2…	S-adenosylmethionine-dependent methyltransferases (SAM or AdoMet-MTase), class I (634-907); Site-specific DNA methylase [DNA replication, recombination, and repair] (632-795)	-
CGST65	CGST65P	Baseline	TP53	V216M	tumor protein p53	CCDS11118.1	17	7578203	7578203	C	T	Substitution	Nonsynonymous coding	ctDNA	0.005512	5987	33	Yes	breast (11 cases),haematopoietic_and_lymphoid_tissue (11 cases),oesophagus (9 cases),upper_aerodigestive_tract (8 cases),central_nervous_system (8 cases),ovary (6 cases),lung (5 cases),large_intestine (4 cases),pancreas (3 cases),bone (2 cases),soft_tissue (2 cases),liver (2 cases),vulva (1 cases),stomach (1 cases)	V216A/V216E/V216G/V216L ovary (4 cases),lung (4 cases),upper_aerodigestive_tract (4 cases),breast (3 cases),large_intestine (3 cases),urinary_tract (2 cases),skin (1 cases),soft_tissue (1 cases),oesophagus (1 cases),central_nervous_system (1 cases)	large_intestine (149 cases),breast (120 cases),oesophagus (103 cases),ovary (90 cases),lung (84 cases),upper_aerodigestive_tract (77 cases),stomach (69 cases),haematopoietic_and_lymphoid_tissue (65 cases),central_nervous_system (62 cases),urinary_tract (48 cases),liver (47 cases),pancreas (34 cases),skin (32 cases),soft_tissue (19 cases),prostate (12 cases),endometrium (11 cases),biliary_tract (9…	large_intestine (2857 cases),lung (1950 cases),breast (1840 cases),upper_aerodigestive_tract (1518 cases),oesophagus (1478 cases),ovary (1326 cases),central_nervous_system (1152 cases),haematopoietic_and_lymphoid_tissue (1148 cases),stomach (938 cases),liver (933 cases),urinary_tract (926 cases),pancreas (594 cases),skin (585 cases),prostate (222 cases),endometrium (215 cases),biliary_tract (207 …	P53 DNA-binding domain (109-288)	-
CGST65	CGST65P1	Preoperative	DNMT3A	R771*	DNA (cytosine-5-)-methyltransferase 3 alpha	CCDS33157.1	2	25463182	25463182	G	A	Substitution	Nonsense	CHIP	0.0011	2828	3	No	haematopoietic_and_lymphoid_tissue (5 cases)	-	haematopoietic_and_lymphoid_tissue (20 cases),large_intestine (1 cases),lung (1 cases),endometrium (1 cases)	haematopoietic_and_lymphoid_tissue (1116 cases),large_intestine (51 cases),lung (33 cases),skin (15 cases),liver (13 cases),stomach (12 cases),endometrium (11 cases),kidney (10 cases),breast (9 cases),ovary (7 cases),oesophagus (5 cases),central_nervous_system (5 cases),prostate (4 cases),thyroid (4 cases),urinary_tract (3 cases),bone (2 cases),upper_aerodigestive_tract (2 cases),biliary_tract (2…	S-adenosylmethionine-dependent methyltransferases (SAM or AdoMet-MTase), class I (634-907); Site-specific DNA methylase [DNA replication, recombination, and repair] (632-795)	-
CGST67	CGST67P	Baseline	PDGFRA	G166E	platelet-derived growth factor receptor, alpha polypeptide	CCDS3495.1	4	55129963	55129963	G	A	Substitution	Nonsynonymous coding	CHIP	0.0018	2777.78	5	No	-	-	skin (2 cases),large_intestine (1 cases),endometrium (1 cases)	soft_tissue (271 cases),large_intestine (86 cases),lung (78 cases),skin (57 cases),small_intestine (46 cases),central_nervous_system (42 cases),haematopoietic_and_lymphoid_tissue (39 cases),stomach (38 cases),endometrium (20 cases),breast (15 cases),liver (9 cases),ovary (8 cases),urinary_tract (8 cases),kidney (7 cases),oesophagus (6 cases),prostate (5 cases),upper_aerodigestive_tract (3 cases),…	-	-
CGST67	CGST67P	Baseline	DNMT3A	S708N	DNA (cytosine-5-)-methyltransferase 3 alpha	CCDS33157.1	2	25463559	25463559	C	T	Substitution	Nonsynonymous coding	CHIP	0.006607	2573	17	No	-	-	haematopoietic_and_lymphoid_tissue (11 cases)	haematopoietic_and_lymphoid_tissue (1116 cases),large_intestine (51 cases),lung (33 cases),skin (15 cases),liver (13 cases),stomach (12 cases),endometrium (11 cases),kidney (10 cases),breast (9 cases),ovary (7 cases),oesophagus (5 cases),central_nervous_system (5 cases),prostate (4 cases),thyroid (4 cases),urinary_tract (3 cases),bone (2 cases),upper_aerodigestive_tract (2 cases),biliary_tract (2…	S-adenosylmethionine-dependent methyltransferases (SAM or AdoMet-MTase), class I (634-907); Site-specific DNA methylase [DNA replication, recombination, and repair] (632-795)	-
CGST67	CGST67P2	Postoperative	PDGFRA	G166E	platelet-derived growth factor receptor, alpha polypeptide	CCDS3495.1	4	55129963	55129963	G	A	Substitution	Nonsynonymous coding	CHIP	0.001867	3749	7	No	-	-	skin (2 cases),large_intestine (1 cases),endometrium (1 cases)	soft_tissue (271 cases),large_intestine (86 cases),lung (78 cases),skin (57 cases),small_intestine (46 cases),central_nervous_system (42 cases),haematopoietic_and_lymphoid_tissue (39 cases),stomach (38 cases),endometrium (20 cases),breast (15 cases),liver (9 cases),ovary (8 cases),urinary_tract (8 cases),kidney (7 cases),oesophagus (6 cases),prostate (5 cases),upper_aerodigestive_tract (3 cases),…	-	-
CGST67	CGST67P2	Postoperative	DNMT3A	S708N	DNA (cytosine-5-)-methyltransferase 3 alpha	CCDS33157.1	2	25463559	25463559	C	T	Substitution	Nonsynonymous coding	CHIP	0.00416	3846	16	No	-	-	haematopoietic_and_lymphoid_tissue (11 cases)	haematopoietic_and_lymphoid_tissue (1116 cases),large_intestine (51 cases),lung (33 cases),skin (15 cases),liver (13 cases),stomach (12 cases),endometrium (11 cases),kidney (10 cases),breast (9 cases),ovary (7 cases),oesophagus (5 cases),central_nervous_system (5 cases),prostate (4 cases),thyroid (4 cases),urinary_tract (3 cases),bone (2 cases),upper_aerodigestive_tract (2 cases),biliary_tract (2…	S-adenosylmethionine-dependent methyltransferases (SAM or AdoMet-MTase), class I (634-907); Site-specific DNA methylase [DNA replication, recombination, and repair] (632-795)	-
CGST67	CGST67P1	Preoperative	PDGFRA	G166E	platelet-derived growth factor receptor, alpha polypeptide	CCDS3495.1	4	55129963	55129963	G	A	Substitution	Nonsynonymous coding	CHIP	0.0009	5555.56	5	No	-	-	skin (2 cases),large_intestine (1 cases),endometrium (1 cases)	soft_tissue (271 cases),large_intestine (86 cases),lung (78 cases),skin (57 cases),small_intestine (46 cases),central_nervous_system (42 cases),haematopoietic_and_lymphoid_tissue (39 cases),stomach (38 cases),endometrium (20 cases),breast (15 cases),liver (9 cases),ovary (8 cases),urinary_tract (8 cases),kidney (7 cases),oesophagus (6 cases),prostate (5 cases),upper_aerodigestive_tract (3 cases),…	-	-
CGST67	CGST67P1	Preoperative	DNMT3A	S708N	DNA (cytosine-5-)-methyltransferase 3 alpha	CCDS33157.1	2	25463559	25463559	C	T	Substitution	Nonsynonymous coding	CHIP	0.00468	5555	26	No	-	-	haematopoietic_and_lymphoid_tissue (11 cases)	haematopoietic_and_lymphoid_tissue (1116 cases),large_intestine (51 cases),lung (33 cases),skin (15 cases),liver (13 cases),stomach (12 cases),endometrium (11 cases),kidney (10 cases),breast (9 cases),ovary (7 cases),oesophagus (5 cases),central_nervous_system (5 cases),prostate (4 cases),thyroid (4 cases),urinary_tract (3 cases),bone (2 cases),upper_aerodigestive_tract (2 cases),biliary_tract (2…	S-adenosylmethionine-dependent methyltransferases (SAM or AdoMet-MTase), class I (634-907); Site-specific DNA methylase [DNA replication, recombination, and repair] (632-795)	-
CGST68	CGST68P	Baseline	HRAS	D54Efs*53	Harvey rat sarcoma viral oncogene homolog	CCDS7698.1	11	533895	533895	NULL	AGTACAGC	Insertion	Frameshift	ctDNA	0.000315	3174	1	No	-	-	upper_aerodigestive_tract (1 cases),skin (1 cases),haematopoietic_and_lymphoid_tissue (1 cases),endometrium (1 cases)	skin (487 cases),urinary_tract (221 cases),thyroid (212 cases),upper_aerodigestive_tract (140 cases),soft_tissue (40 cases),salivary_gland (35 cases),prostate (35 cases),cervix (23 cases),lung (20 cases),large_intestine (15 cases),stomach (14 cases),haematopoietic_and_lymphoid_tissue (13 cases),vulva (10 cases),pituitary (10 cases),central_nervous_system (8 cases),breast (7 cases),bone (5 cases),…	-	-
CGST68	CGST68P	Baseline	ALK	G35_P36insL	anaplastic lymphoma receptor tyrosine kinase	CCDS33172.1	2	30143420	30143420	NULL	GGA	Insertion	In-frame insertion	ctDNA	0.000382	2619	1	No	-	-	-	autonomic_ganglia (206 cases),large_intestine (115 cases),lung (79 cases),skin (75 cases),stomach (23 cases),endometrium (19 cases),breast (18 cases),haematopoietic_and_lymphoid_tissue (18 cases),oesophagus (17 cases),ovary (12 cases),liver (12 cases),upper_aerodigestive_tract (9 cases),kidney (8 cases),urinary_tract (6 cases),soft_tissue (6 cases),central_nervous_system (6 cases),pancreas (5 cas…	-	-
CGST68	CGST68P	Baseline	ATM	N/A	ataxia telangiectasia mutated	CCDS31669.1	11	108142134	108142134	G	A	Substitution	Splice site donor	ctDNA	0.001118	2683	3	No	-	-	upper_aerodigestive_tract (1 cases),skin (1 cases),haematopoietic_and_lymphoid_tissue (1 cases),endometrium (1 cases)	skin (487 cases),urinary_tract (221 cases),thyroid (212 cases),upper_aerodigestive_tract (140 cases),soft_tissue (40 cases),salivary_gland (35 cases),prostate (35 cases),cervix (23 cases),lung (20 cases),large_intestine (15 cases),stomach (14 cases),haematopoietic_and_lymphoid_tissue (13 cases),vulva (10 cases),pituitary (10 cases),central_nervous_system (8 cases),breast (7 cases),bone (5 cases),…	-	-
CGST68	CGST68P2	Postoperative	ERBB4	D1184*	v-erb-b2 avian erythroblastic leukemia viral oncogene homolog 4	CCDS2394.1	2	212248718	212248718	NULL	A	Insertion	Frameshift	ctDNA	0.001556	3857	6	No	-	-	skin (1 cases),lung (1 cases)	large_intestine (126 cases),skin (120 cases),lung (99 cases),stomach (48 cases),liver (28 cases),breast (23 cases),oesophagus (22 cases),endometrium (22 cases),upper_aerodigestive_tract (20 cases),kidney (17 cases),pancreas (13 cases),urinary_tract (10 cases),haematopoietic_and_lymphoid_tissue (9 cases),prostate (4 cases),NS (3 cases),central_nervous_system (3 cases),biliary_tract (3 cases),bone …	-	-
CGST68	CGST68P2	Postoperative	ATM	N/A	ataxia telangiectasia mutated	CCDS31669.1	11	108142134	108142134	G	A	Substitution	Splice site donor	ctDNA	0.001808	3318	6	No	-	-	-	haematopoietic_and_lymphoid_tissue (358 cases),large_intestine (247 cases),lung (79 cases),skin (45 cases),stomach (37 cases),breast (34 cases),kidney (34 cases),endometrium (34 cases),liver (32 cases),pancreas (27 cases),urinary_tract (24 cases),prostate (21 cases),central_nervous_system (15 cases),oesophagus (13 cases),ovary (9 cases),upper_aerodigestive_tract (9 cases),bone (6 cases),thyroid (…	-	-
CGST68	CGST68P2	Postoperative	HRAS	D54Efs*53	Harvey rat sarcoma viral oncogene homolog	CCDS7698.1	11	533895	533895	NULL	AGTACAGC	Insertion	Frameshift	ctDNA	0.002903	5856	17	No	-	-	upper_aerodigestive_tract (1 cases),skin (1 cases),haematopoietic_and_lymphoid_tissue (1 cases),endometrium (1 cases)	skin (487 cases),urinary_tract (221 cases),thyroid (212 cases),upper_aerodigestive_tract (140 cases),soft_tissue (40 cases),salivary_gland (35 cases),prostate (35 cases),cervix (23 cases),lung (20 cases),large_intestine (15 cases),stomach (14 cases),haematopoietic_and_lymphoid_tissue (13 cases),vulva (10 cases),pituitary (10 cases),central_nervous_system (8 cases),breast (7 cases),bone (5 cases),…	-	-
CGST68	CGST68P2	Postoperative	ALK	G35_P36insL	anaplastic lymphoma receptor tyrosine kinase	CCDS33172.1	2	30143420	30143420	NULL	GGA	Insertion	In-frame insertion	ctDNA	0.005551	2522	14	No	-	-	-	autonomic_ganglia (206 cases),large_intestine (115 cases),lung (79 cases),skin (75 cases),stomach (23 cases),endometrium (19 cases),breast (18 cases),haematopoietic_and_lymphoid_tissue (18 cases),oesophagus (17 cases),ovary (12 cases),liver (12 cases),upper_aerodigestive_tract (9 cases),kidney (8 cases),urinary_tract (6 cases),soft_tissue (6 cases),central_nervous_system (6 cases),pancreas (5 cas…	-	-
CGST68	CGST68P1	Preoperative	ALK	G35_P36insL	anaplastic lymphoma receptor tyrosine kinase	CCDS33172.1	2	30143420	30143420	NULL	GGA	Insertion	In-frame insertion	ctDNA	0.000448	2230	1	No	-	-	-	autonomic_ganglia (206 cases),large_intestine (115 cases),lung (79 cases),skin (75 cases),stomach (23 cases),endometrium (19 cases),breast (18 cases),haematopoietic_and_lymphoid_tissue (18 cases),oesophagus (17 cases),ovary (12 cases),liver (12 cases),upper_aerodigestive_tract (9 cases),kidney (8 cases),urinary_tract (6 cases),soft_tissue (6 cases),central_nervous_system (6 cases),pancreas (5 cas…	-	-
CGST68	CGST68P1	Preoperative	ATM	N/A	ataxia telangiectasia mutated	CCDS31669.1	11	108142134	108142134	G	A	Substitution	Splice site donor	ctDNA	0.000630915	1585	1	No	-	-	-	autonomic_ganglia (206 cases),large_intestine (115 cases),lung (79 cases),skin (75 cases),stomach (23 cases),endometrium (19 cases),breast (18 cases),haematopoietic_and_lymphoid_tissue (18 cases),oesophagus (17 cases),ovary (12 cases),liver (12 cases),upper_aerodigestive_tract (9 cases),kidney (8 cases),urinary_tract (6 cases),soft_tissue (6 cases),central_nervous_system (6 cases),pancreas (5 cas…	-	-
CGST68	CGST68P1	Preoperative	HRAS	D54Efs*53	Harvey rat sarcoma viral oncogene homolog	CCDS7698.1	11	533895	533895	NULL	AGTACAGC	Insertion	In-frame insertion	ctDNA	0.001228	2443	3	No	-	-	-	autonomic_ganglia (206 cases),large_intestine (115 cases),lung (79 cases),skin (75 cases),stomach (23 cases),endometrium (19 cases),breast (18 cases),haematopoietic_and_lymphoid_tissue (18 cases),oesophagus (17 cases),ovary (12 cases),liver (12 cases),upper_aerodigestive_tract (9 cases),kidney (8 cases),urinary_tract (6 cases),soft_tissue (6 cases),central_nervous_system (6 cases),pancreas (5 cas…	-	-
CGST69	CGST69P2	Postoperative	CDH1	E35K	cadherin 1, type 1, E-cadherin (epithelial)	CCDS10869.1	16	68772254	68772254	G	A	Substitution	Nonsynonymous coding	ctDNA	0.001151	5212	6	No	-	-	breast (6 cases),large_intestine (1 cases)	breast (198 cases),stomach (108 cases),large_intestine (104 cases),endometrium (20 cases),lung (16 cases),skin (15 cases),urinary_tract (12 cases),oesophagus (9 cases),haematopoietic_and_lymphoid_tissue (8 cases),upper_aerodigestive_tract (6 cases),central_nervous_system (6 cases),NS (5 cases),kidney (5 cases),prostate (5 cases),biliary_tract (5 cases),soft_tissue (4 cases),liver (4 cases),ovary …	Cadherin prodomain like (27-116)	-
CGST69	CGST69P2	Postoperative	ALK	G35_P36insL	anaplastic lymphoma receptor tyrosine kinase	CCDS33172.1	2	30143420	30143420	NULL	GGA	Insertion	In-frame insertion	ctDNA	0.001608	3732	6	No	-	-	-	autonomic_ganglia (206 cases),large_intestine (115 cases),lung (79 cases),skin (75 cases),stomach (23 cases),endometrium (19 cases),breast (18 cases),haematopoietic_and_lymphoid_tissue (18 cases),oesophagus (17 cases),ovary (12 cases),liver (12 cases),upper_aerodigestive_tract (9 cases),kidney (8 cases),urinary_tract (6 cases),soft_tissue (6 cases),central_nervous_system (6 cases),pancreas (5 cas…	-	-
CGST79	CGST79P	Baseline	MYC	R98W	v-myc avian myelocytomatosis viral oncogene homolog	CCDS6359.2	8	128750755	128750755	C	T	Substitution	Nonsynonymous coding	ctDNA	0.002186	2745	6	No	-	-	haematopoietic_and_lymphoid_tissue (2 cases),large_intestine (1 cases)	haematopoietic_and_lymphoid_tissue (45 cases),large_intestine (20 cases),skin (10 cases),lung (9 cases),stomach (8 cases),endometrium (8 cases),urinary_tract (4 cases),liver (4 cases),ovary (3 cases),kidney (2 cases),pancreas (2 cases),upper_aerodigestive_tract (2 cases),biliary_tract (2 cases),bone (1 cases),breast (1 cases),oesophagus (1 cases),autonomic_ganglia (1 cases),prostate (1 cases),thy…	Myc amino-terminal region (16-360)	-
CGST80	CGST80P	Baseline	HRAS	G161E	Harvey rat sarcoma viral oncogene homolog	CCDS7698.1	11	533327	533327	C	T	Substitution	Nonsynonymous coding	ctDNA	0.003596	3059	11	No	-	G161R large_intestine (1 cases)	lung (1 cases)	skin (487 cases),urinary_tract (221 cases),thyroid (212 cases),upper_aerodigestive_tract (140 cases),soft_tissue (40 cases),salivary_gland (35 cases),prostate (35 cases),cervix (23 cases),lung (20 cases),large_intestine (15 cases),stomach (14 cases),haematopoietic_and_lymphoid_tissue (13 cases),vulva (10 cases),pituitary (10 cases),central_nervous_system (8 cases),breast (7 cases),bone (5 cases),…	-	GTPase SAR1 and related small G proteins [General function prediction only] (1-147); Ras GTPase family containing H-Ras,N-Ras and K-Ras4A/4B (3-150)
CGST80	CGST80P	Baseline	TP53	S166*	tumor protein p53	CCDS11118.1	17	7578433	7578433	G	C	Substitution	Nonsense	ctDNA	0.010367	4823	50	No	lung (5 cases),urinary_tract (2 cases),ovary (1 cases),breast (1 cases),oesophagus (1 cases),haematopoietic_and_lymphoid_tissue (1 cases),stomach (1 cases)	-	lung (97 cases),large_intestine (83 cases),breast (81 cases),oesophagus (67 cases),haematopoietic_and_lymphoid_tissue (46 cases),upper_aerodigestive_tract (46 cases),ovary (45 cases),liver (35 cases),central_nervous_system (32 cases),stomach (31 cases),urinary_tract (30 cases),pancreas (19 cases),skin (18 cases),soft_tissue (11 cases),prostate (11 cases),salivary_gland (7 cases),cervix (5 cases),…	large_intestine (2857 cases),lung (1950 cases),breast (1840 cases),upper_aerodigestive_tract (1518 cases),oesophagus (1478 cases),ovary (1326 cases),central_nervous_system (1152 cases),haematopoietic_and_lymphoid_tissue (1148 cases),stomach (938 cases),liver (933 cases),urinary_tract (926 cases),pancreas (594 cases),skin (585 cases),prostate (222 cases),endometrium (215 cases),biliary_tract (207 …	P53 DNA-binding domain (109-288)	-
CGST81	CGST81P	Baseline	TP53	C135F	tumor protein p53	CCDS11118.1	17	7578526	7578526	C	A	Substitution	Nonsynonymous coding	CHIP	0.001995	3509	7	Yes	oesophagus (13 cases),upper_aerodigestive_tract (7 cases),large_intestine (6 cases),lung (5 cases),stomach (4 cases),breast (3 cases),soft_tissue (3 cases),vulva (2 cases),ovary (2 cases),bone (2 cases),haematopoietic_and_lymphoid_tissue (2 cases),urinary_tract (1 cases),kidney (1 cases),liver (1 cases),pituitary (1 cases),prostate (1 cases),eye (1 cases)	C135G/C135W/C135R/CQ135C*/C135S/C135Y/C135C breast (18 cases),large_intestine (16 cases),ovary (13 cases),haematopoietic_and_lymphoid_tissue (13 cases),oesophagus (11 cases),urinary_tract (10 cases),upper_aerodigestive_tract (8 cases),central_nervous_system (7 cases),lung (5 cases),stomach (4 cases),skin (4 cases),thyroid (4 cases),pancreas (2 cases),liver (2 cases),prostate (2 cases),bone (1 cas…	breast (78 cases),ovary (63 cases),lung (57 cases),haematopoietic_and_lymphoid_tissue (56 cases),large_intestine (52 cases),upper_aerodigestive_tract (48 cases),oesophagus (46 cases),urinary_tract (42 cases),central_nervous_system (40 cases),stomach (28 cases),liver (28 cases),skin (20 cases),pancreas (19 cases),prostate (12 cases),biliary_tract (10 cases),soft_tissue (6 cases),adrenal_gland (6 c…	large_intestine (2857 cases),lung (1950 cases),breast (1840 cases),upper_aerodigestive_tract (1518 cases),oesophagus (1478 cases),ovary (1326 cases),central_nervous_system (1152 cases),haematopoietic_and_lymphoid_tissue (1148 cases),stomach (938 cases),liver (933 cases),urinary_tract (926 cases),pancreas (594 cases),skin (585 cases),prostate (222 cases),endometrium (215 cases),biliary_tract (207 …	P53 DNA-binding domain (109-288)	-
CGST81	CGST81P1	Preoperative	ALK	G35_P36insL	anaplastic lymphoma receptor tyrosine kinase	CCDS33172.1	2	30143420	30143420	NULL	GGA	Insertion	In-frame insertion	ctDNA	0.004144	2413	10	No	-	-	-	autonomic_ganglia (206 cases),large_intestine (115 cases),lung (79 cases),skin (75 cases),stomach (23 cases),endometrium (19 cases),breast (18 cases),haematopoietic_and_lymphoid_tissue (18 cases),oesophagus (17 cases),ovary (12 cases),liver (12 cases),upper_aerodigestive_tract (9 cases),kidney (8 cases),urinary_tract (6 cases),soft_tissue (6 cases),central_nervous_system (6 cases),pancreas (5 cas…	-	-
CGST91	CGST91P1	Preoperative	ALK	G35_P36insL	anaplastic lymphoma receptor tyrosine kinase	CCDS33172.1	2	30143420	30143420	NULL	GGA	Insertion	In-frame insertion	ctDNA	0.001607	3734	6	No	-	-	-	autonomic_ganglia (206 cases),large_intestine (115 cases),lung (79 cases),skin (75 cases),stomach (23 cases),endometrium (19 cases),breast (18 cases),haematopoietic_and_lymphoid_tissue (18 cases),oesophagus (17 cases),ovary (12 cases),liver (12 cases),upper_aerodigestive_tract (9 cases),kidney (8 cases),urinary_tract (6 cases),soft_tissue (6 cases),central_nervous_system (6 cases),pancreas (5 cas…	-	-
CGST97	CGST97P	Baseline	TP53	P151S	tumor protein p53	CCDS11118.1	17	7578479	7578479	G	A	Substitution	Nonsynonymous coding	CHIP	0.001466	682	1	Yes	lung (8 cases),upper_aerodigestive_tract (7 cases),oesophagus (6 cases),breast (5 cases),stomach (5 cases),large_intestine (5 cases),ovary (4 cases),soft_tissue (4 cases),prostate (4 cases),central_nervous_system (4 cases),vulva (3 cases),haematopoietic_and_lymphoid_tissue (3 cases),endometrium (3 cases),pancreas (2 cases),biliary_tract (2 cases),salivary_gland (1 cases),urinary_tract (1 cases),l…	P151T/PP151LP/P151H/P151P/PP151HP/P151L/P151R/P151A large_intestine (16 cases),oesophagus (11 cases),ovary (9 cases),lung (9 cases),breast (8 cases),upper_aerodigestive_tract (7 cases),liver (5 cases),haematopoietic_and_lymphoid_tissue (4 cases),stomach (4 cases),urinary_tract (3 cases),prostate (3 cases),central_nervous_system (3 cases),soft_tissue (2 cases),skin (2 cases),pancreas (1 cases),adr…	large_intestine (87 cases),lung (77 cases),upper_aerodigestive_tract (64 cases),oesophagus (58 cases),breast (55 cases),central_nervous_system (47 cases),haematopoietic_and_lymphoid_tissue (46 cases),urinary_tract (39 cases),stomach (37 cases),ovary (33 cases),skin (28 cases),liver (21 cases),pancreas (18 cases),prostate (12 cases),vulva (8 cases),soft_tissue (8 cases),adrenal_gland (7 cases),bil…	large_intestine (2857 cases),lung (1950 cases),breast (1840 cases),upper_aerodigestive_tract (1518 cases),oesophagus (1478 cases),ovary (1326 cases),central_nervous_system (1152 cases),haematopoietic_and_lymphoid_tissue (1148 cases),stomach (938 cases),liver (933 cases),urinary_tract (926 cases),pancreas (594 cases),skin (585 cases),prostate (222 cases),endometrium (215 cases),biliary_tract (207 …	P53 DNA-binding domain (109-288)	-
CGST97	CGST97P	Baseline	TP53	Y220C	tumor protein p53	CCDS11118.1	17	7578190	7578190	T	C	Substitution	Nonsynonymous coding	CHIP	0.0037	539	2	Yes	ovary (46 cases),breast (33 cases),upper_aerodigestive_tract (28 cases),lung (27 cases),central_nervous_system (24 cases),oesophagus (21 cases),large_intestine (17 cases),urinary_tract (16 cases),stomach (15 cases),haematopoietic_and_lymphoid_tissue (15 cases),liver (8 cases),soft_tissue (7 cases),pancreas (6 cases),endometrium (4 cases),small_intestine (3 cases),bone (2 cases),skin (2 cases),per…	Y220N/Y220H/Y220S/Y220F/Y220D breast (13 cases),oesophagus (6 cases),liver (5 cases),haematopoietic_and_lymphoid_tissue (4 cases),skin (3 cases),large_intestine (3 cases),stomach (2 cases),pancreas (2 cases),upper_aerodigestive_tract (2 cases),ovary (1 cases),urinary_tract (1 cases),kidney (1 cases),peritoneum (1 cases),thyroid (1 cases),central_nervous_system (1 cases),biliary_tract (1 cases)	breast (41 cases),upper_aerodigestive_tract (41 cases),lung (39 cases),large_intestine (39 cases),oesophagus (36 cases),haematopoietic_and_lymphoid_tissue (35 cases),ovary (34 cases),central_nervous_system (23 cases),liver (16 cases),stomach (14 cases),urinary_tract (14 cases),skin (12 cases),pancreas (10 cases),soft_tissue (9 cases),peritoneum (5 cases),bone (4 cases),vulva (3 cases),prostate (3…	large_intestine (2857 cases),lung (1950 cases),breast (1840 cases),upper_aerodigestive_tract (1518 cases),oesophagus (1478 cases),ovary (1326 cases),central_nervous_system (1152 cases),haematopoietic_and_lymphoid_tissue (1148 cases),stomach (938 cases),liver (933 cases),urinary_tract (926 cases),pancreas (594 cases),skin (585 cases),prostate (222 cases),endometrium (215 cases),biliary_tract (207 …	P53 DNA-binding domain (109-288)	-
CGST97	CGST97P2	Postoperative	TP53	P151S	tumor protein p53	CCDS11118.1	17	7578479	7578479	G	A	Substitution	Nonsynonymous coding	CHIP	0.001586	3783	6	Yes	lung (8 cases),upper_aerodigestive_tract (7 cases),oesophagus (6 cases),breast (5 cases),stomach (5 cases),large_intestine (5 cases),ovary (4 cases),soft_tissue (4 cases),prostate (4 cases),central_nervous_system (4 cases),vulva (3 cases),haematopoietic_and_lymphoid_tissue (3 cases),endometrium (3 cases),pancreas (2 cases),biliary_tract (2 cases),salivary_gland (1 cases),urinary_tract (1 cases),l…	P151T/PP151LP/P151H/P151P/PP151HP/P151L/P151R/P151A large_intestine (16 cases),oesophagus (11 cases),ovary (9 cases),lung (9 cases),breast (8 cases),upper_aerodigestive_tract (7 cases),liver (5 cases),haematopoietic_and_lymphoid_tissue (4 cases),stomach (4 cases),urinary_tract (3 cases),prostate (3 cases),central_nervous_system (3 cases),soft_tissue (2 cases),skin (2 cases),pancreas (1 cases),adr…	large_intestine (87 cases),lung (77 cases),upper_aerodigestive_tract (64 cases),oesophagus (58 cases),breast (55 cases),central_nervous_system (47 cases),haematopoietic_and_lymphoid_tissue (46 cases),urinary_tract (39 cases),stomach (37 cases),ovary (33 cases),skin (28 cases),liver (21 cases),pancreas (18 cases),prostate (12 cases),vulva (8 cases),soft_tissue (8 cases),adrenal_gland (7 cases),bil…	large_intestine (2857 cases),lung (1950 cases),breast (1840 cases),upper_aerodigestive_tract (1518 cases),oesophagus (1478 cases),ovary (1326 cases),central_nervous_system (1152 cases),haematopoietic_and_lymphoid_tissue (1148 cases),stomach (938 cases),liver (933 cases),urinary_tract (926 cases),pancreas (594 cases),skin (585 cases),prostate (222 cases),endometrium (215 cases),biliary_tract (207 …	P53 DNA-binding domain (109-288)	-
CGST97	CGST97P2	Postoperative	TP53	Y220C	tumor protein p53	CCDS11118.1	17	7578190	7578190	T	C	Substitution	Nonsynonymous coding	CHIP	0.014813	3443	51	Yes	ovary (46 cases),breast (33 cases),upper_aerodigestive_tract (28 cases),lung (27 cases),central_nervous_system (24 cases),oesophagus (21 cases),large_intestine (17 cases),urinary_tract (16 cases),stomach (15 cases),haematopoietic_and_lymphoid_tissue (15 cases),liver (8 cases),soft_tissue (7 cases),pancreas (6 cases),endometrium (4 cases),small_intestine (3 cases),bone (2 cases),skin (2 cases),per…	Y220N/Y220H/Y220S/Y220F/Y220D breast (13 cases),oesophagus (6 cases),liver (5 cases),haematopoietic_and_lymphoid_tissue (4 cases),skin (3 cases),large_intestine (3 cases),stomach (2 cases),pancreas (2 cases),upper_aerodigestive_tract (2 cases),ovary (1 cases),urinary_tract (1 cases),kidney (1 cases),peritoneum (1 cases),thyroid (1 cases),central_nervous_system (1 cases),biliary_tract (1 cases)	breast (41 cases),upper_aerodigestive_tract (41 cases),lung (39 cases),large_intestine (39 cases),oesophagus (36 cases),haematopoietic_and_lymphoid_tissue (35 cases),ovary (34 cases),central_nervous_system (23 cases),liver (16 cases),stomach (14 cases),urinary_tract (14 cases),skin (12 cases),pancreas (10 cases),soft_tissue (9 cases),peritoneum (5 cases),bone (4 cases),vulva (3 cases),prostate (3…	large_intestine (2857 cases),lung (1950 cases),breast (1840 cases),upper_aerodigestive_tract (1518 cases),oesophagus (1478 cases),ovary (1326 cases),central_nervous_system (1152 cases),haematopoietic_and_lymphoid_tissue (1148 cases),stomach (938 cases),liver (933 cases),urinary_tract (926 cases),pancreas (594 cases),skin (585 cases),prostate (222 cases),endometrium (215 cases),biliary_tract (207 …	P53 DNA-binding domain (109-288)	-
CGST97	CGST97P1	Preoperative	TP53	P151S	tumor protein p53	CCDS11118.1	17	7578479	7578479	G	A	Substitution	Nonsynonymous coding	CHIP	0.001245	4015	5	Yes	lung (8 cases),upper_aerodigestive_tract (7 cases),oesophagus (6 cases),breast (5 cases),stomach (5 cases),large_intestine (5 cases),ovary (4 cases),soft_tissue (4 cases),prostate (4 cases),central_nervous_system (4 cases),vulva (3 cases),haematopoietic_and_lymphoid_tissue (3 cases),endometrium (3 cases),pancreas (2 cases),biliary_tract (2 cases),salivary_gland (1 cases),urinary_tract (1 cases),l…	P151T/PP151LP/P151H/P151P/PP151HP/P151L/P151R/P151A large_intestine (16 cases),oesophagus (11 cases),ovary (9 cases),lung (9 cases),breast (8 cases),upper_aerodigestive_tract (7 cases),liver (5 cases),haematopoietic_and_lymphoid_tissue (4 cases),stomach (4 cases),urinary_tract (3 cases),prostate (3 cases),central_nervous_system (3 cases),soft_tissue (2 cases),skin (2 cases),pancreas (1 cases),adr…	large_intestine (87 cases),lung (77 cases),upper_aerodigestive_tract (64 cases),oesophagus (58 cases),breast (55 cases),central_nervous_system (47 cases),haematopoietic_and_lymphoid_tissue (46 cases),urinary_tract (39 cases),stomach (37 cases),ovary (33 cases),skin (28 cases),liver (21 cases),pancreas (18 cases),prostate (12 cases),vulva (8 cases),soft_tissue (8 cases),adrenal_gland (7 cases),bil…	large_intestine (2857 cases),lung (1950 cases),breast (1840 cases),upper_aerodigestive_tract (1518 cases),oesophagus (1478 cases),ovary (1326 cases),central_nervous_system (1152 cases),haematopoietic_and_lymphoid_tissue (1148 cases),stomach (938 cases),liver (933 cases),urinary_tract (926 cases),pancreas (594 cases),skin (585 cases),prostate (222 cases),endometrium (215 cases),biliary_tract (207 …	P53 DNA-binding domain (109-288)	-
CGST97	CGST97P1	Preoperative	TP53	Y220C	tumor protein p53	CCDS11118.1	17	7578190	7578190	T	C	Substitution	Nonsynonymous coding	CHIP	0.016963	3596	61	Yes	ovary (46 cases),breast (33 cases),upper_aerodigestive_tract (28 cases),lung (27 cases),central_nervous_system (24 cases),oesophagus (21 cases),large_intestine (17 cases),urinary_tract (16 cases),stomach (15 cases),haematopoietic_and_lymphoid_tissue (15 cases),liver (8 cases),soft_tissue (7 cases),pancreas (6 cases),endometrium (4 cases),small_intestine (3 cases),bone (2 cases),skin (2 cases),per…	Y220N/Y220H/Y220S/Y220F/Y220D breast (13 cases),oesophagus (6 cases),liver (5 cases),haematopoietic_and_lymphoid_tissue (4 cases),skin (3 cases),large_intestine (3 cases),stomach (2 cases),pancreas (2 cases),upper_aerodigestive_tract (2 cases),ovary (1 cases),urinary_tract (1 cases),kidney (1 cases),peritoneum (1 cases),thyroid (1 cases),central_nervous_system (1 cases),biliary_tract (1 cases)	breast (41 cases),upper_aerodigestive_tract (41 cases),lung (39 cases),large_intestine (39 cases),oesophagus (36 cases),haematopoietic_and_lymphoid_tissue (35 cases),ovary (34 cases),central_nervous_system (23 cases),liver (16 cases),stomach (14 cases),urinary_tract (14 cases),skin (12 cases),pancreas (10 cases),soft_tissue (9 cases),peritoneum (5 cases),bone (4 cases),vulva (3 cases),prostate (3…	large_intestine (2857 cases),lung (1950 cases),breast (1840 cases),upper_aerodigestive_tract (1518 cases),oesophagus (1478 cases),ovary (1326 cases),central_nervous_system (1152 cases),haematopoietic_and_lymphoid_tissue (1148 cases),stomach (938 cases),liver (933 cases),urinary_tract (926 cases),pancreas (594 cases),skin (585 cases),prostate (222 cases),endometrium (215 cases),biliary_tract (207 …	P53 DNA-binding domain (109-288)	-

## Sheet: SD 7
Supplementary Data 7. Sequence alterations detected in WBCs
Patient	Timepoint Significance	Gene Symbol	Amino Acid (Protein)	Gene Description	Transcript Accession	Chromosome	Genomic Start (hg19)	Genomic End (hg19)	Base From	Base To	Mutation Type	Consequence	Mutant Allele Fraction	Total Distinct Coverage	Distinct Mutant Coverage	Hot-spot Alteration*	Reported Samples with the Identical Somatic Mutation	Reported somatic mutations in the same amino acid residue	Reported somatic mutations in nearby amino acid residues	Gene reported to be somatically mutated in the following cancers	Position of Mutation Within a Protein Domain	Position of Mutation Near to a Protein Domain
CGST102	Baseline	DNMT3A	N/A	DNA (cytosine-5-)-methyltransferase 3 alpha	CCDS33157.1	2	25463508	25463508	C	T	Substitution	Splice site donor	0.001757	3983	7	Yes	pancreas (7 cases),ovary (4 cases),oesophagus (4 cases),breast (3 cases),liver (3 cases),large_intestine (3 cases),central_nervous_system (3 cases),stomach (2 cases),upper_aerodigestive_tract (2 cases),skin (1 cases),prostate (1 cases),haematopoietic_and_lymphoid_tissue (1 cases),urinary_tract (1 cases)	-	-	large_intestine (2857 cases),lung (1950 cases),breast (1840 cases),upper_aerodigestive_tract (1518 cases),oesophagus (1478 cases),ovary (1326 cases),central_nervous_system (1152 cases),haematopoietic_and_lymphoid_tissue (1148 cases),stomach (938 cases),liver (933 cases),urinary_tract (926 cases),pancreas (594 cases),skin (585 cases),prostate (222 cases),endometrium (215 cases),biliary_tract (207 …	-	-
CGST102	Baseline	DNMT3A	C911Y	DNA (cytosine-5-)-methyltransferase 3 alpha	CCDS33157.1	2	25457155	25457155	C	T	Substitution	Nonsynonymous coding	0.017246	3537	61	No	-	C911R lung (1 cases)	haematopoietic_and_lymphoid_tissue (6 cases),large_intestine (2 cases),ovary (1 cases),endometrium (1 cases)	haematopoietic_and_lymphoid_tissue (1116 cases),large_intestine (51 cases),lung (33 cases),skin (15 cases),liver (13 cases),stomach (12 cases),endometrium (11 cases),kidney (10 cases),breast (9 cases),ovary (7 cases),oesophagus (5 cases),central_nervous_system (5 cases),prostate (4 cases),thyroid (4 cases),urinary_tract (3 cases),bone (2 cases),upper_aerodigestive_tract (2 cases),biliary_tract (2…	-	S-adenosylmethionine-dependent methyltransferases (SAM or AdoMet-MTase), class I (634-907)
CGST102	Baseline	SMARCB1	T214M	SWI/SNF related, matrix associated, actin dependent regulator of chromatin, subfamily b, member 1	CCDS13817.1	22	24158969	24158969	C	T	Substitution	Nonsynonymous coding	0.001986	4028	8	No	large_intestine (1 cases)	-	soft_tissue (7 cases),large_intestine (3 cases),central_nervous_system (3 cases)	central_nervous_system (128 cases),soft_tissue (77 cases),large_intestine (45 cases),haematopoietic_and_lymphoid_tissue (11 cases),stomach (11 cases),skin (10 cases),endometrium (9 cases),kidney (8 cases),lung (8 cases),meninges (7 cases),bone (6 cases),ovary (5 cases),liver (4 cases),urinary_tract (3 cases),pancreas (3 cases),oesophagus (3 cases),prostate (3 cases),biliary_tract (3 cases),breast…	SNF5 / SMARCB1 / INI1 (178-364)	-
CGST110	Baseline	DNMT3A	H873R	DNA (cytosine-5-)-methyltransferase 3 alpha	CCDS33157.1	2	25457269	25457269	T	C	Substitution	Nonsynonymous coding	0.001826	3833	7	No	-	-	haematopoietic_and_lymphoid_tissue (7 cases),lung (1 cases)	haematopoietic_and_lymphoid_tissue (1116 cases),large_intestine (51 cases),lung (33 cases),skin (15 cases),liver (13 cases),stomach (12 cases),endometrium (11 cases),kidney (10 cases),breast (9 cases),ovary (7 cases),oesophagus (5 cases),central_nervous_system (5 cases),prostate (4 cases),thyroid (4 cases),urinary_tract (3 cases),bone (2 cases),upper_aerodigestive_tract (2 cases),biliary_tract (2…	S-adenosylmethionine-dependent methyltransferases (SAM or AdoMet-MTase), class I (634-907)	-
CGST110	Baseline	HNF1A	G151D	HNF1 homeobox A	CCDS9209.1	12	121426761	121426761	G	A	Substitution	Nonsynonymous coding	0.003543	5080	18	No	-	-	large_intestine (3 cases),skin (2 cases),pancreas (1 cases),liver (1 cases),endometrium (1 cases)	liver (125 cases),large_intestine (67 cases),skin (33 cases),lung (15 cases),endometrium (11 cases),stomach (10 cases),breast (8 cases),prostate (8 cases),central_nervous_system (7 cases),urinary_tract (6 cases),upper_aerodigestive_tract (4 cases),ovary (3 cases),kidney (3 cases),haematopoietic_and_lymphoid_tissue (2 cases),pancreas (2 cases),autonomic_ganglia (2 cases),bone (1 cases),peritoneum …	Hepatocyte nuclear factor 1 (HNF-1), N terminus (27-176)	-
CGST110	Baseline	TP53	V216M	tumor protein p53	CCDS11118.1	17	7578203	7578203	C	T	Substitution	Nonsynonymous coding	0.001338	4485	6	Yes	breast (11 cases),haematopoietic_and_lymphoid_tissue (11 cases),oesophagus (9 cases),upper_aerodigestive_tract (8 cases),central_nervous_system (8 cases),ovary (6 cases),lung (5 cases),large_intestine (4 cases),pancreas (3 cases),bone (2 cases),soft_tissue (2 cases),liver (2 cases),vulva (1 cases),stomach (1 cases)	V216A/V216E/V216G/V216L ovary (4 cases),lung (4 cases),upper_aerodigestive_tract (4 cases),breast (3 cases),large_intestine (3 cases),urinary_tract (2 cases),skin (1 cases),soft_tissue (1 cases),oesophagus (1 cases),central_nervous_system (1 cases)	large_intestine (149 cases),breast (120 cases),oesophagus (103 cases),ovary (90 cases),lung (84 cases),upper_aerodigestive_tract (77 cases),stomach (69 cases),haematopoietic_and_lymphoid_tissue (65 cases),central_nervous_system (62 cases),urinary_tract (48 cases),liver (47 cases),pancreas (34 cases),skin (32 cases),soft_tissue (19 cases),prostate (12 cases),endometrium (11 cases),biliary_tract (9…	large_intestine (2857 cases),lung (1950 cases),breast (1840 cases),upper_aerodigestive_tract (1518 cases),oesophagus (1478 cases),ovary (1326 cases),central_nervous_system (1152 cases),haematopoietic_and_lymphoid_tissue (1148 cases),stomach (938 cases),liver (933 cases),urinary_tract (926 cases),pancreas (594 cases),skin (585 cases),prostate (222 cases),endometrium (215 cases),biliary_tract (207 …	P53 DNA-binding domain (109-288)	-
CGST113	Baseline	TP53	R248W	tumor protein p53	CCDS11118.1	17	7577539	7577539	G	A	Substitution	Nonsynonymous coding	0.002632	3799	10	Yes	large_intestine (151 cases),breast (60 cases),oesophagus (47 cases),central_nervous_system (38 cases),haematopoietic_and_lymphoid_tissue (32 cases),stomach (32 cases),ovary (31 cases),skin (31 cases),upper_aerodigestive_tract (25 cases),urinary_tract (21 cases),lung (20 cases),endometrium (20 cases),pancreas (13 cases),biliary_tract (9 cases),vulva (4 cases),soft_tissue (4 cases),liver (4 cases),…	RR248CR/R248Q/R248P/R248G/RR248QR/R248L/R248R/RR248LR large_intestine (163 cases),lung (98 cases),breast (79 cases),haematopoietic_and_lymphoid_tissue (73 cases),upper_aerodigestive_tract (63 cases),central_nervous_system (53 cases),stomach (46 cases),urinary_tract (44 cases),oesophagus (44 cases),ovary (40 cases),skin (22 cases),pancreas (19 cases),endometrium (13 cases),liver (12 cases),vulva (…	liver (299 cases),large_intestine (255 cases),lung (206 cases),breast (134 cases),upper_aerodigestive_tract (131 cases),oesophagus (112 cases),stomach (99 cases),haematopoietic_and_lymphoid_tissue (95 cases),ovary (91 cases),central_nervous_system (63 cases),skin (54 cases),urinary_tract (51 cases),pancreas (31 cases),prostate (20 cases),endometrium (15 cases),soft_tissue (12 cases),kidney (10 ca…	large_intestine (2857 cases),lung (1950 cases),breast (1840 cases),upper_aerodigestive_tract (1518 cases),oesophagus (1478 cases),ovary (1326 cases),central_nervous_system (1152 cases),haematopoietic_and_lymphoid_tissue (1148 cases),stomach (938 cases),liver (933 cases),urinary_tract (926 cases),pancreas (594 cases),skin (585 cases),prostate (222 cases),endometrium (215 cases),biliary_tract (207 …	P53 DNA-binding domain (109-288)	-
CGST121	Baseline	AKT1	E17K	v-akt murine thymoma viral oncogene homolog 1	CCDS9994.1	14	105246551	105246551	C	T	Substitution	Nonsynonymous coding	0.001473	4073	6	Yes	breast (75 cases),skin (59 cases),meninges (46 cases),urinary_tract (16 cases),endometrium (15 cases),lung (14 cases),large_intestine (14 cases),bone (12 cases),thyroid (12 cases),soft_tissue (8 cases),prostate (4 cases),ovary (2 cases),stomach (2 cases),NS (1 cases),haematopoietic_and_lymphoid_tissue (1 cases),pancreas (1 cases),peritoneum (1 cases),upper_aerodigestive_tract (1 cases),thymus (1 …	-	-	breast (80 cases),skin (70 cases),meninges (46 cases),large_intestine (32 cases),urinary_tract (23 cases),endometrium (22 cases),lung (18 cases),thyroid (14 cases),bone (12 cases),soft_tissue (9 cases),ovary (8 cases),stomach (7 cases),prostate (4 cases),haematopoietic_and_lymphoid_tissue (3 cases),kidney (3 cases),upper_aerodigestive_tract (3 cases),central_nervous_system (3 cases),NS (2 cases),…	Akt pleckstrin homology (PH) domain (6-107)	-
CGST121	Baseline	DNMT3A	R749G	DNA (cytosine-5-)-methyltransferase 3 alpha	CCDS33157.1	2	25463248	25463248	G	C	Substitution	Nonsynonymous coding	0.015519	3995	62	No	-	R749C haematopoietic_and_lymphoid_tissue (4 cases),skin (1 cases)	haematopoietic_and_lymphoid_tissue (13 cases),liver (1 cases),stomach (1 cases)	haematopoietic_and_lymphoid_tissue (1116 cases),large_intestine (51 cases),lung (33 cases),skin (15 cases),liver (13 cases),stomach (12 cases),endometrium (11 cases),kidney (10 cases),breast (9 cases),ovary (7 cases),oesophagus (5 cases),central_nervous_system (5 cases),prostate (4 cases),thyroid (4 cases),urinary_tract (3 cases),bone (2 cases),upper_aerodigestive_tract (2 cases),biliary_tract (2…	S-adenosylmethionine-dependent methyltransferases (SAM or AdoMet-MTase), class I (634-907); Site-specific DNA methylase [DNA replication, recombination, and repair] (632-795)	-
CGST121	Baseline	PIK3R1	N564K	phosphoinositide-3-kinase, regulatory subunit 1 (alpha)	CCDS3993.1	5	67591099	67591099	C	A	Substitution	Nonsynonymous coding	0.00232	3449	8	No	-	N564N/N564D/N564K large_intestine (4 cases),endometrium (3 cases),central_nervous_system (2 cases),haematopoietic_and_lymphoid_tissue (2 cases),skin (1 cases)	endometrium (10 cases),breast (7 cases),central_nervous_system (6 cases),large_intestine (5 cases),haematopoietic_and_lymphoid_tissue (3 cases),upper_aerodigestive_tract (2 cases),oesophagus (2 cases),ovary (1 cases),stomach (1 cases),lung (1 cases),cervix (1 cases)	endometrium (108 cases),large_intestine (105 cases),central_nervous_system (50 cases),breast (43 cases),skin (17 cases),lung (16 cases),haematopoietic_and_lymphoid_tissue (15 cases),stomach (8 cases),oesophagus (8 cases),liver (7 cases),upper_aerodigestive_tract (7 cases),ovary (6 cases),kidney (5 cases),urinary_tract (4 cases),pancreas (2 cases),prostate (2 cases),bone (1 cases),thyroid (1 cases…	-	-
CGST122	Baseline	JAK2	V617F	Janus kinase 2	CCDS6457.1	9	5073770	5073770	G	T	Substitution	Nonsynonymous coding	0.021724	2808	61	Yes	haematopoietic_and_lymphoid_tissue (35074 cases),lung (3 cases),central_nervous_system (1 cases)	V617I haematopoietic_and_lymphoid_tissue (1 cases)	haematopoietic_and_lymphoid_tissue (6 cases),large_intestine (2 cases),breast (1 cases)	haematopoietic_and_lymphoid_tissue (35385 cases),large_intestine (84 cases),lung (39 cases),skin (16 cases),stomach (15 cases),endometrium (15 cases),breast (12 cases),kidney (12 cases),liver (10 cases),ovary (7 cases),prostate (7 cases),oesophagus (6 cases),upper_aerodigestive_tract (5 cases),central_nervous_system (3 cases),bone (2 cases),urinary_tract (2 cases),thyroid (2 cases),meninges (1 ca…	Pseudokinase (repeat 1) domain of the Protein Tyrosine Kinases, Janus kinases 2 and 3 (549-806)	-
CGST131	Baseline	AR	R775C	androgen receptor	CCDS14387.1	X	66941679	66941679	C	T	Substitution	Nonsynonymous coding	0.005368	1863	10	No	-	R775H stomach (1 cases)	pancreas (1 cases),large_intestine (1 cases),lung (1 cases)	large_intestine (75 cases),lung (33 cases),stomach (30 cases),skin (26 cases),upper_aerodigestive_tract (25 cases),endometrium (14 cases),breast (12 cases),oesophagus (11 cases),liver (10 cases),prostate (10 cases),ovary (8 cases),central_nervous_system (5 cases),kidney (4 cases),urinary_tract (3 cases),pancreas (3 cases),biliary_tract (3 cases),bone (2 cases),pleura (1 cases),haematopoietic_and_…	Ligand binding domain of the nuclear receptor androgen receptor, ligand activated transcription regulator (673-918)	-
CGST134	Baseline	AR	N757S	androgen receptor	CCDS14387.1	X	66937416	66937416	A	G	Substitution	Nonsynonymous coding	0.005786	2074	12	No	-	-	lung (2 cases),skin (1 cases)	large_intestine (75 cases),lung (33 cases),stomach (30 cases),skin (26 cases),upper_aerodigestive_tract (25 cases),endometrium (14 cases),breast (12 cases),oesophagus (11 cases),liver (10 cases),prostate (10 cases),ovary (8 cases),central_nervous_system (5 cases),kidney (4 cases),urinary_tract (3 cases),pancreas (3 cases),biliary_tract (3 cases),bone (2 cases),pleura (1 cases),haematopoietic_and_…	Ligand binding domain of the nuclear receptor androgen receptor, ligand activated transcription regulator (673-918)	-
CGST134	Baseline	DNMT3A	S714F	DNA (cytosine-5-)-methyltransferase 3 alpha	CCDS33157.1	2	25463541	25463541	G	A	Substitution	Nonsynonymous coding	0.012817	4135	53	No	-	S714C haematopoietic_and_lymphoid_tissue (13 cases),breast (1 cases)	haematopoietic_and_lymphoid_tissue (13 cases)	haematopoietic_and_lymphoid_tissue (1116 cases),large_intestine (51 cases),lung (33 cases),skin (15 cases),liver (13 cases),stomach (12 cases),endometrium (11 cases),kidney (10 cases),breast (9 cases),ovary (7 cases),oesophagus (5 cases),central_nervous_system (5 cases),prostate (4 cases),thyroid (4 cases),urinary_tract (3 cases),bone (2 cases),upper_aerodigestive_tract (2 cases),biliary_tract (2…	S-adenosylmethionine-dependent methyltransferases (SAM or AdoMet-MTase), class I (634-907); Site-specific DNA methylase [DNA replication, recombination, and repair] (632-795)	-
CGST143	Baseline	DNMT3A	Y735C	DNA (cytosine-5-)-methyltransferase 3 alpha	CCDS33157.1	2	25463289	25463289	T	C	Substitution	Nonsynonymous coding	0.004222	2842	12	No	haematopoietic_and_lymphoid_tissue (5 cases)	Y735N/Y735F central_nervous_system (1 cases),haematopoietic_and_lymphoid_tissue (1 cases)	haematopoietic_and_lymphoid_tissue (44 cases),ovary (1 cases)	haematopoietic_and_lymphoid_tissue (1116 cases),large_intestine (51 cases),lung (33 cases),skin (15 cases),liver (13 cases),stomach (12 cases),endometrium (11 cases),kidney (10 cases),breast (9 cases),ovary (7 cases),oesophagus (5 cases),central_nervous_system (5 cases),prostate (4 cases),thyroid (4 cases),urinary_tract (3 cases),bone (2 cases),upper_aerodigestive_tract (2 cases),biliary_tract (2…	S-adenosylmethionine-dependent methyltransferases (SAM or AdoMet-MTase), class I (634-907); Site-specific DNA methylase [DNA replication, recombination, and repair] (632-795)	-
CGST143	Baseline	TP53	Y234C	tumor protein p53	CCDS11118.1	17	7577580	7577580	T	C	Substitution	Nonsynonymous coding	0.00301	2990	9	Yes	lung (17 cases),breast (12 cases),ovary (11 cases),central_nervous_system (11 cases),haematopoietic_and_lymphoid_tissue (9 cases),urinary_tract (7 cases),oesophagus (7 cases),large_intestine (5 cases),liver (3 cases),stomach (2 cases),cervix (2 cases),upper_aerodigestive_tract (2 cases),kidney (1 cases),pancreas (1 cases),adrenal_gland (1 cases),prostate (1 cases),biliary_tract (1 cases)	Y234Y/Y234N/Y234H/Y234S/Y234F/Y234R/Y234D skin (10 cases),haematopoietic_and_lymphoid_tissue (9 cases),large_intestine (7 cases),ovary (4 cases),upper_aerodigestive_tract (4 cases),breast (3 cases),liver (3 cases),kidney (2 cases),prostate (2 cases),lung (2 cases),stomach (1 cases),urinary_tract (1 cases),oesophagus (1 cases),eye (1 cases),central_nervous_system (1 cases),endometrium (1 cases)	breast (90 cases),large_intestine (84 cases),ovary (80 cases),haematopoietic_and_lymphoid_tissue (71 cases),lung (69 cases),oesophagus (65 cases),upper_aerodigestive_tract (64 cases),central_nervous_system (50 cases),stomach (37 cases),urinary_tract (34 cases),liver (30 cases),pancreas (26 cases),skin (20 cases),biliary_tract (13 cases),soft_tissue (13 cases),prostate (13 cases),endometrium (13 c…	large_intestine (2857 cases),lung (1950 cases),breast (1840 cases),upper_aerodigestive_tract (1518 cases),oesophagus (1478 cases),ovary (1326 cases),central_nervous_system (1152 cases),haematopoietic_and_lymphoid_tissue (1148 cases),stomach (938 cases),liver (933 cases),urinary_tract (926 cases),pancreas (594 cases),skin (585 cases),prostate (222 cases),endometrium (215 cases),biliary_tract (207 …	P53 DNA-binding domain (109-288)	-
CGST148	Baseline	DNMT3A	R882H	DNA (cytosine-5-)-methyltransferase 3 alpha	CCDS33157.1	2	25457242	25457242	C	T	Substitution	Nonsynonymous coding	0.003121	3845	12	Yes	haematopoietic_and_lymphoid_tissue (448 cases),breast (1 cases)	R882C/R882L/R882R/R882S/R882G/R882P haematopoietic_and_lymphoid_tissue (225 cases),large_intestine (1 cases)	haematopoietic_and_lymphoid_tissue (7 cases),lung (1 cases),urinary_tract (1 cases)	haematopoietic_and_lymphoid_tissue (1116 cases),large_intestine (51 cases),lung (33 cases),skin (15 cases),liver (13 cases),stomach (12 cases),endometrium (11 cases),kidney (10 cases),breast (9 cases),ovary (7 cases),oesophagus (5 cases),central_nervous_system (5 cases),prostate (4 cases),thyroid (4 cases),urinary_tract (3 cases),bone (2 cases),upper_aerodigestive_tract (2 cases),biliary_tract (2…	S-adenosylmethionine-dependent methyltransferases (SAM or AdoMet-MTase), class I (634-907)	-
CGST152	Baseline	DNMT3A	R882C	DNA (cytosine-5-)-methyltransferase 3 alpha	CCDS33157.1	2	25457243	25457243	G	A	Substitution	Nonsynonymous coding	0.001172	4268	5	Yes	haematopoietic_and_lymphoid_tissue (189 cases)	R882H/R882L/R882R/R882S/R882G/R882P haematopoietic_and_lymphoid_tissue (484 cases),breast (1 cases),large_intestine (1 cases)	haematopoietic_and_lymphoid_tissue (7 cases),lung (1 cases),urinary_tract (1 cases)	haematopoietic_and_lymphoid_tissue (1116 cases),large_intestine (51 cases),lung (33 cases),skin (15 cases),liver (13 cases),stomach (12 cases),endometrium (11 cases),kidney (10 cases),breast (9 cases),ovary (7 cases),oesophagus (5 cases),central_nervous_system (5 cases),prostate (4 cases),thyroid (4 cases),urinary_tract (3 cases),bone (2 cases),upper_aerodigestive_tract (2 cases),biliary_tract (2…	S-adenosylmethionine-dependent methyltransferases (SAM or AdoMet-MTase), class I (634-907)	-
CGST176	Baseline	DNMT3A	L737F	DNA (cytosine-5-)-methyltransferase 3 alpha	CCDS33157.1	2	25463284	25463284	G	A	Substitution	Nonsynonymous coding	0.01471	3603	53	No	ovary (1 cases)	L737H/L737R haematopoietic_and_lymphoid_tissue (2 cases)	haematopoietic_and_lymphoid_tissue (34 cases),large_intestine (1 cases),central_nervous_system (1 cases),prostate (1 cases),endometrium (1 cases)	haematopoietic_and_lymphoid_tissue (1116 cases),large_intestine (51 cases),lung (33 cases),skin (15 cases),liver (13 cases),stomach (12 cases),endometrium (11 cases),kidney (10 cases),breast (9 cases),ovary (7 cases),oesophagus (5 cases),central_nervous_system (5 cases),prostate (4 cases),thyroid (4 cases),urinary_tract (3 cases),bone (2 cases),upper_aerodigestive_tract (2 cases),biliary_tract (2…	S-adenosylmethionine-dependent methyltransferases (SAM or AdoMet-MTase), class I (634-907); Site-specific DNA methylase [DNA replication, recombination, and repair] (632-795)	-
CGST176	Baseline	TP53	R273H	tumor protein p53	CCDS11118.1	17	7577120	7577120	C	T	Substitution	Nonsynonymous coding	0.000574	5223	3	Yes	large_intestine (156 cases),lung (77 cases),breast (70 cases),ovary (57 cases),central_nervous_system (54 cases),upper_aerodigestive_tract (45 cases),oesophagus (36 cases),stomach (30 cases),haematopoietic_and_lymphoid_tissue (29 cases),pancreas (27 cases),urinary_tract (19 cases),skin (8 cases),endometrium (8 cases),biliary_tract (6 cases),bone (4 cases),penis (4 cases),liver (4 cases),vulva (3 …	R273P/R273G/R273C/RV273SV/R273R/R273L/R273S central_nervous_system (175 cases),large_intestine (126 cases),lung (107 cases),ovary (46 cases),stomach (40 cases),oesophagus (38 cases),upper_aerodigestive_tract (38 cases),haematopoietic_and_lymphoid_tissue (37 cases),breast (29 cases),liver (29 cases),urinary_tract (27 cases),pancreas (21 cases),endometrium (16 cases),skin (13 cases),bone (10 cases)…	large_intestine (123 cases),lung (94 cases),breast (91 cases),oesophagus (88 cases),upper_aerodigestive_tract (76 cases),ovary (64 cases),haematopoietic_and_lymphoid_tissue (61 cases),skin (49 cases),stomach (47 cases),urinary_tract (47 cases),central_nervous_system (46 cases),liver (38 cases),pancreas (30 cases),kidney (15 cases),soft_tissue (12 cases),biliary_tract (12 cases),endometrium (11 ca…	large_intestine (2857 cases),lung (1950 cases),breast (1840 cases),upper_aerodigestive_tract (1518 cases),oesophagus (1478 cases),ovary (1326 cases),central_nervous_system (1152 cases),haematopoietic_and_lymphoid_tissue (1148 cases),stomach (938 cases),liver (933 cases),urinary_tract (926 cases),pancreas (594 cases),skin (585 cases),prostate (222 cases),endometrium (215 cases),biliary_tract (207 …	P53 DNA-binding domain (109-288)	-
CGST22	Baseline	ERBB4	N1190S	v-erb-b2 avian erythroblastic leukemia viral oncogene homolog 4	CCDS2394.1	2	212248698	212248698	T	C	Substitution	Nonsynonymous coding	0.001898	4215	8	No	-	-	skin (1 cases)	large_intestine (126 cases),skin (120 cases),lung (99 cases),stomach (48 cases),liver (28 cases),breast (23 cases),oesophagus (22 cases),endometrium (22 cases),upper_aerodigestive_tract (20 cases),kidney (17 cases),pancreas (13 cases),urinary_tract (10 cases),haematopoietic_and_lymphoid_tissue (9 cases),prostate (4 cases),NS (3 cases),central_nervous_system (3 cases),biliary_tract (3 cases),bone …	-	-
CGST22	Baseline	ERBB4	V673F	v-erb-b2 avian erythroblastic leukemia viral oncogene homolog 4	CCDS2394.1	2	212495249	212495249	C	A	Substitution	Nonsynonymous coding	0.002398	2919	7	No	-	-	lung (1 cases)	large_intestine (126 cases),skin (120 cases),lung (99 cases),stomach (48 cases),liver (28 cases),breast (23 cases),oesophagus (22 cases),endometrium (22 cases),upper_aerodigestive_tract (20 cases),kidney (17 cases),pancreas (13 cases),urinary_tract (10 cases),haematopoietic_and_lymphoid_tissue (9 cases),prostate (4 cases),NS (3 cases),central_nervous_system (3 cases),biliary_tract (3 cases),bone …	Transmembrane domain of ErbB4, a Protein Tyrosine Kinase (642-685)	-
CGST22	Baseline	MLH1	K618_A619insA	mutL homolog 1	CCDS2663.1	3	37089132	37089132	NULL	GGC	Insertion	In-frame insertion	0.019745	3849	76	No	-	-	large_intestine (8 cases)	large_intestine (119 cases),skin (18 cases),lung (15 cases),endometrium (13 cases),ovary (12 cases),breast (10 cases),haematopoietic_and_lymphoid_tissue (8 cases),stomach (7 cases),urinary_tract (7 cases),liver (7 cases),pancreas (6 cases),kidney (5 cases),bone (4 cases),prostate (4 cases),central_nervous_system (3 cases),soft_tissue (2 cases),oesophagus (2 cases),NS (1 cases),autonomic_ganglia (…	-	-
CGST24	Baseline	EGFR	D1175G	epidermal growth factor receptor	CCDS5514.1	7	55273201	55273201	A	G	Substitution	Nonsynonymous coding	0.002244	4010	9	No	-	-	skin (1 cases),soft_tissue (1 cases)	lung (5182 cases),central_nervous_system (204 cases),large_intestine (151 cases),upper_aerodigestive_tract (60 cases),skin (44 cases),ovary (35 cases),breast (35 cases),stomach (30 cases),haematopoietic_and_lymphoid_tissue (30 cases),prostate (28 cases),oesophagus (23 cases),biliary_tract (14 cases),endometrium (14 cases),kidney (12 cases),urinary_tract (12 cases),thyroid (12 cases),salivary_glan…	-	-
CGST24	Baseline	TP53	C238Y	tumor protein p53	CCDS11118.1	17	7577568	7577568	C	T	Substitution	Nonsynonymous coding	0.002162	3237	7	Yes	breast (12 cases),haematopoietic_and_lymphoid_tissue (11 cases),large_intestine (11 cases),pancreas (8 cases),oesophagus (7 cases),central_nervous_system (6 cases),ovary (5 cases),soft_tissue (5 cases),stomach (3 cases),lung (2 cases),endometrium (2 cases),skin (1 cases),bone (1 cases),upper_aerodigestive_tract (1 cases)	C238W/C238F/C238S/C238C/C238G/C238R ovary (12 cases),breast (11 cases),lung (10 cases),haematopoietic_and_lymphoid_tissue (7 cases),liver (6 cases),large_intestine (6 cases),upper_aerodigestive_tract (5 cases),urinary_tract (4 cases),oesophagus (4 cases),skin (4 cases),central_nervous_system (4 cases),soft_tissue (3 cases),endometrium (3 cases),stomach (2 cases),pancreas (2 cases),prostate (2 cas…	ovary (114 cases),breast (113 cases),large_intestine (113 cases),lung (106 cases),haematopoietic_and_lymphoid_tissue (91 cases),upper_aerodigestive_tract (88 cases),oesophagus (80 cases),central_nervous_system (71 cases),urinary_tract (63 cases),stomach (51 cases),liver (50 cases),skin (39 cases),pancreas (28 cases),endometrium (23 cases),biliary_tract (19 cases),prostate (18 cases),soft_tissue (…	large_intestine (2857 cases),lung (1950 cases),breast (1840 cases),upper_aerodigestive_tract (1518 cases),oesophagus (1478 cases),ovary (1326 cases),central_nervous_system (1152 cases),haematopoietic_and_lymphoid_tissue (1148 cases),stomach (938 cases),liver (933 cases),urinary_tract (926 cases),pancreas (594 cases),skin (585 cases),prostate (222 cases),endometrium (215 cases),biliary_tract (207 …	P53 DNA-binding domain (109-288)	-
CGST24	Baseline	TP53	N/A	tumor protein p53	CCDS11118.1	17	7578555	7578555	C	T	Substitution	Splice site acceptor	0.003232	4022	13	Yes	pancreas (7 cases),ovary (4 cases),oesophagus (4 cases),breast (3 cases),liver (3 cases),large_intestine (3 cases),central_nervous_system (3 cases),stomach (2 cases),upper_aerodigestive_tract (2 cases),skin (1 cases),prostate (1 cases),haematopoietic_and_lymphoid_tissue (1 cases),urinary_tract (1 cases)	-	-	large_intestine (2857 cases),lung (1950 cases),breast (1840 cases),upper_aerodigestive_tract (1518 cases),oesophagus (1478 cases),ovary (1326 cases),central_nervous_system (1152 cases),haematopoietic_and_lymphoid_tissue (1148 cases),stomach (938 cases),liver (933 cases),urinary_tract (926 cases),pancreas (594 cases),skin (585 cases),prostate (222 cases),endometrium (215 cases),biliary_tract (207 …	-	-
CGST25	Baseline	ATM	R2832H	ataxia telangiectasia mutated	CCDS31669.1	11	108216546	108216546	G	A	Substitution	Nonsynonymous coding	0.070126	2467	173	No	-	R2832R/R2832S/R2832C large_intestine (5 cases),haematopoietic_and_lymphoid_tissue (2 cases),NS (1 cases),central_nervous_system (1 cases),stomach (1 cases),lung (1 cases)	prostate (1 cases),haematopoietic_and_lymphoid_tissue (1 cases)	haematopoietic_and_lymphoid_tissue (358 cases),large_intestine (247 cases),lung (79 cases),skin (45 cases),stomach (37 cases),breast (34 cases),kidney (34 cases),endometrium (34 cases),liver (32 cases),pancreas (27 cases),urinary_tract (24 cases),prostate (21 cases),central_nervous_system (15 cases),oesophagus (13 cases),ovary (9 cases),upper_aerodigestive_tract (9 cases),bone (6 cases),thyroid (…	Ataxia telangiectasia mutated (ATM), catalytic domain (2683-2962); Phosphoinositide 3-kinase, catalytic domain (2715-2964)	-
CGST25	Baseline	TP53	H179del	tumor protein p53	CCDS11118.1	17	7578393	7578395	ATG	NULL	Deletion	In-frame deletion	0.001487	4707	7	No	-	-	large_intestine (484 cases),breast (199 cases),oesophagus (178 cases),upper_aerodigestive_tract (160 cases),central_nervous_system (151 cases),stomach (129 cases),ovary (127 cases),lung (126 cases),haematopoietic_and_lymphoid_tissue (111 cases),urinary_tract (74 cases),pancreas (60 cases),liver (57 cases),skin (53 cases),biliary_tract (28 cases),prostate (25 cases),endometrium (18 cases),bone (15…	large_intestine (2857 cases),lung (1950 cases),breast (1840 cases),upper_aerodigestive_tract (1518 cases),oesophagus (1478 cases),ovary (1326 cases),central_nervous_system (1152 cases),haematopoietic_and_lymphoid_tissue (1148 cases),stomach (938 cases),liver (933 cases),urinary_tract (926 cases),pancreas (594 cases),skin (585 cases),prostate (222 cases),endometrium (215 cases),biliary_tract (207 …	P53 DNA-binding domain (109-288)	-
CGST25	Baseline	TP53	G245S	tumor protein p53	CCDS11118.1	17	7577548	7577548	C	T	Substitution	Nonsynonymous coding	0.001846	3793	7	Yes	large_intestine (119 cases),stomach (36 cases),breast (30 cases),ovary (26 cases),central_nervous_system (26 cases),oesophagus (23 cases),haematopoietic_and_lymphoid_tissue (21 cases),upper_aerodigestive_tract (14 cases),urinary_tract (12 cases),pancreas (12 cases),lung (10 cases),skin (6 cases),vulva (5 cases),liver (4 cases),prostate (4 cases),small_intestine (4 cases),endometrium (2 cases),sal…	G245L/G245R/GM245EM/G245F/G245C/GM245VM/G245N/G245D/G245V/G245H/G245G/G245A lung (69 cases),large_intestine (41 cases),oesophagus (37 cases),upper_aerodigestive_tract (34 cases),breast (24 cases),ovary (18 cases),haematopoietic_and_lymphoid_tissue (14 cases),liver (12 cases),urinary_tract (10 cases),stomach (8 cases),central_nervous_system (8 cases),pancreas (7 cases),skin (7 cases),prostate (6 c…	large_intestine (439 cases),liver (309 cases),lung (272 cases),breast (248 cases),upper_aerodigestive_tract (190 cases),haematopoietic_and_lymphoid_tissue (177 cases),oesophagus (161 cases),ovary (153 cases),stomach (141 cases),central_nervous_system (140 cases),urinary_tract (123 cases),skin (104 cases),pancreas (57 cases),endometrium (56 cases),biliary_tract (31 cases),prostate (24 cases),soft_…	large_intestine (2857 cases),lung (1950 cases),breast (1840 cases),upper_aerodigestive_tract (1518 cases),oesophagus (1478 cases),ovary (1326 cases),central_nervous_system (1152 cases),haematopoietic_and_lymphoid_tissue (1148 cases),stomach (938 cases),liver (933 cases),urinary_tract (926 cases),pancreas (594 cases),skin (585 cases),prostate (222 cases),endometrium (215 cases),biliary_tract (207 …	P53 DNA-binding domain (109-288)	-
CGST30	Baseline	TP53	R273H	tumor protein p53	CCDS11118.1	17	7577120	7577120	C	T	Substitution	Nonsynonymous coding	0.001465	4096	6	Yes	large_intestine (156 cases),lung (77 cases),breast (70 cases),ovary (57 cases),central_nervous_system (54 cases),upper_aerodigestive_tract (45 cases),oesophagus (36 cases),stomach (30 cases),haematopoietic_and_lymphoid_tissue (29 cases),pancreas (27 cases),urinary_tract (19 cases),skin (8 cases),endometrium (8 cases),biliary_tract (6 cases),bone (4 cases),penis (4 cases),liver (4 cases),vulva (3 …	R273P/R273G/R273C/RV273SV/R273R/R273L/R273S central_nervous_system (175 cases),large_intestine (126 cases),lung (107 cases),ovary (46 cases),stomach (40 cases),oesophagus (38 cases),upper_aerodigestive_tract (38 cases),haematopoietic_and_lymphoid_tissue (37 cases),breast (29 cases),liver (29 cases),urinary_tract (27 cases),pancreas (21 cases),endometrium (16 cases),skin (13 cases),bone (10 cases)…	large_intestine (123 cases),lung (94 cases),breast (91 cases),oesophagus (88 cases),upper_aerodigestive_tract (76 cases),ovary (64 cases),haematopoietic_and_lymphoid_tissue (61 cases),skin (49 cases),stomach (47 cases),urinary_tract (47 cases),central_nervous_system (46 cases),liver (38 cases),pancreas (30 cases),kidney (15 cases),soft_tissue (12 cases),biliary_tract (12 cases),endometrium (11 ca…	large_intestine (2857 cases),lung (1950 cases),breast (1840 cases),upper_aerodigestive_tract (1518 cases),oesophagus (1478 cases),ovary (1326 cases),central_nervous_system (1152 cases),haematopoietic_and_lymphoid_tissue (1148 cases),stomach (938 cases),liver (933 cases),urinary_tract (926 cases),pancreas (594 cases),skin (585 cases),prostate (222 cases),endometrium (215 cases),biliary_tract (207 …	P53 DNA-binding domain (109-288)	-
CGST31	Baseline	ESR1	T311M	estrogen receptor 1	CCDS5234.1	6	152265479	152265479	C	T	Substitution	Nonsynonymous coding	0.083957	3073	258	No	large_intestine (1 cases),stomach (1 cases)	-	large_intestine (2 cases),central_nervous_system (2 cases)	large_intestine (51 cases),lung (21 cases),endometrium (15 cases),stomach (13 cases),skin (11 cases),central_nervous_system (11 cases),breast (9 cases),pancreas (4 cases),liver (4 cases),oesophagus (4 cases),kidney (3 cases),prostate (3 cases),ovary (2 cases),haematopoietic_and_lymphoid_tissue (2 cases),autonomic_ganglia (1 cases),thyroid (1 cases),cervix (1 cases),upper_aerodigestive_tract (1 ca…	Ligand binding domain of Estrogen receptor, which are activated by the hormone 17beta-estradiol (estrogen) (310-547)	-
CGST31	Baseline	IDH2	R149Q	isocitrate dehydrogenase 2 (NADP+), mitochondrial	CCDS10359.1	15	90631907	90631907	C	T	Substitution	Nonsynonymous coding	0.003184	3141	10	No	-	-	large_intestine (2 cases),stomach (1 cases)	haematopoietic_and_lymphoid_tissue (656 cases),central_nervous_system (111 cases),large_intestine (32 cases),bone (26 cases),biliary_tract (24 cases),skin (9 cases),endometrium (5 cases),urinary_tract (4 cases),lung (4 cases),liver (3 cases),stomach (2 cases),soft_tissue (2 cases),kidney (2 cases),ovary (1 cases),breast (1 cases),pancreas (1 cases),oesophagus (1 cases),autonomic_ganglia (1 cases)	isocitrate dehydrogenase (39-451)	-
CGST38	Baseline	DNMT3A	R736H	DNA (cytosine-5-)-methyltransferase 3 alpha	CCDS33157.1	2	25463286	25463286	C	T	Substitution	Nonsynonymous coding	0.002381	3360	8	No	haematopoietic_and_lymphoid_tissue (11 cases)	R736C/R736G haematopoietic_and_lymphoid_tissue (8 cases)	haematopoietic_and_lymphoid_tissue (31 cases),ovary (1 cases),central_nervous_system (1 cases),prostate (1 cases),endometrium (1 cases)	haematopoietic_and_lymphoid_tissue (1116 cases),large_intestine (51 cases),lung (33 cases),skin (15 cases),liver (13 cases),stomach (12 cases),endometrium (11 cases),kidney (10 cases),breast (9 cases),ovary (7 cases),oesophagus (5 cases),central_nervous_system (5 cases),prostate (4 cases),thyroid (4 cases),urinary_tract (3 cases),bone (2 cases),upper_aerodigestive_tract (2 cases),biliary_tract (2…	S-adenosylmethionine-dependent methyltransferases (SAM or AdoMet-MTase), class I (634-907); Site-specific DNA methylase [DNA replication, recombination, and repair] (632-795)	-
CGST38	Baseline	DNMT3A	P743L	DNA (cytosine-5-)-methyltransferase 3 alpha	CCDS33157.1	2	25463265	25463265	G	A	Substitution	Nonsynonymous coding	0.00482	3527	17	No	-	-	haematopoietic_and_lymphoid_tissue (2 cases),large_intestine (1 cases),prostate (1 cases),endometrium (1 cases)	haematopoietic_and_lymphoid_tissue (1116 cases),large_intestine (51 cases),lung (33 cases),skin (15 cases),liver (13 cases),stomach (12 cases),endometrium (11 cases),kidney (10 cases),breast (9 cases),ovary (7 cases),oesophagus (5 cases),central_nervous_system (5 cases),prostate (4 cases),thyroid (4 cases),urinary_tract (3 cases),bone (2 cases),upper_aerodigestive_tract (2 cases),biliary_tract (2…	S-adenosylmethionine-dependent methyltransferases (SAM or AdoMet-MTase), class I (634-907); Site-specific DNA methylase [DNA replication, recombination, and repair] (632-795)	-
CGST38	Baseline	DNMT3A	I769V	DNA (cytosine-5-)-methyltransferase 3 alpha	CCDS33157.1	2	25463188	25463188	T	C	Substitution	Nonsynonymous coding	0.004832	3725	18	No	-	-	haematopoietic_and_lymphoid_tissue (25 cases),large_intestine (1 cases),lung (1 cases),endometrium (1 cases)	haematopoietic_and_lymphoid_tissue (1116 cases),large_intestine (51 cases),lung (33 cases),skin (15 cases),liver (13 cases),stomach (12 cases),endometrium (11 cases),kidney (10 cases),breast (9 cases),ovary (7 cases),oesophagus (5 cases),central_nervous_system (5 cases),prostate (4 cases),thyroid (4 cases),urinary_tract (3 cases),bone (2 cases),upper_aerodigestive_tract (2 cases),biliary_tract (2…	S-adenosylmethionine-dependent methyltransferases (SAM or AdoMet-MTase), class I (634-907); Site-specific DNA methylase [DNA replication, recombination, and repair] (632-795)	-
CGST41	Baseline	ATM	A2040P	ataxia telangiectasia mutated	CCDS31669.1	11	108186760	108186760	G	C	Substitution	Nonsynonymous coding	0.001395	4300	6	No	-	-	large_intestine (3 cases),haematopoietic_and_lymphoid_tissue (3 cases),kidney (3 cases),lung (1 cases)	haematopoietic_and_lymphoid_tissue (358 cases),large_intestine (247 cases),lung (79 cases),skin (45 cases),stomach (37 cases),breast (34 cases),kidney (34 cases),endometrium (34 cases),liver (32 cases),pancreas (27 cases),urinary_tract (24 cases),prostate (21 cases),central_nervous_system (15 cases),oesophagus (13 cases),ovary (9 cases),upper_aerodigestive_tract (9 cases),bone (6 cases),thyroid (…	-	-
CGST44	Baseline	MLH1	K618_A619insA	mutL homolog 1	CCDS2663.1	3	37089132	37089132	NULL	GGC	Insertion	In-frame insertion	0.014451	3460	50	No	-	-	large_intestine (8 cases)	large_intestine (119 cases),skin (18 cases),lung (15 cases),endometrium (13 cases),ovary (12 cases),breast (10 cases),haematopoietic_and_lymphoid_tissue (8 cases),stomach (7 cases),urinary_tract (7 cases),liver (7 cases),pancreas (6 cases),kidney (5 cases),bone (4 cases),prostate (4 cases),central_nervous_system (3 cases),soft_tissue (2 cases),oesophagus (2 cases),NS (1 cases),autonomic_ganglia (…	-	-
CGST47	Baseline	FLT3	S585L	fms-related tyrosine kinase 3	CCDS31953.1	13	28608302	28608302	G	A	Substitution	Nonsynonymous coding	0.005313	2635	14	No	-	-	haematopoietic_and_lymphoid_tissue (15 cases),stomach (2 cases),upper_aerodigestive_tract (1 cases)	haematopoietic_and_lymphoid_tissue (581 cases),skin (58 cases),large_intestine (57 cases),lung (35 cases),liver (15 cases),stomach (11 cases),endometrium (11 cases),central_nervous_system (10 cases),breast (9 cases),oesophagus (8 cases),upper_aerodigestive_tract (7 cases),ovary (5 cases),urinary_tract (4 cases),kidney (3 cases),pancreas (3 cases),prostate (3 cases),genital_tract (2 cases),NS (1 c…	Protein Kinases, catalytic domain (571-947)	-
CGST48	Baseline	EGFR	L417F	epidermal growth factor receptor	CCDS5514.1	7	55225397	55225397	C	T	Substitution	Nonsynonymous coding	0.002903	4822	14	No	-	-	-	lung (5182 cases),central_nervous_system (204 cases),large_intestine (151 cases),upper_aerodigestive_tract (60 cases),skin (44 cases),ovary (35 cases),breast (35 cases),stomach (30 cases),haematopoietic_and_lymphoid_tissue (30 cases),prostate (28 cases),oesophagus (23 cases),biliary_tract (14 cases),endometrium (14 cases),kidney (12 cases),urinary_tract (12 cases),thyroid (12 cases),salivary_glan…	-	-
CGST57	Baseline	APC	A1755_S1756insS	adenomatous polyposis coli	CCDS4107.1	5	112176555	112176555	NULL	CAT	Insertion	In-frame insertion	0.027702	3682	102	No	-	-	large_intestine (2 cases),skin (1 cases),stomach (1 cases)	large_intestine (3183 cases),stomach (159 cases),skin (62 cases),lung (52 cases),soft_tissue (44 cases),small_intestine (43 cases),breast (42 cases),liver (38 cases),pancreas (35 cases),endometrium (35 cases),oesophagus (28 cases),haematopoietic_and_lymphoid_tissue (25 cases),thyroid (24 cases),urinary_tract (21 cases),prostate (20 cases),kidney (16 cases),ovary (15 cases),central_nervous_system …	-	SAMP Motif (1719-1738)
CGST58	Baseline	DNMT3A	S714Hfs*19	DNA (cytosine-5-)-methyltransferase 3 alpha	CCDS33157.1	2	25463541	25463542	GA	NULL	Deletion	Frameshift	0.001631	4904	8	No	-	-	haematopoietic_and_lymphoid_tissue (26 cases),breast (1 cases)	haematopoietic_and_lymphoid_tissue (1116 cases),large_intestine (51 cases),lung (33 cases),skin (15 cases),liver (13 cases),stomach (12 cases),endometrium (11 cases),kidney (10 cases),breast (9 cases),ovary (7 cases),oesophagus (5 cases),central_nervous_system (5 cases),prostate (4 cases),thyroid (4 cases),urinary_tract (3 cases),bone (2 cases),upper_aerodigestive_tract (2 cases),biliary_tract (2…	-	-
CGST58	Baseline	DNMT3A	D876Y	DNA (cytosine-5-)-methyltransferase 3 alpha	CCDS33157.1	2	25457261	25457261	C	A	Substitution	Nonsynonymous coding	0.001712	4089	7	No	-	D876E haematopoietic_and_lymphoid_tissue (1 cases)	haematopoietic_and_lymphoid_tissue (6 cases),lung (1 cases),urinary_tract (1 cases)	haematopoietic_and_lymphoid_tissue (1116 cases),large_intestine (51 cases),lung (33 cases),skin (15 cases),liver (13 cases),stomach (12 cases),endometrium (11 cases),kidney (10 cases),breast (9 cases),ovary (7 cases),oesophagus (5 cases),central_nervous_system (5 cases),prostate (4 cases),thyroid (4 cases),urinary_tract (3 cases),bone (2 cases),upper_aerodigestive_tract (2 cases),biliary_tract (2…	S-adenosylmethionine-dependent methyltransferases (SAM or AdoMet-MTase), class I (634-907)	-
CGST62	Baseline	DNMT3A	I705T	DNA (cytosine-5-)-methyltransferase 3 alpha	CCDS33157.1	2	25463568	25463568	A	G	Substitution	Nonsynonymous coding	0.002939	4764	14	No	haematopoietic_and_lymphoid_tissue (3 cases)	I705F haematopoietic_and_lymphoid_tissue (2 cases)	haematopoietic_and_lymphoid_tissue (5 cases)	haematopoietic_and_lymphoid_tissue (1116 cases),large_intestine (51 cases),lung (33 cases),skin (15 cases),liver (13 cases),stomach (12 cases),endometrium (11 cases),kidney (10 cases),breast (9 cases),ovary (7 cases),oesophagus (5 cases),central_nervous_system (5 cases),prostate (4 cases),thyroid (4 cases),urinary_tract (3 cases),bone (2 cases),upper_aerodigestive_tract (2 cases),biliary_tract (2…	S-adenosylmethionine-dependent methyltransferases (SAM or AdoMet-MTase), class I (634-907); Site-specific DNA methylase [DNA replication, recombination, and repair] (632-795)	-
CGST62	Baseline	DNMT3A	F732I	DNA (cytosine-5-)-methyltransferase 3 alpha	CCDS33157.1	2	25463299	25463299	A	T	Substitution	Nonsynonymous coding	0.003739	3477	13	No	-	F732L/F732S haematopoietic_and_lymphoid_tissue (2 cases)	haematopoietic_and_lymphoid_tissue (55 cases),ovary (1 cases),central_nervous_system (1 cases),stomach (1 cases)	haematopoietic_and_lymphoid_tissue (1116 cases),large_intestine (51 cases),lung (33 cases),skin (15 cases),liver (13 cases),stomach (12 cases),endometrium (11 cases),kidney (10 cases),breast (9 cases),ovary (7 cases),oesophagus (5 cases),central_nervous_system (5 cases),prostate (4 cases),thyroid (4 cases),urinary_tract (3 cases),bone (2 cases),upper_aerodigestive_tract (2 cases),biliary_tract (2…	S-adenosylmethionine-dependent methyltransferases (SAM or AdoMet-MTase), class I (634-907); Site-specific DNA methylase [DNA replication, recombination, and repair] (632-795)	-
CGST64	Baseline	PDGFRA	T1052M	platelet-derived growth factor receptor, alpha polypeptide	CCDS3495.1	4	55161324	55161324	C	T	Substitution	Nonsynonymous coding	0.002446	4089	10	No	-	-	large_intestine (3 cases),central_nervous_system (2 cases),skin (1 cases)	soft_tissue (271 cases),large_intestine (86 cases),lung (78 cases),skin (57 cases),small_intestine (46 cases),central_nervous_system (42 cases),haematopoietic_and_lymphoid_tissue (39 cases),stomach (38 cases),endometrium (20 cases),breast (15 cases),liver (9 cases),ovary (8 cases),urinary_tract (8 cases),kidney (7 cases),oesophagus (6 cases),prostate (5 cases),upper_aerodigestive_tract (3 cases),…	-	-
CGST64	Baseline	TP53	H179R	tumor protein p53	CCDS11118.1	17	7578394	7578394	T	C	Substitution	Nonsynonymous coding	0.000712	4213	3	Yes	central_nervous_system (24 cases),breast (20 cases),ovary (18 cases),oesophagus (18 cases),large_intestine (13 cases),lung (11 cases),upper_aerodigestive_tract (10 cases),haematopoietic_and_lymphoid_tissue (8 cases),urinary_tract (4 cases),pancreas (4 cases),stomach (3 cases),prostate (3 cases),biliary_tract (3 cases),endometrium (2 cases),liver (1 cases),cervix (1 cases)	H179P/H179L/H179N/H179Q/H179Y/H179D/H179H lung (24 cases),upper_aerodigestive_tract (23 cases),large_intestine (22 cases),haematopoietic_and_lymphoid_tissue (19 cases),breast (17 cases),oesophagus (16 cases),skin (15 cases),central_nervous_system (11 cases),ovary (9 cases),stomach (9 cases),liver (8 cases),urinary_tract (6 cases),pancreas (3 cases),biliary_tract (3 cases),soft_tissue (2 cases),en…	large_intestine (449 cases),breast (162 cases),oesophagus (144 cases),upper_aerodigestive_tract (127 cases),stomach (117 cases),central_nervous_system (116 cases),ovary (100 cases),lung (91 cases),haematopoietic_and_lymphoid_tissue (84 cases),urinary_tract (64 cases),pancreas (53 cases),liver (48 cases),skin (38 cases),biliary_tract (22 cases),prostate (21 cases),bone (14 cases),endometrium (14 c…	large_intestine (2857 cases),lung (1950 cases),breast (1840 cases),upper_aerodigestive_tract (1518 cases),oesophagus (1478 cases),ovary (1326 cases),central_nervous_system (1152 cases),haematopoietic_and_lymphoid_tissue (1148 cases),stomach (938 cases),liver (933 cases),urinary_tract (926 cases),pancreas (594 cases),skin (585 cases),prostate (222 cases),endometrium (215 cases),biliary_tract (207 …	P53 DNA-binding domain (109-288)	-
CGST64	Baseline	TP53	V272M	tumor protein p53	CCDS11118.1	17	7577124	7577124	C	T	Substitution	Nonsynonymous coding	0.001286	3889	5	Yes	large_intestine (16 cases),ovary (14 cases),breast (10 cases),oesophagus (7 cases),stomach (6 cases),lung (6 cases),haematopoietic_and_lymphoid_tissue (5 cases),central_nervous_system (5 cases),pancreas (4 cases),urinary_tract (2 cases),kidney (2 cases),liver (2 cases),upper_aerodigestive_tract (2 cases),vulva (1 cases),bone (1 cases),soft_tissue (1 cases),endometrium (1 cases)	V272L/V272V/V272A/V272K/VR272VS/V272E/V272G large_intestine (9 cases),lung (8 cases),upper_aerodigestive_tract (7 cases),pancreas (4 cases),oesophagus (4 cases),breast (3 cases),haematopoietic_and_lymphoid_tissue (3 cases),stomach (3 cases),ovary (2 cases),skin (2 cases),endometrium (2 cases),soft_tissue (1 cases),urinary_tract (1 cases),liver (1 cases),thyroid (1 cases),central_nervous_system (1…	large_intestine (360 cases),central_nervous_system (271 cases),lung (254 cases),breast (158 cases),ovary (141 cases),oesophagus (131 cases),upper_aerodigestive_tract (127 cases),haematopoietic_and_lymphoid_tissue (111 cases),stomach (106 cases),urinary_tract (92 cases),liver (68 cases),pancreas (63 cases),skin (38 cases),endometrium (28 cases),biliary_tract (22 cases),bone (22 cases),prostate (14…	large_intestine (2857 cases),lung (1950 cases),breast (1840 cases),upper_aerodigestive_tract (1518 cases),oesophagus (1478 cases),ovary (1326 cases),central_nervous_system (1152 cases),haematopoietic_and_lymphoid_tissue (1148 cases),stomach (938 cases),liver (933 cases),urinary_tract (926 cases),pancreas (594 cases),skin (585 cases),prostate (222 cases),endometrium (215 cases),biliary_tract (207 …	P53 DNA-binding domain (109-288)	-
CGST64	Baseline	TP53	R273H	tumor protein p53	CCDS11118.1	17	7577120	7577120	C	T	Substitution	Nonsynonymous coding	0.046601	3884	181	Yes	large_intestine (156 cases),lung (77 cases),breast (70 cases),ovary (57 cases),central_nervous_system (54 cases),upper_aerodigestive_tract (45 cases),oesophagus (36 cases),stomach (30 cases),haematopoietic_and_lymphoid_tissue (29 cases),pancreas (27 cases),urinary_tract (19 cases),skin (8 cases),endometrium (8 cases),biliary_tract (6 cases),bone (4 cases),penis (4 cases),liver (4 cases),vulva (3 …	R273P/R273G/R273C/RV273SV/R273R/R273L/R273S central_nervous_system (175 cases),large_intestine (126 cases),lung (107 cases),ovary (46 cases),stomach (40 cases),oesophagus (38 cases),upper_aerodigestive_tract (38 cases),haematopoietic_and_lymphoid_tissue (37 cases),breast (29 cases),liver (29 cases),urinary_tract (27 cases),pancreas (21 cases),endometrium (16 cases),skin (13 cases),bone (10 cases)…	large_intestine (123 cases),lung (94 cases),breast (91 cases),oesophagus (88 cases),upper_aerodigestive_tract (76 cases),ovary (64 cases),haematopoietic_and_lymphoid_tissue (61 cases),skin (49 cases),stomach (47 cases),urinary_tract (47 cases),central_nervous_system (46 cases),liver (38 cases),pancreas (30 cases),kidney (15 cases),soft_tissue (12 cases),biliary_tract (12 cases),endometrium (11 ca…	large_intestine (2857 cases),lung (1950 cases),breast (1840 cases),upper_aerodigestive_tract (1518 cases),oesophagus (1478 cases),ovary (1326 cases),central_nervous_system (1152 cases),haematopoietic_and_lymphoid_tissue (1148 cases),stomach (938 cases),liver (933 cases),urinary_tract (926 cases),pancreas (594 cases),skin (585 cases),prostate (222 cases),endometrium (215 cases),biliary_tract (207 …	P53 DNA-binding domain (109-288)	-
CGST65	Baseline	DNMT3A	R771*	DNA (cytosine-5-)-methyltransferase 3 alpha	CCDS33157.1	2	25463182	25463182	G	A	Substitution	Nonsense	0.005095	3533	18	No	haematopoietic_and_lymphoid_tissue (5 cases)	-	haematopoietic_and_lymphoid_tissue (20 cases),large_intestine (1 cases),lung (1 cases),endometrium (1 cases)	haematopoietic_and_lymphoid_tissue (1116 cases),large_intestine (51 cases),lung (33 cases),skin (15 cases),liver (13 cases),stomach (12 cases),endometrium (11 cases),kidney (10 cases),breast (9 cases),ovary (7 cases),oesophagus (5 cases),central_nervous_system (5 cases),prostate (4 cases),thyroid (4 cases),urinary_tract (3 cases),bone (2 cases),upper_aerodigestive_tract (2 cases),biliary_tract (2…	S-adenosylmethionine-dependent methyltransferases (SAM or AdoMet-MTase), class I (634-907); Site-specific DNA methylase [DNA replication, recombination, and repair] (632-795)	-
CGST67	Baseline	DNMT3A	S708N	DNA (cytosine-5-)-methyltransferase 3 alpha	CCDS33157.1	2	25463559	25463559	C	T	Substitution	Nonsynonymous coding	0.00695	3885	27	No	-	-	haematopoietic_and_lymphoid_tissue (11 cases)	haematopoietic_and_lymphoid_tissue (1116 cases),large_intestine (51 cases),lung (33 cases),skin (15 cases),liver (13 cases),stomach (12 cases),endometrium (11 cases),kidney (10 cases),breast (9 cases),ovary (7 cases),oesophagus (5 cases),central_nervous_system (5 cases),prostate (4 cases),thyroid (4 cases),urinary_tract (3 cases),bone (2 cases),upper_aerodigestive_tract (2 cases),biliary_tract (2…	S-adenosylmethionine-dependent methyltransferases (SAM or AdoMet-MTase), class I (634-907); Site-specific DNA methylase [DNA replication, recombination, and repair] (632-795)	-
CGST71	Baseline	APC	T1493A	adenomatous polyposis coli	CCDS4107.1	5	112175768	112175768	A	G	Substitution	Nonsynonymous coding	0.002633	4178	11	No	-	T1493T large_intestine (2 cases)	large_intestine (183 cases),stomach (3 cases),small_intestine (2 cases),central_nervous_system (1 cases),lung (1 cases),urinary_tract (1 cases),soft_tissue (1 cases)	large_intestine (3183 cases),stomach (159 cases),skin (62 cases),lung (52 cases),soft_tissue (44 cases),small_intestine (43 cases),breast (42 cases),liver (38 cases),pancreas (35 cases),endometrium (35 cases),oesophagus (28 cases),haematopoietic_and_lymphoid_tissue (25 cases),thyroid (24 cases),urinary_tract (21 cases),prostate (20 cases),kidney (16 cases),ovary (15 cases),central_nervous_system …	-	-
CGST71	Baseline	KRAS	G13D	Kirsten rat sarcoma viral oncogene homolog	NM_033360	12	25398281	25398281	C	T	Substitution	Nonsynonymous coding	0.000966	3105	3	Yes	large_intestine (3353 cases),lung (129 cases),haematopoietic_and_lymphoid_tissue (120 cases),stomach (54 cases),endometrium (50 cases),soft_tissue (36 cases),ovary (35 cases),pancreas (32 cases),prostate (23 cases),thyroid (23 cases),biliary_tract (23 cases),small_intestine (19 cases),gastrointestinal_tract_(site_indeterminate) (17 cases),breast (12 cases),peritoneum (9 cases),urinary_tract (5 ca…	G13V/G13I/G13C/GV13RV/G13G/GV13VV/GV13EV/GV13DV/G13N/G13S/G13A/G13R large_intestine (210 cases),lung (159 cases),stomach (17 cases),thyroid (17 cases),pancreas (16 cases),biliary_tract (16 cases),ovary (13 cases),endometrium (12 cases),haematopoietic_and_lymphoid_tissue (9 cases),soft_tissue (6 cases),upper_aerodigestive_tract (5 cases),salivary_gland (3 cases),prostate (3 cases),liver (2 cases),…	large_intestine (14088 cases),pancreas (4611 cases),lung (4177 cases),ovary (599 cases),biliary_tract (581 cases),endometrium (365 cases),haematopoietic_and_lymphoid_tissue (289 cases),stomach (185 cases),small_intestine (117 cases),peritoneum (77 cases),thyroid (73 cases),skin (65 cases),prostate (64 cases),urinary_tract (62 cases),cervix (47 cases),upper_aerodigestive_tract (45 cases),breast (4…	large_intestine (18048 cases),pancreas (4720 cases),lung (4542 cases),ovary (649 cases),biliary_tract (626 cases),haematopoietic_and_lymphoid_tissue (488 cases),endometrium (442 cases),stomach (276 cases),small_intestine (142 cases),thyroid (137 cases),prostate (93 cases),peritoneum (91 cases),soft_tissue (87 cases),skin (79 cases),urinary_tract (72 cases),upper_aerodigestive_tract (64 cases),bre…	Ras GTPase family containing H-Ras,N-Ras and K-Ras4A/4B (3-164); Ras-like protein (1-189)	-
CGST80	Baseline	DNMT3A	R882C	DNA (cytosine-5-)-methyltransferase 3 alpha	CCDS33157.1	2	25457243	25457243	G	A	Substitution	Nonsynonymous coding	0.000775	3873	3	Yes	haematopoietic_and_lymphoid_tissue (189 cases)	R882H/R882L/R882R/R882S/R882G/R882P haematopoietic_and_lymphoid_tissue (484 cases),breast (1 cases),large_intestine (1 cases)	haematopoietic_and_lymphoid_tissue (7 cases),lung (1 cases),urinary_tract (1 cases)	haematopoietic_and_lymphoid_tissue (1116 cases),large_intestine (51 cases),lung (33 cases),skin (15 cases),liver (13 cases),stomach (12 cases),endometrium (11 cases),kidney (10 cases),breast (9 cases),ovary (7 cases),oesophagus (5 cases),central_nervous_system (5 cases),prostate (4 cases),thyroid (4 cases),urinary_tract (3 cases),bone (2 cases),upper_aerodigestive_tract (2 cases),biliary_tract (2…	S-adenosylmethionine-dependent methyltransferases (SAM or AdoMet-MTase), class I (634-907)	-
CGST81	Baseline	EGFR	G632Vfs*73	epidermal growth factor receptor	CCDS5514.1	7	55238880	55238880	A	NULL	Deletion	Frameshift	0.001939	3611	7	No	-	-	central_nervous_system (5 cases),urinary_tract (2 cases),large_intestine (1 cases),lung (1 cases)	lung (5182 cases),central_nervous_system (204 cases),large_intestine (151 cases),upper_aerodigestive_tract (60 cases),skin (44 cases),ovary (35 cases),breast (35 cases),stomach (30 cases),haematopoietic_and_lymphoid_tissue (30 cases),prostate (28 cases),oesophagus (23 cases),biliary_tract (14 cases),endometrium (14 cases),kidney (12 cases),urinary_tract (12 cases),thyroid (12 cases),salivary_glan…	-	-
CGST81	Baseline	FGFR2	S282I	fibroblast growth factor receptor 2	CCDS31298.1	10	123279587	123279587	C	A	Substitution	Nonsynonymous coding	0.001631	4905	8	No	-	-	skin (1 cases),lung (1 cases)	endometrium (113 cases),large_intestine (80 cases),skin (65 cases),lung (31 cases),stomach (18 cases),breast (16 cases),liver (14 cases),haematopoietic_and_lymphoid_tissue (9 cases),urinary_tract (8 cases),ovary (5 cases),upper_aerodigestive_tract (5 cases),central_nervous_system (5 cases),kidney (4 cases),oesophagus (4 cases),prostate (4 cases),biliary_tract (4 cases),salivary_gland (2 cases),pa…	Immunoglobulin I-set domain (263-359); Third immunoglobulin (Ig)-like domain of fibroblast growth factor receptor 2 (FGFR2) (271-360)	-
CGST97	Baseline	TP53	Y220C	tumor protein p53	CCDS11118.1	17	7578190	7578190	T	C	Substitution	Nonsynonymous coding	0.006428	4823	31	Yes	ovary (46 cases),breast (33 cases),upper_aerodigestive_tract (28 cases),lung (27 cases),central_nervous_system (24 cases),oesophagus (21 cases),large_intestine (17 cases),urinary_tract (16 cases),stomach (15 cases),haematopoietic_and_lymphoid_tissue (15 cases),liver (8 cases),soft_tissue (7 cases),pancreas (6 cases),endometrium (4 cases),small_intestine (3 cases),bone (2 cases),skin (2 cases),per…	Y220N/Y220H/Y220S/Y220F/Y220D breast (13 cases),oesophagus (6 cases),liver (5 cases),haematopoietic_and_lymphoid_tissue (4 cases),skin (3 cases),large_intestine (3 cases),stomach (2 cases),pancreas (2 cases),upper_aerodigestive_tract (2 cases),ovary (1 cases),urinary_tract (1 cases),kidney (1 cases),peritoneum (1 cases),thyroid (1 cases),central_nervous_system (1 cases),biliary_tract (1 cases)	breast (41 cases),upper_aerodigestive_tract (41 cases),lung (39 cases),large_intestine (39 cases),oesophagus (36 cases),haematopoietic_and_lymphoid_tissue (35 cases),ovary (34 cases),central_nervous_system (23 cases),liver (16 cases),stomach (14 cases),urinary_tract (14 cases),skin (12 cases),pancreas (10 cases),soft_tissue (9 cases),peritoneum (5 cases),bone (4 cases),vulva (3 cases),prostate (3…	large_intestine (2857 cases),lung (1950 cases),breast (1840 cases),upper_aerodigestive_tract (1518 cases),oesophagus (1478 cases),ovary (1326 cases),central_nervous_system (1152 cases),haematopoietic_and_lymphoid_tissue (1148 cases),stomach (938 cases),liver (933 cases),urinary_tract (926 cases),pancreas (594 cases),skin (585 cases),prostate (222 cases),endometrium (215 cases),biliary_tract (207 …	P53 DNA-binding domain (109-288)	-

## Sheet: SD 8
Supplementary Data 8. WBC sequence alterations identified in cfDNA
Patient	Patient Timepoint	Timepoint Significance	Gene Symbol	Amino Acid (Protein)	Gene Description	Transcript Accession	Chromosome	Genomic Start (HG19)	Genomic End (GH19)	Base From	Base To	Mutation Type	Consequence	Mutant Allele Fraction	Total Distinct Coverage	Distinct Mutant Coverage	Hot-spot Alteration*	Reported Samples with the Identical Somatic Mutation	Reported somatic mutations in the same amino acid residue	Reported somatic mutations in nearby amino acid residues	Gene reported to be somatically mutated in the following cancers	Position of Mutation Within a Protein Domain	Position of Mutation Near to a Protein Domain
CGST102	CGST102P	Baseline	DNMT3A	V895L	DNA (cytosine-5-)-methyltransferase 3 alpha	CCDS33157.1	2	25457204	25457204	C	A	Substitution	Nonsynonymous coding	0.002431	2879	7	No	-	V895M lung (1 cases)	haematopoietic_and_lymphoid_tissue (10 cases),breast (1 cases),central_nervous_system (1 cases),lung (1 cases)	haematopoietic_and_lymphoid_tissue (1116 cases),large_intestine (51 cases),lung (33 cases),skin (15 cases),liver (13 cases),stomach (12 cases),endometrium (11 cases),kidney (10 cases),breast (9 cases),ovary (7 cases),oesophagus (5 cases),central_nervous_system (5 cases),prostate (4 cases),thyroid (4 cases),urinary_tract (3 cases),bone (2 cases),upper_aerodigestive_tract (2 cases),biliary_tract (2…	S-adenosylmethionine-dependent methyltransferases (SAM or AdoMet-MTase), class I (634-907)	-
CGST102	CGST102P	Baseline	DNMT3A	C911Y	DNA (cytosine-5-)-methyltransferase 3 alpha	CCDS33157.1	2	25457155	25457155	C	T	Substitution	Nonsynonymous coding	0.012701	2677	34	No	-	C911R lung (1 cases)	haematopoietic_and_lymphoid_tissue (6 cases),large_intestine (2 cases),ovary (1 cases),endometrium (1 cases)	haematopoietic_and_lymphoid_tissue (1116 cases),large_intestine (51 cases),lung (33 cases),skin (15 cases),liver (13 cases),stomach (12 cases),endometrium (11 cases),kidney (10 cases),breast (9 cases),ovary (7 cases),oesophagus (5 cases),central_nervous_system (5 cases),prostate (4 cases),thyroid (4 cases),urinary_tract (3 cases),bone (2 cases),upper_aerodigestive_tract (2 cases),biliary_tract (2…	-	S-adenosylmethionine-dependent methyltransferases (SAM or AdoMet-MTase), class I (634-907)
CGST102	CGST102P	Baseline	SMARCB1	T214M	SWI/SNF related, matrix associated, actin dependent regulator of chromatin, subfamily b, member 1	CCDS13817.1	22	24158969	24158969	C	T	Substitution	Nonsynonymous coding	0.004045	3214	13	No	large_intestine (1 cases)	-	soft_tissue (7 cases),large_intestine (3 cases),central_nervous_system (3 cases)	central_nervous_system (128 cases),soft_tissue (77 cases),large_intestine (45 cases),haematopoietic_and_lymphoid_tissue (11 cases),stomach (11 cases),skin (10 cases),endometrium (9 cases),kidney (8 cases),lung (8 cases),meninges (7 cases),bone (6 cases),ovary (5 cases),liver (4 cases),urinary_tract (3 cases),pancreas (3 cases),oesophagus (3 cases),prostate (3 cases),biliary_tract (3 cases),breast…	SNF5 / SMARCB1 / INI1 (178-364)	-
CGST102	CGST102P2	Postoperative	DNMT3A	C911Y	DNA (cytosine-5-)-methyltransferase 3 alpha	CCDS33157.1	2	25457155	25457155	C	T	Substitution	Nonsynonymous coding	0.005022	2788	14	No	-	C911R lung (1 cases)	haematopoietic_and_lymphoid_tissue (6 cases),large_intestine (2 cases),ovary (1 cases),endometrium (1 cases)	haematopoietic_and_lymphoid_tissue (1116 cases),large_intestine (51 cases),lung (33 cases),skin (15 cases),liver (13 cases),stomach (12 cases),endometrium (11 cases),kidney (10 cases),breast (9 cases),ovary (7 cases),oesophagus (5 cases),central_nervous_system (5 cases),prostate (4 cases),thyroid (4 cases),urinary_tract (3 cases),bone (2 cases),upper_aerodigestive_tract (2 cases),biliary_tract (2…	-	S-adenosylmethionine-dependent methyltransferases (SAM or AdoMet-MTase), class I (634-907)
CGST102	CGST102P2	Postoperative	SMARCB1	T214M	SWI/SNF related, matrix associated, actin dependent regulator of chromatin, subfamily b, member 1	CCDS13817.1	22	24158969	24158969	C	T	Substitution	Nonsynonymous coding	0.007136	2943	21	No	large_intestine (1 cases)	-	soft_tissue (7 cases),large_intestine (3 cases),central_nervous_system (3 cases)	central_nervous_system (128 cases),soft_tissue (77 cases),large_intestine (45 cases),haematopoietic_and_lymphoid_tissue (11 cases),stomach (11 cases),skin (10 cases),endometrium (9 cases),kidney (8 cases),lung (8 cases),meninges (7 cases),bone (6 cases),ovary (5 cases),liver (4 cases),urinary_tract (3 cases),pancreas (3 cases),oesophagus (3 cases),prostate (3 cases),biliary_tract (3 cases),breast…	SNF5 / SMARCB1 / INI1 (178-364)	-
CGST102	CGST102P1	Preoperative	SMARCB1	T214M	SWI/SNF related, matrix associated, actin dependent regulator of chromatin, subfamily b, member 1	CCDS13817.1	22	24158969	24158969	C	T	Substitution	Nonsynonymous coding	0.005412	3326	18	No	large_intestine (1 cases)	-	soft_tissue (7 cases),large_intestine (3 cases),central_nervous_system (3 cases)	central_nervous_system (128 cases),soft_tissue (77 cases),large_intestine (45 cases),haematopoietic_and_lymphoid_tissue (11 cases),stomach (11 cases),skin (10 cases),endometrium (9 cases),kidney (8 cases),lung (8 cases),meninges (7 cases),bone (6 cases),ovary (5 cases),liver (4 cases),urinary_tract (3 cases),pancreas (3 cases),oesophagus (3 cases),prostate (3 cases),biliary_tract (3 cases),breast…	SNF5 / SMARCB1 / INI1 (178-364)	-
CGST102	CGST102P1	Preoperative	DNMT3A	C911Y	DNA (cytosine-5-)-methyltransferase 3 alpha	CCDS33157.1	2	25457155	25457155	C	T	Substitution	Nonsynonymous coding	0.008455	2957	25	No	-	C911R lung (1 cases)	haematopoietic_and_lymphoid_tissue (6 cases),large_intestine (2 cases),ovary (1 cases),endometrium (1 cases)	haematopoietic_and_lymphoid_tissue (1116 cases),large_intestine (51 cases),lung (33 cases),skin (15 cases),liver (13 cases),stomach (12 cases),endometrium (11 cases),kidney (10 cases),breast (9 cases),ovary (7 cases),oesophagus (5 cases),central_nervous_system (5 cases),prostate (4 cases),thyroid (4 cases),urinary_tract (3 cases),bone (2 cases),upper_aerodigestive_tract (2 cases),biliary_tract (2…	-	S-adenosylmethionine-dependent methyltransferases (SAM or AdoMet-MTase), class I (634-907)
CGST109	CGST109P2	Postoperative	TP53	R267W	tumor protein p53	CCDS11118.1	17	7577139	7577139	G	A	Substitution	Nonsynonymous coding	0.000715	4195	3	Yes	central_nervous_system (8 cases),liver (7 cases),large_intestine (6 cases),stomach (3 cases),skin (1 cases),ovary (1 cases),haematopoietic_and_lymphoid_tissue (1 cases),prostate (1 cases),lung (1 cases),oesophagus (1 cases),thymus (1 cases)	R267Q/R267L/R267P/R267G/R267R lung (9 cases),large_intestine (9 cases),breast (5 cases),ovary (4 cases),central_nervous_system (4 cases),haematopoietic_and_lymphoid_tissue (3 cases),urinary_tract (2 cases),liver (2 cases),stomach (1 cases),pancreas (1 cases),upper_aerodigestive_tract (1 cases),oesophagus (1 cases)	large_intestine (85 cases),lung (82 cases),oesophagus (63 cases),breast (60 cases),ovary (50 cases),upper_aerodigestive_tract (47 cases),urinary_tract (46 cases),haematopoietic_and_lymphoid_tissue (33 cases),central_nervous_system (33 cases),pancreas (32 cases),stomach (31 cases),liver (27 cases),skin (15 cases),biliary_tract (9 cases),endometrium (8 cases),prostate (5 cases),cervix (5 cases),kid…	large_intestine (2857 cases),lung (1950 cases),breast (1840 cases),upper_aerodigestive_tract (1518 cases),oesophagus (1478 cases),ovary (1326 cases),central_nervous_system (1152 cases),haematopoietic_and_lymphoid_tissue (1148 cases),stomach (938 cases),liver (933 cases),urinary_tract (926 cases),pancreas (594 cases),skin (585 cases),prostate (222 cases),endometrium (215 cases),biliary_tract (207 …	P53 DNA-binding domain (109-288)	-
CGST110	CGST110P	Baseline	DNMT3A	H873R	DNA (cytosine-5-)-methyltransferase 3 alpha	CCDS33157.1	2	25457269	25457269	T	C	Substitution	Nonsynonymous coding	0.0003	3207	1	No	-	-	haematopoietic_and_lymphoid_tissue (7 cases),lung (1 cases)	haematopoietic_and_lymphoid_tissue (1116 cases),large_intestine (51 cases),lung (33 cases),skin (15 cases),liver (13 cases),stomach (12 cases),endometrium (11 cases),kidney (10 cases),breast (9 cases),ovary (7 cases),oesophagus (5 cases),central_nervous_system (5 cases),prostate (4 cases),thyroid (4 cases),urinary_tract (3 cases),bone (2 cases),upper_aerodigestive_tract (2 cases),biliary_tract (2…	S-adenosylmethionine-dependent methyltransferases (SAM or AdoMet-MTase), class I (634-907)	-
CGST110	CGST110P	Baseline	TP53	V216M	tumor protein p53	CCDS11118.1	17	7578203	7578203	C	T	Substitution	Nonsynonymous coding	0.0004	2763	1	Yes	breast (11 cases),haematopoietic_and_lymphoid_tissue (11 cases),oesophagus (9 cases),upper_aerodigestive_tract (8 cases),central_nervous_system (8 cases),ovary (6 cases),lung (5 cases),large_intestine (4 cases),pancreas (3 cases),bone (2 cases),soft_tissue (2 cases),liver (2 cases),vulva (1 cases),stomach (1 cases)	V216A/V216E/V216G/V216L ovary (4 cases),lung (4 cases),upper_aerodigestive_tract (4 cases),breast (3 cases),large_intestine (3 cases),urinary_tract (2 cases),skin (1 cases),soft_tissue (1 cases),oesophagus (1 cases),central_nervous_system (1 cases)	large_intestine (149 cases),breast (120 cases),oesophagus (103 cases),ovary (90 cases),lung (84 cases),upper_aerodigestive_tract (77 cases),stomach (69 cases),haematopoietic_and_lymphoid_tissue (65 cases),central_nervous_system (62 cases),urinary_tract (48 cases),liver (47 cases),pancreas (34 cases),skin (32 cases),soft_tissue (19 cases),prostate (12 cases),endometrium (11 cases),biliary_tract (9…	large_intestine (2857 cases),lung (1950 cases),breast (1840 cases),upper_aerodigestive_tract (1518 cases),oesophagus (1478 cases),ovary (1326 cases),central_nervous_system (1152 cases),haematopoietic_and_lymphoid_tissue (1148 cases),stomach (938 cases),liver (933 cases),urinary_tract (926 cases),pancreas (594 cases),skin (585 cases),prostate (222 cases),endometrium (215 cases),biliary_tract (207 …	P53 DNA-binding domain (109-288)	-
CGST110	CGST110P1	Preoperative	TP53	V216M	tumor protein p53	CCDS11118.1	17	7578203	7578203	C	T	Substitution	Nonsynonymous coding	0.000714	5600	4	Yes	breast (11 cases),haematopoietic_and_lymphoid_tissue (11 cases),oesophagus (9 cases),upper_aerodigestive_tract (8 cases),central_nervous_system (8 cases),ovary (6 cases),lung (5 cases),large_intestine (4 cases),pancreas (3 cases),bone (2 cases),soft_tissue (2 cases),liver (2 cases),vulva (1 cases),stomach (1 cases)	V216A/V216E/V216G/V216L ovary (4 cases),lung (4 cases),upper_aerodigestive_tract (4 cases),breast (3 cases),large_intestine (3 cases),urinary_tract (2 cases),skin (1 cases),soft_tissue (1 cases),oesophagus (1 cases),central_nervous_system (1 cases)	large_intestine (149 cases),breast (120 cases),oesophagus (103 cases),ovary (90 cases),lung (84 cases),upper_aerodigestive_tract (77 cases),stomach (69 cases),haematopoietic_and_lymphoid_tissue (65 cases),central_nervous_system (62 cases),urinary_tract (48 cases),liver (47 cases),pancreas (34 cases),skin (32 cases),soft_tissue (19 cases),prostate (12 cases),endometrium (11 cases),biliary_tract (9…	large_intestine (2857 cases),lung (1950 cases),breast (1840 cases),upper_aerodigestive_tract (1518 cases),oesophagus (1478 cases),ovary (1326 cases),central_nervous_system (1152 cases),haematopoietic_and_lymphoid_tissue (1148 cases),stomach (938 cases),liver (933 cases),urinary_tract (926 cases),pancreas (594 cases),skin (585 cases),prostate (222 cases),endometrium (215 cases),biliary_tract (207 …	P53 DNA-binding domain (109-288)	-
CGST110	CGST110P1	Preoperative	DNMT3A	H873R	DNA (cytosine-5-)-methyltransferase 3 alpha	CCDS33157.1	2	25457269	25457269	T	C	Substitution	Nonsynonymous coding	0.001022	5871	6	No	-	-	haematopoietic_and_lymphoid_tissue (7 cases),lung (1 cases)	haematopoietic_and_lymphoid_tissue (1116 cases),large_intestine (51 cases),lung (33 cases),skin (15 cases),liver (13 cases),stomach (12 cases),endometrium (11 cases),kidney (10 cases),breast (9 cases),ovary (7 cases),oesophagus (5 cases),central_nervous_system (5 cases),prostate (4 cases),thyroid (4 cases),urinary_tract (3 cases),bone (2 cases),upper_aerodigestive_tract (2 cases),biliary_tract (2…	S-adenosylmethionine-dependent methyltransferases (SAM or AdoMet-MTase), class I (634-907)	-
CGST113	CGST113P	Baseline	TP53	R248W	tumor protein p53	CCDS11118.1	17	7577539	7577539	G	A	Substitution	Nonsynonymous coding	0.013537	1699	23	Yes	large_intestine (151 cases),breast (60 cases),oesophagus (47 cases),central_nervous_system (38 cases),haematopoietic_and_lymphoid_tissue (32 cases),stomach (32 cases),ovary (31 cases),skin (31 cases),upper_aerodigestive_tract (25 cases),urinary_tract (21 cases),lung (20 cases),endometrium (20 cases),pancreas (13 cases),biliary_tract (9 cases),vulva (4 cases),soft_tissue (4 cases),liver (4 cases),…	RR248CR/R248Q/R248P/R248G/RR248QR/R248L/R248R/RR248LR large_intestine (163 cases),lung (98 cases),breast (79 cases),haematopoietic_and_lymphoid_tissue (73 cases),upper_aerodigestive_tract (63 cases),central_nervous_system (53 cases),stomach (46 cases),urinary_tract (44 cases),oesophagus (44 cases),ovary (40 cases),skin (22 cases),pancreas (19 cases),endometrium (13 cases),liver (12 cases),vulva (…	liver (299 cases),large_intestine (255 cases),lung (206 cases),breast (134 cases),upper_aerodigestive_tract (131 cases),oesophagus (112 cases),stomach (99 cases),haematopoietic_and_lymphoid_tissue (95 cases),ovary (91 cases),central_nervous_system (63 cases),skin (54 cases),urinary_tract (51 cases),pancreas (31 cases),prostate (20 cases),endometrium (15 cases),soft_tissue (12 cases),kidney (10 ca…	large_intestine (2857 cases),lung (1950 cases),breast (1840 cases),upper_aerodigestive_tract (1518 cases),oesophagus (1478 cases),ovary (1326 cases),central_nervous_system (1152 cases),haematopoietic_and_lymphoid_tissue (1148 cases),stomach (938 cases),liver (933 cases),urinary_tract (926 cases),pancreas (594 cases),skin (585 cases),prostate (222 cases),endometrium (215 cases),biliary_tract (207 …	P53 DNA-binding domain (109-288)	-
CGST113	CGST113P2	Postoperative	TP53	R248W	tumor protein p53	CCDS11118.1	17	7577539	7577539	G	A	Substitution	Nonsynonymous coding	0.014148	2898	41	Yes	large_intestine (151 cases),breast (60 cases),oesophagus (47 cases),central_nervous_system (38 cases),haematopoietic_and_lymphoid_tissue (32 cases),stomach (32 cases),ovary (31 cases),skin (31 cases),upper_aerodigestive_tract (25 cases),urinary_tract (21 cases),lung (20 cases),endometrium (20 cases),pancreas (13 cases),biliary_tract (9 cases),vulva (4 cases),soft_tissue (4 cases),liver (4 cases),…	RR248CR/R248Q/R248P/R248G/RR248QR/R248L/R248R/RR248LR large_intestine (163 cases),lung (98 cases),breast (79 cases),haematopoietic_and_lymphoid_tissue (73 cases),upper_aerodigestive_tract (63 cases),central_nervous_system (53 cases),stomach (46 cases),urinary_tract (44 cases),oesophagus (44 cases),ovary (40 cases),skin (22 cases),pancreas (19 cases),endometrium (13 cases),liver (12 cases),vulva (…	liver (299 cases),large_intestine (255 cases),lung (206 cases),breast (134 cases),upper_aerodigestive_tract (131 cases),oesophagus (112 cases),stomach (99 cases),haematopoietic_and_lymphoid_tissue (95 cases),ovary (91 cases),central_nervous_system (63 cases),skin (54 cases),urinary_tract (51 cases),pancreas (31 cases),prostate (20 cases),endometrium (15 cases),soft_tissue (12 cases),kidney (10 ca…	large_intestine (2857 cases),lung (1950 cases),breast (1840 cases),upper_aerodigestive_tract (1518 cases),oesophagus (1478 cases),ovary (1326 cases),central_nervous_system (1152 cases),haematopoietic_and_lymphoid_tissue (1148 cases),stomach (938 cases),liver (933 cases),urinary_tract (926 cases),pancreas (594 cases),skin (585 cases),prostate (222 cases),endometrium (215 cases),biliary_tract (207 …	P53 DNA-binding domain (109-288)	-
CGST113	CGST113P1	Preoperative	TP53	R248W	tumor protein p53	CCDS11118.1	17	7577539	7577539	G	A	Substitution	Nonsynonymous coding	0.011569	2161	25	Yes	large_intestine (151 cases),breast (60 cases),oesophagus (47 cases),central_nervous_system (38 cases),haematopoietic_and_lymphoid_tissue (32 cases),stomach (32 cases),ovary (31 cases),skin (31 cases),upper_aerodigestive_tract (25 cases),urinary_tract (21 cases),lung (20 cases),endometrium (20 cases),pancreas (13 cases),biliary_tract (9 cases),vulva (4 cases),soft_tissue (4 cases),liver (4 cases),…	RR248CR/R248Q/R248P/R248G/RR248QR/R248L/R248R/RR248LR large_intestine (163 cases),lung (98 cases),breast (79 cases),haematopoietic_and_lymphoid_tissue (73 cases),upper_aerodigestive_tract (63 cases),central_nervous_system (53 cases),stomach (46 cases),urinary_tract (44 cases),oesophagus (44 cases),ovary (40 cases),skin (22 cases),pancreas (19 cases),endometrium (13 cases),liver (12 cases),vulva (…	liver (299 cases),large_intestine (255 cases),lung (206 cases),breast (134 cases),upper_aerodigestive_tract (131 cases),oesophagus (112 cases),stomach (99 cases),haematopoietic_and_lymphoid_tissue (95 cases),ovary (91 cases),central_nervous_system (63 cases),skin (54 cases),urinary_tract (51 cases),pancreas (31 cases),prostate (20 cases),endometrium (15 cases),soft_tissue (12 cases),kidney (10 ca…	large_intestine (2857 cases),lung (1950 cases),breast (1840 cases),upper_aerodigestive_tract (1518 cases),oesophagus (1478 cases),ovary (1326 cases),central_nervous_system (1152 cases),haematopoietic_and_lymphoid_tissue (1148 cases),stomach (938 cases),liver (933 cases),urinary_tract (926 cases),pancreas (594 cases),skin (585 cases),prostate (222 cases),endometrium (215 cases),biliary_tract (207 …	P53 DNA-binding domain (109-288)	-
CGST121	CGST121P	Baseline	DNMT3A	R749G	DNA (cytosine-5-)-methyltransferase 3 alpha	CCDS33157.1	2	25463248	25463248	G	C	Substitution	Nonsynonymous coding	0.000371	2695.42	1	No	-	R749C haematopoietic_and_lymphoid_tissue (4 cases),skin (1 cases)	haematopoietic_and_lymphoid_tissue (13 cases),liver (1 cases),stomach (1 cases)	haematopoietic_and_lymphoid_tissue (1116 cases),large_intestine (51 cases),lung (33 cases),skin (15 cases),liver (13 cases),stomach (12 cases),endometrium (11 cases),kidney (10 cases),breast (9 cases),ovary (7 cases),oesophagus (5 cases),central_nervous_system (5 cases),prostate (4 cases),thyroid (4 cases),urinary_tract (3 cases),bone (2 cases),upper_aerodigestive_tract (2 cases),biliary_tract (2…	S-adenosylmethionine-dependent methyltransferases (SAM or AdoMet-MTase), class I (634-907); Site-specific DNA methylase [DNA replication, recombination, and repair] (632-795)	-
CGST121	CGST121P1	Preoperative	DNMT3A	R749G	DNA (cytosine-5-)-methyltransferase 3 alpha	CCDS33157.1	2	25463248	25463248	G	C	Substitution	Nonsynonymous coding	0.002188	2742	6	No	-	R749C haematopoietic_and_lymphoid_tissue (4 cases),skin (1 cases)	haematopoietic_and_lymphoid_tissue (13 cases),liver (1 cases),stomach (1 cases)	haematopoietic_and_lymphoid_tissue (1116 cases),large_intestine (51 cases),lung (33 cases),skin (15 cases),liver (13 cases),stomach (12 cases),endometrium (11 cases),kidney (10 cases),breast (9 cases),ovary (7 cases),oesophagus (5 cases),central_nervous_system (5 cases),prostate (4 cases),thyroid (4 cases),urinary_tract (3 cases),bone (2 cases),upper_aerodigestive_tract (2 cases),biliary_tract (2…	S-adenosylmethionine-dependent methyltransferases (SAM or AdoMet-MTase), class I (634-907); Site-specific DNA methylase [DNA replication, recombination, and repair] (632-795)	-
CGST122	CGST122P	Baseline	JAK2	V617F	Janus kinase 2	CCDS6457.1	9	5073770	5073770	G	T	Substitution	Nonsynonymous coding	0.063236	2293	145	Yes	haematopoietic_and_lymphoid_tissue (35074 cases),lung (3 cases),central_nervous_system (1 cases)	V617I haematopoietic_and_lymphoid_tissue (1 cases)	haematopoietic_and_lymphoid_tissue (6 cases),large_intestine (2 cases),breast (1 cases)	haematopoietic_and_lymphoid_tissue (35385 cases),large_intestine (84 cases),lung (39 cases),skin (16 cases),stomach (15 cases),endometrium (15 cases),breast (12 cases),kidney (12 cases),liver (10 cases),ovary (7 cases),prostate (7 cases),oesophagus (6 cases),upper_aerodigestive_tract (5 cases),central_nervous_system (3 cases),bone (2 cases),urinary_tract (2 cases),thyroid (2 cases),meninges (1 ca…	Pseudokinase (repeat 1) domain of the Protein Tyrosine Kinases, Janus kinases 2 and 3 (549-806)	-
CGST122	CGST122P	Baseline	KIT	P733S	v-kit Hardy-Zuckerman 4 feline sarcoma viral oncogene homolog	CCDS3496.1	4	55597549	55597549	C	T	Substitution	Nonsynonymous coding	0.001807	4981	9	No	-	-	large_intestine (4 cases),liver (1 cases),endometrium (1 cases)	haematopoietic_and_lymphoid_tissue (1127 cases),soft_tissue (980 cases),skin (203 cases),large_intestine (165 cases),testis (50 cases),genital_tract (41 cases),lung (36 cases),ovary (25 cases),breast (25 cases),endometrium (21 cases),liver (19 cases),stomach (16 cases),thymus (14 cases),central_nervous_system (14 cases),eye (10 cases),salivary_gland (9 cases),pancreas (8 cases),oesophagus (7 case…	Catalytic domain of the Protein Tyrosine Kinase, Kit (553-928)	-
CGST122	CGST122P1	Preoperative	JAK2	V617F	Janus kinase 2	CCDS6457.1	9	5073770	5073770	G	T	Substitution	Nonsynonymous coding	0.006326	1897	12	Yes	haematopoietic_and_lymphoid_tissue (35074 cases),lung (3 cases),central_nervous_system (1 cases)	V617I haematopoietic_and_lymphoid_tissue (1 cases)	haematopoietic_and_lymphoid_tissue (6 cases),large_intestine (2 cases),breast (1 cases)	haematopoietic_and_lymphoid_tissue (35385 cases),large_intestine (84 cases),lung (39 cases),skin (16 cases),stomach (15 cases),endometrium (15 cases),breast (12 cases),kidney (12 cases),liver (10 cases),ovary (7 cases),prostate (7 cases),oesophagus (6 cases),upper_aerodigestive_tract (5 cases),central_nervous_system (3 cases),bone (2 cases),urinary_tract (2 cases),thyroid (2 cases),meninges (1 ca…	Pseudokinase (repeat 1) domain of the Protein Tyrosine Kinases, Janus kinases 2 and 3 (549-806)	-
CGST134	CGST134P	Baseline	AR	N757S	androgen receptor	CCDS14387.1	X	66937416	66937416	A	G	Substitution	Nonsynonymous coding	0.004357	1836	8	No	-	-	lung (2 cases),skin (1 cases)	large_intestine (75 cases),lung (33 cases),stomach (30 cases),skin (26 cases),upper_aerodigestive_tract (25 cases),endometrium (14 cases),breast (12 cases),oesophagus (11 cases),liver (10 cases),prostate (10 cases),ovary (8 cases),central_nervous_system (5 cases),kidney (4 cases),urinary_tract (3 cases),pancreas (3 cases),biliary_tract (3 cases),bone (2 cases),pleura (1 cases),haematopoietic_and_…	Ligand binding domain of the nuclear receptor androgen receptor, ligand activated transcription regulator (673-918)	-
CGST134	CGST134P	Baseline	DNMT3A	S714F	DNA (cytosine-5-)-methyltransferase 3 alpha	CCDS33157.1	2	25463541	25463541	G	A	Substitution	Nonsynonymous coding	0.009541	3773	36	No	-	S714C haematopoietic_and_lymphoid_tissue (13 cases),breast (1 cases)	haematopoietic_and_lymphoid_tissue (13 cases)	haematopoietic_and_lymphoid_tissue (1116 cases),large_intestine (51 cases),lung (33 cases),skin (15 cases),liver (13 cases),stomach (12 cases),endometrium (11 cases),kidney (10 cases),breast (9 cases),ovary (7 cases),oesophagus (5 cases),central_nervous_system (5 cases),prostate (4 cases),thyroid (4 cases),urinary_tract (3 cases),bone (2 cases),upper_aerodigestive_tract (2 cases),biliary_tract (2…	S-adenosylmethionine-dependent methyltransferases (SAM or AdoMet-MTase), class I (634-907); Site-specific DNA methylase [DNA replication, recombination, and repair] (632-795)	-
CGST134	CGST134P	Baseline	TP53	R282W	tumor protein p53	CCDS11118.1	17	7577094	7577094	G	A	Substitution	Nonsynonymous coding	0.0006	3634	2	Yes	large_intestine (152 cases),oesophagus (61 cases),upper_aerodigestive_tract (42 cases),stomach (40 cases),central_nervous_system (39 cases),pancreas (27 cases),breast (22 cases),lung (20 cases),ovary (17 cases),urinary_tract (12 cases),skin (9 cases),haematopoietic_and_lymphoid_tissue (8 cases),vulva (5 cases),liver (5 cases),biliary_tract (5 cases),endometrium (3 cases),bone (2 cases),peritoneum…	R282Q/R282G/R282R/R282L/RR282HR/R282P upper_aerodigestive_tract (13 cases),lung (12 cases),large_intestine (9 cases),breast (8 cases),haematopoietic_and_lymphoid_tissue (8 cases),oesophagus (5 cases),stomach (4 cases),urinary_tract (4 cases),pancreas (4 cases),liver (4 cases),skin (4 cases),bone (3 cases),ovary (2 cases),soft_tissue (2 cases),vulva (1 cases),peritoneum (1 cases),prostate (1 cases…	urinary_tract (156 cases),lung (127 cases),upper_aerodigestive_tract (121 cases),breast (118 cases),large_intestine (102 cases),oesophagus (80 cases),skin (80 cases),haematopoietic_and_lymphoid_tissue (77 cases),liver (60 cases),ovary (53 cases),central_nervous_system (48 cases),stomach (41 cases),pancreas (19 cases),biliary_tract (16 cases),kidney (12 cases),soft_tissue (12 cases),prostate (12 c…	large_intestine (2857 cases),lung (1950 cases),breast (1840 cases),upper_aerodigestive_tract (1518 cases),oesophagus (1478 cases),ovary (1326 cases),central_nervous_system (1152 cases),haematopoietic_and_lymphoid_tissue (1148 cases),stomach (938 cases),liver (933 cases),urinary_tract (926 cases),pancreas (594 cases),skin (585 cases),prostate (222 cases),endometrium (215 cases),biliary_tract (207 …	P53 DNA-binding domain (109-288)	-
CGST134	CGST134P2	Postoperative	TP53	R282W	tumor protein p53	CCDS11118.1	17	7577094	7577094	G	A	Substitution	Nonsynonymous coding	0.001161	6029	7	Yes	large_intestine (152 cases),oesophagus (61 cases),upper_aerodigestive_tract (42 cases),stomach (40 cases),central_nervous_system (39 cases),pancreas (27 cases),breast (22 cases),lung (20 cases),ovary (17 cases),urinary_tract (12 cases),skin (9 cases),haematopoietic_and_lymphoid_tissue (8 cases),vulva (5 cases),liver (5 cases),biliary_tract (5 cases),endometrium (3 cases),bone (2 cases),peritoneum…	R282Q/R282G/R282R/R282L/RR282HR/R282P upper_aerodigestive_tract (13 cases),lung (12 cases),large_intestine (9 cases),breast (8 cases),haematopoietic_and_lymphoid_tissue (8 cases),oesophagus (5 cases),stomach (4 cases),urinary_tract (4 cases),pancreas (4 cases),liver (4 cases),skin (4 cases),bone (3 cases),ovary (2 cases),soft_tissue (2 cases),vulva (1 cases),peritoneum (1 cases),prostate (1 cases…	urinary_tract (156 cases),lung (127 cases),upper_aerodigestive_tract (121 cases),breast (118 cases),large_intestine (102 cases),oesophagus (80 cases),skin (80 cases),haematopoietic_and_lymphoid_tissue (77 cases),liver (60 cases),ovary (53 cases),central_nervous_system (48 cases),stomach (41 cases),pancreas (19 cases),biliary_tract (16 cases),kidney (12 cases),soft_tissue (12 cases),prostate (12 c…	large_intestine (2857 cases),lung (1950 cases),breast (1840 cases),upper_aerodigestive_tract (1518 cases),oesophagus (1478 cases),ovary (1326 cases),central_nervous_system (1152 cases),haematopoietic_and_lymphoid_tissue (1148 cases),stomach (938 cases),liver (933 cases),urinary_tract (926 cases),pancreas (594 cases),skin (585 cases),prostate (222 cases),endometrium (215 cases),biliary_tract (207 …	P53 DNA-binding domain (109-288)	-
CGST134	CGST134P2	Postoperative	AR	N757S	androgen receptor	CCDS14387.1	X	66937416	66937416	A	G	Substitution	Nonsynonymous coding	0.005993	3337	20	No	-	-	lung (2 cases),skin (1 cases)	large_intestine (75 cases),lung (33 cases),stomach (30 cases),skin (26 cases),upper_aerodigestive_tract (25 cases),endometrium (14 cases),breast (12 cases),oesophagus (11 cases),liver (10 cases),prostate (10 cases),ovary (8 cases),central_nervous_system (5 cases),kidney (4 cases),urinary_tract (3 cases),pancreas (3 cases),biliary_tract (3 cases),bone (2 cases),pleura (1 cases),haematopoietic_and_…	Ligand binding domain of the nuclear receptor androgen receptor, ligand activated transcription regulator (673-918)	-
CGST134	CGST134P2	Postoperative	DNMT3A	S714F	DNA (cytosine-5-)-methyltransferase 3 alpha	CCDS33157.1	2	25463541	25463541	G	A	Substitution	Nonsynonymous coding	0.008847	6217	55	No	-	S714C haematopoietic_and_lymphoid_tissue (13 cases),breast (1 cases)	haematopoietic_and_lymphoid_tissue (13 cases)	haematopoietic_and_lymphoid_tissue (1116 cases),large_intestine (51 cases),lung (33 cases),skin (15 cases),liver (13 cases),stomach (12 cases),endometrium (11 cases),kidney (10 cases),breast (9 cases),ovary (7 cases),oesophagus (5 cases),central_nervous_system (5 cases),prostate (4 cases),thyroid (4 cases),urinary_tract (3 cases),bone (2 cases),upper_aerodigestive_tract (2 cases),biliary_tract (2…	S-adenosylmethionine-dependent methyltransferases (SAM or AdoMet-MTase), class I (634-907); Site-specific DNA methylase [DNA replication, recombination, and repair] (632-795)	-
CGST134	CGST134P1	Preoperative	TP53	R282W	tumor protein p53	CCDS11118.1	17	7577094	7577094	G	A	Substitution	Nonsynonymous coding	0.0003	3183	1	Yes	large_intestine (152 cases),oesophagus (61 cases),upper_aerodigestive_tract (42 cases),stomach (40 cases),central_nervous_system (39 cases),pancreas (27 cases),breast (22 cases),lung (20 cases),ovary (17 cases),urinary_tract (12 cases),skin (9 cases),haematopoietic_and_lymphoid_tissue (8 cases),vulva (5 cases),liver (5 cases),biliary_tract (5 cases),endometrium (3 cases),bone (2 cases),peritoneum…	R282Q/R282G/R282R/R282L/RR282HR/R282P upper_aerodigestive_tract (13 cases),lung (12 cases),large_intestine (9 cases),breast (8 cases),haematopoietic_and_lymphoid_tissue (8 cases),oesophagus (5 cases),stomach (4 cases),urinary_tract (4 cases),pancreas (4 cases),liver (4 cases),skin (4 cases),bone (3 cases),ovary (2 cases),soft_tissue (2 cases),vulva (1 cases),peritoneum (1 cases),prostate (1 cases…	urinary_tract (156 cases),lung (127 cases),upper_aerodigestive_tract (121 cases),breast (118 cases),large_intestine (102 cases),oesophagus (80 cases),skin (80 cases),haematopoietic_and_lymphoid_tissue (77 cases),liver (60 cases),ovary (53 cases),central_nervous_system (48 cases),stomach (41 cases),pancreas (19 cases),biliary_tract (16 cases),kidney (12 cases),soft_tissue (12 cases),prostate (12 c…	large_intestine (2857 cases),lung (1950 cases),breast (1840 cases),upper_aerodigestive_tract (1518 cases),oesophagus (1478 cases),ovary (1326 cases),central_nervous_system (1152 cases),haematopoietic_and_lymphoid_tissue (1148 cases),stomach (938 cases),liver (933 cases),urinary_tract (926 cases),pancreas (594 cases),skin (585 cases),prostate (222 cases),endometrium (215 cases),biliary_tract (207 …	P53 DNA-binding domain (109-288)	-
CGST134	CGST134P1	Preoperative	AR	N757S	androgen receptor	CCDS14387.1	2	25463541	25463541	G	A	Substitution	Nonsynonymous coding	0.0008	1259	4	No	-	S714C haematopoietic_and_lymphoid_tissue (13 cases),breast (1 cases)	haematopoietic_and_lymphoid_tissue (13 cases)	haematopoietic_and_lymphoid_tissue (1116 cases),large_intestine (51 cases),lung (33 cases),skin (15 cases),liver (13 cases),stomach (12 cases),endometrium (11 cases),kidney (10 cases),breast (9 cases),ovary (7 cases),oesophagus (5 cases),central_nervous_system (5 cases),prostate (4 cases),thyroid (4 cases),urinary_tract (3 cases),bone (2 cases),upper_aerodigestive_tract (2 cases),biliary_tract (2…	S-adenosylmethionine-dependent methyltransferases (SAM or AdoMet-MTase), class I (634-907); Site-specific DNA methylase [DNA replication, recombination, and repair] (632-795)	-
CGST134	CGST134P1	Preoperative	DNMT3A	S714F	DNA (cytosine-5-)-methyltransferase 3 alpha	CCDS33157.1	2	25463541	25463541	G	A	Substitution	Nonsynonymous coding	0.004772	2724	13	No	-	S714C haematopoietic_and_lymphoid_tissue (13 cases),breast (1 cases)	haematopoietic_and_lymphoid_tissue (13 cases)	haematopoietic_and_lymphoid_tissue (1116 cases),large_intestine (51 cases),lung (33 cases),skin (15 cases),liver (13 cases),stomach (12 cases),endometrium (11 cases),kidney (10 cases),breast (9 cases),ovary (7 cases),oesophagus (5 cases),central_nervous_system (5 cases),prostate (4 cases),thyroid (4 cases),urinary_tract (3 cases),bone (2 cases),upper_aerodigestive_tract (2 cases),biliary_tract (2…	S-adenosylmethionine-dependent methyltransferases (SAM or AdoMet-MTase), class I (634-907); Site-specific DNA methylase [DNA replication, recombination, and repair] (632-795)	-
CGST143	CGST143P	Baseline	FGFR3	V298M	fibroblast growth factor receptor 3	CCDS3353.1	4	1803714	1803714	G	A	Substitution	Nonsynonymous coding	0.002417	1655	4	No	-	-	upper_aerodigestive_tract (2 cases),large_intestine (2 cases),skin (1 cases),urinary_tract (1 cases)	urinary_tract (2074 cases),skin (193 cases),upper_aerodigestive_tract (67 cases),large_intestine (46 cases),haematopoietic_and_lymphoid_tissue (24 cases),lung (13 cases),stomach (8 cases),kidney (7 cases),endometrium (7 cases),cervix (6 cases),central_nervous_system (6 cases),soft_tissue (4 cases),ovary (3 cases),pancreas (3 cases),oesophagus (3 cases),breast (2 cases),testis (2 cases),biliary_tr…	Third immunoglobulin (Ig)-like domain of fibroblast growth factor receptor 2 (FGFR2) (268-353)	-
CGST143	CGST143P	Baseline	TP53	Y234C	tumor protein p53	CCDS11118.1	17	7577580	7577580	T	C	Substitution	Nonsynonymous coding	0.0015	1314	2	Yes	lung (17 cases),breast (12 cases),ovary (11 cases),central_nervous_system (11 cases),haematopoietic_and_lymphoid_tissue (9 cases),urinary_tract (7 cases),oesophagus (7 cases),large_intestine (5 cases),liver (3 cases),stomach (2 cases),cervix (2 cases),upper_aerodigestive_tract (2 cases),kidney (1 cases),pancreas (1 cases),adrenal_gland (1 cases),prostate (1 cases),biliary_tract (1 cases)	Y234Y/Y234N/Y234H/Y234S/Y234F/Y234R/Y234D skin (10 cases),haematopoietic_and_lymphoid_tissue (9 cases),large_intestine (7 cases),ovary (4 cases),upper_aerodigestive_tract (4 cases),breast (3 cases),liver (3 cases),kidney (2 cases),prostate (2 cases),lung (2 cases),stomach (1 cases),urinary_tract (1 cases),oesophagus (1 cases),eye (1 cases),central_nervous_system (1 cases),endometrium (1 cases)	breast (90 cases),large_intestine (84 cases),ovary (80 cases),haematopoietic_and_lymphoid_tissue (71 cases),lung (69 cases),oesophagus (65 cases),upper_aerodigestive_tract (64 cases),central_nervous_system (50 cases),stomach (37 cases),urinary_tract (34 cases),liver (30 cases),pancreas (26 cases),skin (20 cases),biliary_tract (13 cases),soft_tissue (13 cases),prostate (13 cases),endometrium (13 c…	large_intestine (2857 cases),lung (1950 cases),breast (1840 cases),upper_aerodigestive_tract (1518 cases),oesophagus (1478 cases),ovary (1326 cases),central_nervous_system (1152 cases),haematopoietic_and_lymphoid_tissue (1148 cases),stomach (938 cases),liver (933 cases),urinary_tract (926 cases),pancreas (594 cases),skin (585 cases),prostate (222 cases),endometrium (215 cases),biliary_tract (207 …	P53 DNA-binding domain (109-288)	-
CGST143	CGST143P1	Preoperative	FGFR3	V298M	fibroblast growth factor receptor 3	CCDS3353.1	4	1803714	1803714	G	A	Substitution	Nonsynonymous coding	0.001978	3033	6	No	-	-	upper_aerodigestive_tract (2 cases),large_intestine (2 cases),skin (1 cases),urinary_tract (1 cases)	urinary_tract (2074 cases),skin (193 cases),upper_aerodigestive_tract (67 cases),large_intestine (46 cases),haematopoietic_and_lymphoid_tissue (24 cases),lung (13 cases),stomach (8 cases),kidney (7 cases),endometrium (7 cases),cervix (6 cases),central_nervous_system (6 cases),soft_tissue (4 cases),ovary (3 cases),pancreas (3 cases),oesophagus (3 cases),breast (2 cases),testis (2 cases),biliary_tr…	Third immunoglobulin (Ig)-like domain of fibroblast growth factor receptor 2 (FGFR2) (268-353)	-
CGST143	CGST143P1	Preoperative	TP53	Y234C	tumor protein p53	CCDS11118.1	17	7577580	7577580	T	C	Substitution	Nonsynonymous coding	0.007689	2081	16	Yes	lung (17 cases),breast (12 cases),ovary (11 cases),central_nervous_system (11 cases),haematopoietic_and_lymphoid_tissue (9 cases),urinary_tract (7 cases),oesophagus (7 cases),large_intestine (5 cases),liver (3 cases),stomach (2 cases),cervix (2 cases),upper_aerodigestive_tract (2 cases),kidney (1 cases),pancreas (1 cases),adrenal_gland (1 cases),prostate (1 cases),biliary_tract (1 cases)	Y234Y/Y234N/Y234H/Y234S/Y234F/Y234R/Y234D skin (10 cases),haematopoietic_and_lymphoid_tissue (9 cases),large_intestine (7 cases),ovary (4 cases),upper_aerodigestive_tract (4 cases),breast (3 cases),liver (3 cases),kidney (2 cases),prostate (2 cases),lung (2 cases),stomach (1 cases),urinary_tract (1 cases),oesophagus (1 cases),eye (1 cases),central_nervous_system (1 cases),endometrium (1 cases)	breast (90 cases),large_intestine (84 cases),ovary (80 cases),haematopoietic_and_lymphoid_tissue (71 cases),lung (69 cases),oesophagus (65 cases),upper_aerodigestive_tract (64 cases),central_nervous_system (50 cases),stomach (37 cases),urinary_tract (34 cases),liver (30 cases),pancreas (26 cases),skin (20 cases),biliary_tract (13 cases),soft_tissue (13 cases),prostate (13 cases),endometrium (13 c…	large_intestine (2857 cases),lung (1950 cases),breast (1840 cases),upper_aerodigestive_tract (1518 cases),oesophagus (1478 cases),ovary (1326 cases),central_nervous_system (1152 cases),haematopoietic_and_lymphoid_tissue (1148 cases),stomach (938 cases),liver (933 cases),urinary_tract (926 cases),pancreas (594 cases),skin (585 cases),prostate (222 cases),endometrium (215 cases),biliary_tract (207 …	P53 DNA-binding domain (109-288)	-
CGST148	CGST148P	Baseline	DNMT3A	R882H	DNA (cytosine-5-)-methyltransferase 3 alpha	CCDS33157.1	2	25457242	25457242	C	T	Substitution	Nonsynonymous coding	0.0013	780	1	Yes	haematopoietic_and_lymphoid_tissue (448 cases),breast (1 cases)	R882C/R882L/R882R/R882S/R882G/R882P haematopoietic_and_lymphoid_tissue (225 cases),large_intestine (1 cases)	haematopoietic_and_lymphoid_tissue (7 cases),lung (1 cases),urinary_tract (1 cases)	haematopoietic_and_lymphoid_tissue (1116 cases),large_intestine (51 cases),lung (33 cases),skin (15 cases),liver (13 cases),stomach (12 cases),endometrium (11 cases),kidney (10 cases),breast (9 cases),ovary (7 cases),oesophagus (5 cases),central_nervous_system (5 cases),prostate (4 cases),thyroid (4 cases),urinary_tract (3 cases),bone (2 cases),upper_aerodigestive_tract (2 cases),biliary_tract (2…	S-adenosylmethionine-dependent methyltransferases (SAM or AdoMet-MTase), class I (634-907)	-
CGST148	CGST148P2	Postoperative	DNMT3A	R882H	DNA (cytosine-5-)-methyltransferase 3 alpha	CCDS33157.1	2	25457242	25457242	C	T	Substitution	Nonsynonymous coding	0.004917	4271	21	Yes	haematopoietic_and_lymphoid_tissue (448 cases),breast (1 cases)	R882C/R882L/R882R/R882S/R882G/R882P haematopoietic_and_lymphoid_tissue (225 cases),large_intestine (1 cases)	haematopoietic_and_lymphoid_tissue (7 cases),lung (1 cases),urinary_tract (1 cases)	haematopoietic_and_lymphoid_tissue (1116 cases),large_intestine (51 cases),lung (33 cases),skin (15 cases),liver (13 cases),stomach (12 cases),endometrium (11 cases),kidney (10 cases),breast (9 cases),ovary (7 cases),oesophagus (5 cases),central_nervous_system (5 cases),prostate (4 cases),thyroid (4 cases),urinary_tract (3 cases),bone (2 cases),upper_aerodigestive_tract (2 cases),biliary_tract (2…	S-adenosylmethionine-dependent methyltransferases (SAM or AdoMet-MTase), class I (634-907)	-
CGST148	CGST148P1	Preoperative	DNMT3A	R882H	DNA (cytosine-5-)-methyltransferase 3 alpha	CCDS33157.1	2	25457242	25457242	C	T	Substitution	Nonsynonymous coding	0.001081	925	1	Yes	haematopoietic_and_lymphoid_tissue (448 cases),breast (1 cases)	R882C/R882L/R882R/R882S/R882G/R882P haematopoietic_and_lymphoid_tissue (225 cases),large_intestine (1 cases)	haematopoietic_and_lymphoid_tissue (7 cases),lung (1 cases),urinary_tract (1 cases)	haematopoietic_and_lymphoid_tissue (1116 cases),large_intestine (51 cases),lung (33 cases),skin (15 cases),liver (13 cases),stomach (12 cases),endometrium (11 cases),kidney (10 cases),breast (9 cases),ovary (7 cases),oesophagus (5 cases),central_nervous_system (5 cases),prostate (4 cases),thyroid (4 cases),urinary_tract (3 cases),bone (2 cases),upper_aerodigestive_tract (2 cases),biliary_tract (2…	S-adenosylmethionine-dependent methyltransferases (SAM or AdoMet-MTase), class I (634-907)	-
CGST176	CGST176P	Baseline	DNMT3A	L737F	DNA (cytosine-5-)-methyltransferase 3 alpha	CCDS33157.1	2	25463284	25463284	G	A	Substitution	Nonsynonymous coding	0.004087	2202	9	No	ovary (1 cases)	L737H/L737R haematopoietic_and_lymphoid_tissue (2 cases)	haematopoietic_and_lymphoid_tissue (34 cases),large_intestine (1 cases),central_nervous_system (1 cases),prostate (1 cases),endometrium (1 cases)	haematopoietic_and_lymphoid_tissue (1116 cases),large_intestine (51 cases),lung (33 cases),skin (15 cases),liver (13 cases),stomach (12 cases),endometrium (11 cases),kidney (10 cases),breast (9 cases),ovary (7 cases),oesophagus (5 cases),central_nervous_system (5 cases),prostate (4 cases),thyroid (4 cases),urinary_tract (3 cases),bone (2 cases),upper_aerodigestive_tract (2 cases),biliary_tract (2…	S-adenosylmethionine-dependent methyltransferases (SAM or AdoMet-MTase), class I (634-907); Site-specific DNA methylase [DNA replication, recombination, and repair] (632-795)	-
CGST176	CGST176P1	Preoperative	DNMT3A	V897I	DNA (cytosine-5-)-methyltransferase 3 alpha	CCDS33157.1	2	25457198	25457198	C	T	Substitution	Nonsynonymous coding	0.002405	2079	5	No	-	V897D haematopoietic_and_lymphoid_tissue (1 cases)	haematopoietic_and_lymphoid_tissue (12 cases),lung (3 cases),central_nervous_system (1 cases)	haematopoietic_and_lymphoid_tissue (1116 cases),large_intestine (51 cases),lung (33 cases),skin (15 cases),liver (13 cases),stomach (12 cases),endometrium (11 cases),kidney (10 cases),breast (9 cases),ovary (7 cases),oesophagus (5 cases),central_nervous_system (5 cases),prostate (4 cases),thyroid (4 cases),urinary_tract (3 cases),bone (2 cases),upper_aerodigestive_tract (2 cases),biliary_tract (2…	S-adenosylmethionine-dependent methyltransferases (SAM or AdoMet-MTase), class I (634-907)	-
CGST176	CGST176P1	Preoperative	DNMT3A	L737F	DNA (cytosine-5-)-methyltransferase 3 alpha	CCDS33157.1	2	25463284	25463284	G	A	Substitution	Nonsynonymous coding	0.005842	2054	12	No	ovary (1 cases)	L737H/L737R haematopoietic_and_lymphoid_tissue (2 cases)	haematopoietic_and_lymphoid_tissue (34 cases),large_intestine (1 cases),central_nervous_system (1 cases),prostate (1 cases),endometrium (1 cases)	haematopoietic_and_lymphoid_tissue (1116 cases),large_intestine (51 cases),lung (33 cases),skin (15 cases),liver (13 cases),stomach (12 cases),endometrium (11 cases),kidney (10 cases),breast (9 cases),ovary (7 cases),oesophagus (5 cases),central_nervous_system (5 cases),prostate (4 cases),thyroid (4 cases),urinary_tract (3 cases),bone (2 cases),upper_aerodigestive_tract (2 cases),biliary_tract (2…	S-adenosylmethionine-dependent methyltransferases (SAM or AdoMet-MTase), class I (634-907); Site-specific DNA methylase [DNA replication, recombination, and repair] (632-795)	-
CGST22	CGST22P	Baseline	ERBB4	N1190S	v-erb-b2 avian erythroblastic leukemia viral oncogene homolog 4	CCDS2394.1	2	212248698	212248698	T	C	Substitution	Nonsynonymous coding	0.003132	2235	7	No	-	-	skin (1 cases)	large_intestine (126 cases),skin (120 cases),lung (99 cases),stomach (48 cases),liver (28 cases),breast (23 cases),oesophagus (22 cases),endometrium (22 cases),upper_aerodigestive_tract (20 cases),kidney (17 cases),pancreas (13 cases),urinary_tract (10 cases),haematopoietic_and_lymphoid_tissue (9 cases),prostate (4 cases),NS (3 cases),central_nervous_system (3 cases),biliary_tract (3 cases),bone …	-	-
CGST22	CGST22P	Baseline	MLH1	K618_A619insA	mutL homolog 1	CCDS2663.1	3	37089132	37089132	NULL	GGC	Insertion	In-frame insertion	0.001	1918	2	No	-	-	large_intestine (8 cases)	large_intestine (119 cases),skin (18 cases),lung (15 cases),endometrium (13 cases),ovary (12 cases),breast (10 cases),haematopoietic_and_lymphoid_tissue (8 cases),stomach (7 cases),urinary_tract (7 cases),liver (7 cases),pancreas (6 cases),kidney (5 cases),bone (4 cases),prostate (4 cases),central_nervous_system (3 cases),soft_tissue (2 cases),oesophagus (2 cases),NS (1 cases),autonomic_ganglia (…	-	-
CGST22	CGST22P	Baseline	TP53	R175H	tumor protein p53	CCDS11118.1	17	7578406	7578406	C	T	Substitution	Nonsynonymous coding	0.001554	1930	3	Yes	large_intestine (336 cases),breast (97 cases),oesophagus (86 cases),central_nervous_system (77 cases),stomach (72 cases),ovary (66 cases),upper_aerodigestive_tract (59 cases),haematopoietic_and_lymphoid_tissue (36 cases),pancreas (31 cases),urinary_tract (28 cases),lung (18 cases),liver (13 cases),biliary_tract (13 cases),endometrium (9 cases),vulva (5 cases),bone (5 cases),skin (5 cases),kidney …	R175L/R175G/R175P/R175C/RC175RS/R175R/R175S large_intestine (20 cases),lung (13 cases),stomach (6 cases),upper_aerodigestive_tract (6 cases),haematopoietic_and_lymphoid_tissue (5 cases),liver (5 cases),central_nervous_system (5 cases),oesophagus (4 cases),breast (3 cases),urinary_tract (3 cases),salivary_gland (2 cases),vulva (1 cases),ovary (1 cases),bone (1 cases),pancreas (1 cases),genital_tra…	large_intestine (142 cases),breast (117 cases),lung (116 cases),oesophagus (106 cases),upper_aerodigestive_tract (99 cases),haematopoietic_and_lymphoid_tissue (82 cases),central_nervous_system (76 cases),ovary (69 cases),stomach (66 cases),skin (54 cases),liver (45 cases),urinary_tract (36 cases),pancreas (30 cases),prostate (19 cases),biliary_tract (14 cases),vulva (11 cases),bone (9 cases),endo…	large_intestine (2857 cases),lung (1950 cases),breast (1840 cases),upper_aerodigestive_tract (1518 cases),oesophagus (1478 cases),ovary (1326 cases),central_nervous_system (1152 cases),haematopoietic_and_lymphoid_tissue (1148 cases),stomach (938 cases),liver (933 cases),urinary_tract (926 cases),pancreas (594 cases),skin (585 cases),prostate (222 cases),endometrium (215 cases),biliary_tract (207 …	P53 DNA-binding domain (109-288)	-
CGST22	CGST22P1	Preoperative	TP53	R175H	tumor protein p53	CCDS11118.1	17	7578406	7578406	C	T	Substitution	Nonsynonymous coding	0.00211	1896	4	Yes	large_intestine (336 cases),breast (97 cases),oesophagus (86 cases),central_nervous_system (77 cases),stomach (72 cases),ovary (66 cases),upper_aerodigestive_tract (59 cases),haematopoietic_and_lymphoid_tissue (36 cases),pancreas (31 cases),urinary_tract (28 cases),lung (18 cases),liver (13 cases),biliary_tract (13 cases),endometrium (9 cases),vulva (5 cases),bone (5 cases),skin (5 cases),kidney …	R175L/R175G/R175P/R175C/RC175RS/R175R/R175S large_intestine (20 cases),lung (13 cases),stomach (6 cases),upper_aerodigestive_tract (6 cases),haematopoietic_and_lymphoid_tissue (5 cases),liver (5 cases),central_nervous_system (5 cases),oesophagus (4 cases),breast (3 cases),urinary_tract (3 cases),salivary_gland (2 cases),vulva (1 cases),ovary (1 cases),bone (1 cases),pancreas (1 cases),genital_tra…	large_intestine (142 cases),breast (117 cases),lung (116 cases),oesophagus (106 cases),upper_aerodigestive_tract (99 cases),haematopoietic_and_lymphoid_tissue (82 cases),central_nervous_system (76 cases),ovary (69 cases),stomach (66 cases),skin (54 cases),liver (45 cases),urinary_tract (36 cases),pancreas (30 cases),prostate (19 cases),biliary_tract (14 cases),vulva (11 cases),bone (9 cases),endo…	large_intestine (2857 cases),lung (1950 cases),breast (1840 cases),upper_aerodigestive_tract (1518 cases),oesophagus (1478 cases),ovary (1326 cases),central_nervous_system (1152 cases),haematopoietic_and_lymphoid_tissue (1148 cases),stomach (938 cases),liver (933 cases),urinary_tract (926 cases),pancreas (594 cases),skin (585 cases),prostate (222 cases),endometrium (215 cases),biliary_tract (207 …	P53 DNA-binding domain (109-288)	-
CGST22	CGST22P1	Preoperative	ERBB4	N1190S	v-erb-b2 avian erythroblastic leukemia viral oncogene homolog 4	CCDS2394.1	2	212248698	212248698	T	C	Substitution	Nonsynonymous coding	0.004683	2349	11	No	-	-	skin (1 cases)	large_intestine (126 cases),skin (120 cases),lung (99 cases),stomach (48 cases),liver (28 cases),breast (23 cases),oesophagus (22 cases),endometrium (22 cases),upper_aerodigestive_tract (20 cases),kidney (17 cases),pancreas (13 cases),urinary_tract (10 cases),haematopoietic_and_lymphoid_tissue (9 cases),prostate (4 cases),NS (3 cases),central_nervous_system (3 cases),biliary_tract (3 cases),bone …	-	-
CGST22	CGST22P1	Preoperative	MLH1	K618_A619insA	mutL homolog 1	CCDS2663.1	3	37089132	37089132	NULL	GGC	Insertion	In-frame insertion	0.005591	2325	13	No	-	-	large_intestine (8 cases)	large_intestine (119 cases),skin (18 cases),lung (15 cases),endometrium (13 cases),ovary (12 cases),breast (10 cases),haematopoietic_and_lymphoid_tissue (8 cases),stomach (7 cases),urinary_tract (7 cases),liver (7 cases),pancreas (6 cases),kidney (5 cases),bone (4 cases),prostate (4 cases),central_nervous_system (3 cases),soft_tissue (2 cases),oesophagus (2 cases),NS (1 cases),autonomic_ganglia (…	-	-
CGST24	CGST24P	Baseline	TP53	C238Y	tumor protein p53	CCDS11118.1	17	7577568	7577568	C	T	Substitution	Nonsynonymous coding	0.002959	1690	5	Yes	breast (12 cases),haematopoietic_and_lymphoid_tissue (11 cases),large_intestine (11 cases),pancreas (8 cases),oesophagus (7 cases),central_nervous_system (6 cases),ovary (5 cases),soft_tissue (5 cases),stomach (3 cases),lung (2 cases),endometrium (2 cases),skin (1 cases),bone (1 cases),upper_aerodigestive_tract (1 cases)	C238W/C238F/C238S/C238C/C238G/C238R ovary (12 cases),breast (11 cases),lung (10 cases),haematopoietic_and_lymphoid_tissue (7 cases),liver (6 cases),large_intestine (6 cases),upper_aerodigestive_tract (5 cases),urinary_tract (4 cases),oesophagus (4 cases),skin (4 cases),central_nervous_system (4 cases),soft_tissue (3 cases),endometrium (3 cases),stomach (2 cases),pancreas (2 cases),prostate (2 cas…	ovary (114 cases),breast (113 cases),large_intestine (113 cases),lung (106 cases),haematopoietic_and_lymphoid_tissue (91 cases),upper_aerodigestive_tract (88 cases),oesophagus (80 cases),central_nervous_system (71 cases),urinary_tract (63 cases),stomach (51 cases),liver (50 cases),skin (39 cases),pancreas (28 cases),endometrium (23 cases),biliary_tract (19 cases),prostate (18 cases),soft_tissue (…	large_intestine (2857 cases),lung (1950 cases),breast (1840 cases),upper_aerodigestive_tract (1518 cases),oesophagus (1478 cases),ovary (1326 cases),central_nervous_system (1152 cases),haematopoietic_and_lymphoid_tissue (1148 cases),stomach (938 cases),liver (933 cases),urinary_tract (926 cases),pancreas (594 cases),skin (585 cases),prostate (222 cases),endometrium (215 cases),biliary_tract (207 …	P53 DNA-binding domain (109-288)	-
CGST24	CGST24P	Baseline	TP53	NA	tumor protein p53	CCDS11118.1	17	7578555	7578555	C	T	Substitution	Splice site acceptor	0.002178	2296	5	Yes	pancreas (7 cases),ovary (4 cases),oesophagus (4 cases),breast (3 cases),liver (3 cases),large_intestine (3 cases),central_nervous_system (3 cases),stomach (2 cases),upper_aerodigestive_tract (2 cases),skin (1 cases),prostate (1 cases),haematopoietic_and_lymphoid_tissue (1 cases),urinary_tract (1 cases)	-	-	large_intestine (2857 cases),lung (1950 cases),breast (1840 cases),upper_aerodigestive_tract (1518 cases),oesophagus (1478 cases),ovary (1326 cases),central_nervous_system (1152 cases),haematopoietic_and_lymphoid_tissue (1148 cases),stomach (938 cases),liver (933 cases),urinary_tract (926 cases),pancreas (594 cases),skin (585 cases),prostate (222 cases),endometrium (215 cases),biliary_tract (207 …	-	-
CGST24	CGST24P2	Postoperative	EGFR	D1175G	epidermal growth factor receptor	CCDS5514.1	7	55273201	55273201	A	G	Substitution	Nonsynonymous coding	0.001596	8145	13	No	-	-	skin (1 cases),soft_tissue (1 cases)	lung (5182 cases),central_nervous_system (204 cases),large_intestine (151 cases),upper_aerodigestive_tract (60 cases),skin (44 cases),ovary (35 cases),breast (35 cases),stomach (30 cases),haematopoietic_and_lymphoid_tissue (30 cases),prostate (28 cases),oesophagus (23 cases),biliary_tract (14 cases),endometrium (14 cases),kidney (12 cases),urinary_tract (12 cases),thyroid (12 cases),salivary_glan…	-	-
CGST24	CGST24P2	Postoperative	TP53	C238Y	tumor protein p53	CCDS11118.1	17	7577568	7577568	C	T	Substitution	Nonsynonymous coding	0.002083	6721	14	Yes	breast (12 cases),haematopoietic_and_lymphoid_tissue (11 cases),large_intestine (11 cases),pancreas (8 cases),oesophagus (7 cases),central_nervous_system (6 cases),ovary (5 cases),soft_tissue (5 cases),stomach (3 cases),lung (2 cases),endometrium (2 cases),skin (1 cases),bone (1 cases),upper_aerodigestive_tract (1 cases)	C238W/C238F/C238S/C238C/C238G/C238R ovary (12 cases),breast (11 cases),lung (10 cases),haematopoietic_and_lymphoid_tissue (7 cases),liver (6 cases),large_intestine (6 cases),upper_aerodigestive_tract (5 cases),urinary_tract (4 cases),oesophagus (4 cases),skin (4 cases),central_nervous_system (4 cases),soft_tissue (3 cases),endometrium (3 cases),stomach (2 cases),pancreas (2 cases),prostate (2 cas…	ovary (114 cases),breast (113 cases),large_intestine (113 cases),lung (106 cases),haematopoietic_and_lymphoid_tissue (91 cases),upper_aerodigestive_tract (88 cases),oesophagus (80 cases),central_nervous_system (71 cases),urinary_tract (63 cases),stomach (51 cases),liver (50 cases),skin (39 cases),pancreas (28 cases),endometrium (23 cases),biliary_tract (19 cases),prostate (18 cases),soft_tissue (…	large_intestine (2857 cases),lung (1950 cases),breast (1840 cases),upper_aerodigestive_tract (1518 cases),oesophagus (1478 cases),ovary (1326 cases),central_nervous_system (1152 cases),haematopoietic_and_lymphoid_tissue (1148 cases),stomach (938 cases),liver (933 cases),urinary_tract (926 cases),pancreas (594 cases),skin (585 cases),prostate (222 cases),endometrium (215 cases),biliary_tract (207 …	P53 DNA-binding domain (109-288)	-
CGST24	CGST24P2	Postoperative	TP53	NA	tumor protein p53	CCDS11118.1	17	7578555	7578555	C	T	Substitution	Splice site acceptor	0.002167	6922	15	Yes	pancreas (7 cases),ovary (4 cases),oesophagus (4 cases),breast (3 cases),liver (3 cases),large_intestine (3 cases),central_nervous_system (3 cases),stomach (2 cases),upper_aerodigestive_tract (2 cases),skin (1 cases),prostate (1 cases),haematopoietic_and_lymphoid_tissue (1 cases),urinary_tract (1 cases)	-	-	large_intestine (2857 cases),lung (1950 cases),breast (1840 cases),upper_aerodigestive_tract (1518 cases),oesophagus (1478 cases),ovary (1326 cases),central_nervous_system (1152 cases),haematopoietic_and_lymphoid_tissue (1148 cases),stomach (938 cases),liver (933 cases),urinary_tract (926 cases),pancreas (594 cases),skin (585 cases),prostate (222 cases),endometrium (215 cases),biliary_tract (207 …	-	-
CGST24	CGST24P1	Preoperative	TP53	NA	tumor protein p53	CCDS11118.1	17	7578555	7578555	C	T	Substitution	Splice site acceptor	0.001	4149	4	Yes	pancreas (7 cases),ovary (4 cases),oesophagus (4 cases),breast (3 cases),liver (3 cases),large_intestine (3 cases),central_nervous_system (3 cases),stomach (2 cases),upper_aerodigestive_tract (2 cases),skin (1 cases),prostate (1 cases),haematopoietic_and_lymphoid_tissue (1 cases),urinary_tract (1 cases)	-	-	large_intestine (2857 cases),lung (1950 cases),breast (1840 cases),upper_aerodigestive_tract (1518 cases),oesophagus (1478 cases),ovary (1326 cases),central_nervous_system (1152 cases),haematopoietic_and_lymphoid_tissue (1148 cases),stomach (938 cases),liver (933 cases),urinary_tract (926 cases),pancreas (594 cases),skin (585 cases),prostate (222 cases),endometrium (215 cases),biliary_tract (207 …	-	-
CGST24	CGST24P1	Preoperative	EGFR	D1175G	epidermal growth factor receptor	CCDS5514.1	7	55273201	55273201	A	G	Substitution	Nonsynonymous coding	0.001	4997	5	No	-	-	skin (1 cases),soft_tissue (1 cases)	lung (5182 cases),central_nervous_system (204 cases),large_intestine (151 cases),upper_aerodigestive_tract (60 cases),skin (44 cases),ovary (35 cases),breast (35 cases),stomach (30 cases),haematopoietic_and_lymphoid_tissue (30 cases),prostate (28 cases),oesophagus (23 cases),biliary_tract (14 cases),endometrium (14 cases),kidney (12 cases),urinary_tract (12 cases),thyroid (12 cases),salivary_glan…	-	-
CGST24	CGST24P1	Preoperative	TP53	C238Y	tumor protein p53	CCDS11118.1	17	7577568	7577568	C	T	Substitution	Nonsynonymous coding	0.004061	2709	11	Yes	breast (12 cases),haematopoietic_and_lymphoid_tissue (11 cases),large_intestine (11 cases),pancreas (8 cases),oesophagus (7 cases),central_nervous_system (6 cases),ovary (5 cases),soft_tissue (5 cases),stomach (3 cases),lung (2 cases),endometrium (2 cases),skin (1 cases),bone (1 cases),upper_aerodigestive_tract (1 cases)	C238W/C238F/C238S/C238C/C238G/C238R ovary (12 cases),breast (11 cases),lung (10 cases),haematopoietic_and_lymphoid_tissue (7 cases),liver (6 cases),large_intestine (6 cases),upper_aerodigestive_tract (5 cases),urinary_tract (4 cases),oesophagus (4 cases),skin (4 cases),central_nervous_system (4 cases),soft_tissue (3 cases),endometrium (3 cases),stomach (2 cases),pancreas (2 cases),prostate (2 cas…	ovary (114 cases),breast (113 cases),large_intestine (113 cases),lung (106 cases),haematopoietic_and_lymphoid_tissue (91 cases),upper_aerodigestive_tract (88 cases),oesophagus (80 cases),central_nervous_system (71 cases),urinary_tract (63 cases),stomach (51 cases),liver (50 cases),skin (39 cases),pancreas (28 cases),endometrium (23 cases),biliary_tract (19 cases),prostate (18 cases),soft_tissue (…	large_intestine (2857 cases),lung (1950 cases),breast (1840 cases),upper_aerodigestive_tract (1518 cases),oesophagus (1478 cases),ovary (1326 cases),central_nervous_system (1152 cases),haematopoietic_and_lymphoid_tissue (1148 cases),stomach (938 cases),liver (933 cases),urinary_tract (926 cases),pancreas (594 cases),skin (585 cases),prostate (222 cases),endometrium (215 cases),biliary_tract (207 …	P53 DNA-binding domain (109-288)	-
CGST25	CGST25P	Baseline	ATM	R2832H	ataxia telangiectasia mutated	CCDS31669.1	11	108216546	108216546	G	A	Substitution	Nonsynonymous coding	0.072549	2040	148	No	-	R2832R/R2832S/R2832C large_intestine (5 cases),haematopoietic_and_lymphoid_tissue (2 cases),NS (1 cases),central_nervous_system (1 cases),stomach (1 cases),lung (1 cases)	prostate (1 cases),haematopoietic_and_lymphoid_tissue (1 cases)	haematopoietic_and_lymphoid_tissue (358 cases),large_intestine (247 cases),lung (79 cases),skin (45 cases),stomach (37 cases),breast (34 cases),kidney (34 cases),endometrium (34 cases),liver (32 cases),pancreas (27 cases),urinary_tract (24 cases),prostate (21 cases),central_nervous_system (15 cases),oesophagus (13 cases),ovary (9 cases),upper_aerodigestive_tract (9 cases),bone (6 cases),thyroid (…	Ataxia telangiectasia mutated (ATM), catalytic domain (2683-2962); Phosphoinositide 3-kinase, catalytic domain (2715-2964)	-
CGST25	CGST25P	Baseline	TP53	G245S	tumor protein p53	CCDS11118.1	17	7577548	7577548	C	T	Substitution	Nonsynonymous coding	0.002585	1934	5	Yes	large_intestine (119 cases),stomach (36 cases),breast (30 cases),ovary (26 cases),central_nervous_system (26 cases),oesophagus (23 cases),haematopoietic_and_lymphoid_tissue (21 cases),upper_aerodigestive_tract (14 cases),urinary_tract (12 cases),pancreas (12 cases),lung (10 cases),skin (6 cases),vulva (5 cases),liver (4 cases),prostate (4 cases),small_intestine (4 cases),endometrium (2 cases),sal…	G245L/G245R/GM245EM/G245F/G245C/GM245VM/G245N/G245D/G245V/G245H/G245G/G245A lung (69 cases),large_intestine (41 cases),oesophagus (37 cases),upper_aerodigestive_tract (34 cases),breast (24 cases),ovary (18 cases),haematopoietic_and_lymphoid_tissue (14 cases),liver (12 cases),urinary_tract (10 cases),stomach (8 cases),central_nervous_system (8 cases),pancreas (7 cases),skin (7 cases),prostate (6 c…	large_intestine (439 cases),liver (309 cases),lung (272 cases),breast (248 cases),upper_aerodigestive_tract (190 cases),haematopoietic_and_lymphoid_tissue (177 cases),oesophagus (161 cases),ovary (153 cases),stomach (141 cases),central_nervous_system (140 cases),urinary_tract (123 cases),skin (104 cases),pancreas (57 cases),endometrium (56 cases),biliary_tract (31 cases),prostate (24 cases),soft_…	large_intestine (2857 cases),lung (1950 cases),breast (1840 cases),upper_aerodigestive_tract (1518 cases),oesophagus (1478 cases),ovary (1326 cases),central_nervous_system (1152 cases),haematopoietic_and_lymphoid_tissue (1148 cases),stomach (938 cases),liver (933 cases),urinary_tract (926 cases),pancreas (594 cases),skin (585 cases),prostate (222 cases),endometrium (215 cases),biliary_tract (207 …	P53 DNA-binding domain (109-288)	-
CGST25	CGST25P	Baseline	TP53	H179del	tumor protein p53	CCDS11118.1	17	7578393	7578395	ATG	NULL	Deletion	In-frame deletion	0.005943	3029	18	No	-	-	large_intestine (484 cases),breast (199 cases),oesophagus (178 cases),upper_aerodigestive_tract (160 cases),central_nervous_system (151 cases),stomach (129 cases),ovary (127 cases),lung (126 cases),haematopoietic_and_lymphoid_tissue (111 cases),urinary_tract (74 cases),pancreas (60 cases),liver (57 cases),skin (53 cases),biliary_tract (28 cases),prostate (25 cases),endometrium (18 cases),bone (15…	large_intestine (2857 cases),lung (1950 cases),breast (1840 cases),upper_aerodigestive_tract (1518 cases),oesophagus (1478 cases),ovary (1326 cases),central_nervous_system (1152 cases),haematopoietic_and_lymphoid_tissue (1148 cases),stomach (938 cases),liver (933 cases),urinary_tract (926 cases),pancreas (594 cases),skin (585 cases),prostate (222 cases),endometrium (215 cases),biliary_tract (207 …	P53 DNA-binding domain (109-288)	-
CGST25	CGST25P2	Postoperative	TP53	G245S	tumor protein p53	CCDS11118.1	17	7577548	7577548	C	T	Substitution	Nonsynonymous coding	0.000604	4965	3	Yes	large_intestine (119 cases),stomach (36 cases),breast (30 cases),ovary (26 cases),central_nervous_system (26 cases),oesophagus (23 cases),haematopoietic_and_lymphoid_tissue (21 cases),upper_aerodigestive_tract (14 cases),urinary_tract (12 cases),pancreas (12 cases),lung (10 cases),skin (6 cases),vulva (5 cases),liver (4 cases),prostate (4 cases),small_intestine (4 cases),endometrium (2 cases),sal…	G245L/G245R/GM245EM/G245F/G245C/GM245VM/G245N/G245D/G245V/G245H/G245G/G245A lung (69 cases),large_intestine (41 cases),oesophagus (37 cases),upper_aerodigestive_tract (34 cases),breast (24 cases),ovary (18 cases),haematopoietic_and_lymphoid_tissue (14 cases),liver (12 cases),urinary_tract (10 cases),stomach (8 cases),central_nervous_system (8 cases),pancreas (7 cases),skin (7 cases),prostate (6 c…	large_intestine (439 cases),liver (309 cases),lung (272 cases),breast (248 cases),upper_aerodigestive_tract (190 cases),haematopoietic_and_lymphoid_tissue (177 cases),oesophagus (161 cases),ovary (153 cases),stomach (141 cases),central_nervous_system (140 cases),urinary_tract (123 cases),skin (104 cases),pancreas (57 cases),endometrium (56 cases),biliary_tract (31 cases),prostate (24 cases),soft_…	large_intestine (2857 cases),lung (1950 cases),breast (1840 cases),upper_aerodigestive_tract (1518 cases),oesophagus (1478 cases),ovary (1326 cases),central_nervous_system (1152 cases),haematopoietic_and_lymphoid_tissue (1148 cases),stomach (938 cases),liver (933 cases),urinary_tract (926 cases),pancreas (594 cases),skin (585 cases),prostate (222 cases),endometrium (215 cases),biliary_tract (207 …	P53 DNA-binding domain (109-288)	-
CGST25	CGST25P2	Postoperative	TP53	H179del	tumor protein p53	CCDS11118.1	17	7578393	7578395	ATG	NULL	Deletion	In-frame deletion	0.002794	6442	18	No	-	-	large_intestine (484 cases),breast (199 cases),oesophagus (178 cases),upper_aerodigestive_tract (160 cases),central_nervous_system (151 cases),stomach (129 cases),ovary (127 cases),lung (126 cases),haematopoietic_and_lymphoid_tissue (111 cases),urinary_tract (74 cases),pancreas (60 cases),liver (57 cases),skin (53 cases),biliary_tract (28 cases),prostate (25 cases),endometrium (18 cases),bone (15…	large_intestine (2857 cases),lung (1950 cases),breast (1840 cases),upper_aerodigestive_tract (1518 cases),oesophagus (1478 cases),ovary (1326 cases),central_nervous_system (1152 cases),haematopoietic_and_lymphoid_tissue (1148 cases),stomach (938 cases),liver (933 cases),urinary_tract (926 cases),pancreas (594 cases),skin (585 cases),prostate (222 cases),endometrium (215 cases),biliary_tract (207 …	P53 DNA-binding domain (109-288)	-
CGST25	CGST25P2	Postoperative	ATM	R2832H	ataxia telangiectasia mutated	CCDS31669.1	11	108216546	108216546	G	A	Substitution	Nonsynonymous coding	0.031706	2744	87	No	-	R2832R/R2832S/R2832C large_intestine (5 cases),haematopoietic_and_lymphoid_tissue (2 cases),NS (1 cases),central_nervous_system (1 cases),stomach (1 cases),lung (1 cases)	prostate (1 cases),haematopoietic_and_lymphoid_tissue (1 cases)	haematopoietic_and_lymphoid_tissue (358 cases),large_intestine (247 cases),lung (79 cases),skin (45 cases),stomach (37 cases),breast (34 cases),kidney (34 cases),endometrium (34 cases),liver (32 cases),pancreas (27 cases),urinary_tract (24 cases),prostate (21 cases),central_nervous_system (15 cases),oesophagus (13 cases),ovary (9 cases),upper_aerodigestive_tract (9 cases),bone (6 cases),thyroid (…	Ataxia telangiectasia mutated (ATM), catalytic domain (2683-2962); Phosphoinositide 3-kinase, catalytic domain (2715-2964)	-
CGST25	CGST25P1	Preoperative	TP53	G245S	tumor protein p53	CCDS11118.1	17	7577548	7577548	C	T	Substitution	Nonsynonymous coding	0.004515	2215	10	Yes	large_intestine (119 cases),stomach (36 cases),breast (30 cases),ovary (26 cases),central_nervous_system (26 cases),oesophagus (23 cases),haematopoietic_and_lymphoid_tissue (21 cases),upper_aerodigestive_tract (14 cases),urinary_tract (12 cases),pancreas (12 cases),lung (10 cases),skin (6 cases),vulva (5 cases),liver (4 cases),prostate (4 cases),small_intestine (4 cases),endometrium (2 cases),sal…	G245L/G245R/GM245EM/G245F/G245C/GM245VM/G245N/G245D/G245V/G245H/G245G/G245A lung (69 cases),large_intestine (41 cases),oesophagus (37 cases),upper_aerodigestive_tract (34 cases),breast (24 cases),ovary (18 cases),haematopoietic_and_lymphoid_tissue (14 cases),liver (12 cases),urinary_tract (10 cases),stomach (8 cases),central_nervous_system (8 cases),pancreas (7 cases),skin (7 cases),prostate (6 c…	large_intestine (439 cases),liver (309 cases),lung (272 cases),breast (248 cases),upper_aerodigestive_tract (190 cases),haematopoietic_and_lymphoid_tissue (177 cases),oesophagus (161 cases),ovary (153 cases),stomach (141 cases),central_nervous_system (140 cases),urinary_tract (123 cases),skin (104 cases),pancreas (57 cases),endometrium (56 cases),biliary_tract (31 cases),prostate (24 cases),soft_…	large_intestine (2857 cases),lung (1950 cases),breast (1840 cases),upper_aerodigestive_tract (1518 cases),oesophagus (1478 cases),ovary (1326 cases),central_nervous_system (1152 cases),haematopoietic_and_lymphoid_tissue (1148 cases),stomach (938 cases),liver (933 cases),urinary_tract (926 cases),pancreas (594 cases),skin (585 cases),prostate (222 cases),endometrium (215 cases),biliary_tract (207 …	P53 DNA-binding domain (109-288)	-
CGST25	CGST25P1	Preoperative	TP53	H179del	tumor protein p53	CCDS11118.1	17	7578393	7578395	ATG	NULL	Deletion	In-frame deletion	0.006617	3325	22	No	-	-	large_intestine (484 cases),breast (199 cases),oesophagus (178 cases),upper_aerodigestive_tract (160 cases),central_nervous_system (151 cases),stomach (129 cases),ovary (127 cases),lung (126 cases),haematopoietic_and_lymphoid_tissue (111 cases),urinary_tract (74 cases),pancreas (60 cases),liver (57 cases),skin (53 cases),biliary_tract (28 cases),prostate (25 cases),endometrium (18 cases),bone (15…	large_intestine (2857 cases),lung (1950 cases),breast (1840 cases),upper_aerodigestive_tract (1518 cases),oesophagus (1478 cases),ovary (1326 cases),central_nervous_system (1152 cases),haematopoietic_and_lymphoid_tissue (1148 cases),stomach (938 cases),liver (933 cases),urinary_tract (926 cases),pancreas (594 cases),skin (585 cases),prostate (222 cases),endometrium (215 cases),biliary_tract (207 …	P53 DNA-binding domain (109-288)	-
CGST25	CGST25P1	Preoperative	ATM	R2832H	ataxia telangiectasia mutated	CCDS31669.1	11	108216546	108216546	G	A	Substitution	Nonsynonymous coding	0.098389	2856	281	No	-	R2832R/R2832S/R2832C large_intestine (5 cases),haematopoietic_and_lymphoid_tissue (2 cases),NS (1 cases),central_nervous_system (1 cases),stomach (1 cases),lung (1 cases)	prostate (1 cases),haematopoietic_and_lymphoid_tissue (1 cases)	haematopoietic_and_lymphoid_tissue (358 cases),large_intestine (247 cases),lung (79 cases),skin (45 cases),stomach (37 cases),breast (34 cases),kidney (34 cases),endometrium (34 cases),liver (32 cases),pancreas (27 cases),urinary_tract (24 cases),prostate (21 cases),central_nervous_system (15 cases),oesophagus (13 cases),ovary (9 cases),upper_aerodigestive_tract (9 cases),bone (6 cases),thyroid (…	Ataxia telangiectasia mutated (ATM), catalytic domain (2683-2962); Phosphoinositide 3-kinase, catalytic domain (2715-2964)	-
CGST30	CGST30P	Baseline	TP53	R273H	tumor protein p53	CCDS11118.1	17	7577120	7577120	C	T	Substitution	Nonsynonymous coding	0.003145	1590	5	Yes	large_intestine (156 cases),lung (77 cases),breast (70 cases),ovary (57 cases),central_nervous_system (54 cases),upper_aerodigestive_tract (45 cases),oesophagus (36 cases),stomach (30 cases),haematopoietic_and_lymphoid_tissue (29 cases),pancreas (27 cases),urinary_tract (19 cases),skin (8 cases),endometrium (8 cases),biliary_tract (6 cases),bone (4 cases),penis (4 cases),liver (4 cases),vulva (3 …	R273P/R273G/R273C/RV273SV/R273R/R273L/R273S central_nervous_system (175 cases),large_intestine (126 cases),lung (107 cases),ovary (46 cases),stomach (40 cases),oesophagus (38 cases),upper_aerodigestive_tract (38 cases),haematopoietic_and_lymphoid_tissue (37 cases),breast (29 cases),liver (29 cases),urinary_tract (27 cases),pancreas (21 cases),endometrium (16 cases),skin (13 cases),bone (10 cases)…	large_intestine (123 cases),lung (94 cases),breast (91 cases),oesophagus (88 cases),upper_aerodigestive_tract (76 cases),ovary (64 cases),haematopoietic_and_lymphoid_tissue (61 cases),skin (49 cases),stomach (47 cases),urinary_tract (47 cases),central_nervous_system (46 cases),liver (38 cases),pancreas (30 cases),kidney (15 cases),soft_tissue (12 cases),biliary_tract (12 cases),endometrium (11 ca…	large_intestine (2857 cases),lung (1950 cases),breast (1840 cases),upper_aerodigestive_tract (1518 cases),oesophagus (1478 cases),ovary (1326 cases),central_nervous_system (1152 cases),haematopoietic_and_lymphoid_tissue (1148 cases),stomach (938 cases),liver (933 cases),urinary_tract (926 cases),pancreas (594 cases),skin (585 cases),prostate (222 cases),endometrium (215 cases),biliary_tract (207 …	P53 DNA-binding domain (109-288)	-
[truncated: 54 more rows]

## Sheet: SD 9
Supplementary Data 9. Sequence alterations detected in ctDNA
[truncated: 108 more rows]

## Sheet: SD 10
Supplementary Data 10. Functional prediction analyses of WBC alterations
[truncated: 52 more rows]
