# Supplementary material for: White blood cell and cell-free DNA analyses for detection of residual disease in gastric cancer
Source: Nat Commun. 2020 Jan 27;11:525. doi: 10.1038/s41467-020-14310-3 (PMC6985115; doi:10.1038/s41467-020-14310-3)
Supplement: Supplementary file 7 — Supplementary Data 5 [file 41467_2020_14310_MOESM7_ESM.xlsx]

## Sheet: SD 5
Supplementary Data 5. Summary of genomic analyses of white blood cell samples
Patient	Patient Timepoint	Analysis Type	Read Length	Bases Mapped to Genome	Bases in Target Region	Bases Mapped to Target Regions	Percent Mapped to Target Regions	Total Coverage of Target Regions	Distinct Coverage of Target Regions
CGST102	CGST102N	Targeted NGS	100	6195634700	80930	2863951939	0.462253	34359.2	5535.54
CGST105	CGST105N	Targeted NGS	100	6284700700	80930	2925783638	0.465541	34939.1	5402.53
CGST109	CGST109N	Targeted NGS	100	7820998800	80930	3840198215	0.491011	45908.8	7260.69
CGST110	CGST110N	Targeted NGS	100	7235895300	80930	3176811726	0.439035	37827.7	6012.7
CGST113	CGST113N	Targeted NGS	100	6730493500	80930	3049171631	0.453038	36327.1	5595.02
CGST114	CGST114N	Targeted NGS	100	7389659000	80930	3550259484	0.480436	42347.4	5852.05
CGST121	CGST121N	Targeted NGS	100	7294075400	80930	3595800814	0.492976	42877.5	5256.16
CGST122	CGST122N	Targeted NGS	100	7218344200	80930	3191080807	0.442079	38086.9	4114.85
CGST131	CGST131N	Targeted NGS	100	6391134300	80930	2637110909	0.41262	31673.5	5115.22
CGST133	CGST133N	Targeted NGS	100	7516524800	80930	3478702025	0.462807	41401.7	5709.96
CGST134	CGST134N	Targeted NGS	100	6970616400	80930	3161421788	0.453535	37555.7	5588.95
CGST141	CGST141N	Targeted NGS	100	6806738800	80930	2903065706	0.426499	34532.1	4966
CGST142	CGST142N	Targeted NGS	100	7802988500	80930	3473339304	0.445129	41412.7	5130.97
CGST143	CGST143N	Targeted NGS	100	7214764900	80930	2840601982	0.393721	33713.5	4597.11
CGST148	CGST148N	Targeted NGS	100	6381761000	80930	3012876406	0.472107	35987.7	5379.76
CGST152	CGST152N	Targeted NGS	100	7536990700	80930	3346738961	0.444042	40271.5	5849.54
CGST158	CGST158N	Targeted NGS	100	6575033600	80930	2941340317	0.44735	34952.1	6131.09
CGST176	CGST176N	Targeted NGS	100	7408525500	80930	3568504771	0.481675	42451.5	5899.29
CGST22	CGST22N	Targeted NGS	100	7017843200	80930	3046997907	0.434179	36555.4	5758.42
CGST24	CGST24N	Targeted NGS	100	6031439500	80930	2600962106	0.431234	31116	4628.53
CGST25	CGST25N	Targeted NGS	100	7628153000	80930	2867232470	0.375875	34508.5	5252.01
CGST26	CGST26N	Targeted NGS	100	6848908800	80930	3010566003	0.439569	35768.9	5850.68
CGST28	CGST28N	Targeted NGS	100	7088090300	80930	1860318810	0.262457	22092.6	4936.27
CGST30	CGST30N	Targeted NGS	100	6443455500	80930	2408385115	0.373772	28497.2	5139.08
CGST31	CGST31N	Targeted NGS	100	7391554100	80930	1995510669	0.269972	23806.2	4907.26
CGST32	CGST32N	Targeted NGS	100	6602195900	80930	3047662118	0.461613	36222.5	6164.81
CGST33	CGST33N	Targeted NGS	100	6528986900	80930	3141629807	0.481182	37298.3	5441.2
CGST38	CGST38N	Targeted NGS	100	7641335900	80930	3221456102	0.421583	38338.7	5592.08
CGST39	CGST39N	Targeted NGS	100	7240196600	80930	3318695433	0.458371	39606.7	6715.23
CGST41	CGST41N	Targeted NGS	100	7533950900	80930	3465686126	0.460009	41252.8	6348.13
CGST44	CGST44N	Targeted NGS	100	7254063600	80930	2005128421	0.276415	23888.9	5796.75
CGST45	CGST45N	Targeted NGS	100	6257089600	80930	2949372085	0.471365	35166.2	5670.31
CGST47	CGST47N	Targeted NGS	100	7348319800	80930	3266126327	0.444473	38867.3	6146.31
CGST48	CGST48N	Targeted NGS	100	6846646900	80930	3150453485	0.460145	37532.4	6130
CGST49	CGST49N	Targeted NGS	100	8539596100	80930	3408355429	0.399124	40448.1	4317.32
CGST57	CGST57N	Targeted NGS	100	6039413200	80930	2953736278	0.489077	35126.6	4995.09
CGST58	CGST58N	Targeted NGS	100	6930306600	80930	3298094768	0.475894	39171.8	5683.94
CGST62	CGST62N	Targeted NGS	100	7369061300	80930	3566181334	0.48394	42379.6	5630.84
CGST63	CGST63N	Targeted NGS	100	7061323300	80930	2297686683	0.32539	27334.1	5444.61
CGST64	CGST64N	Targeted NGS	100	7281306400	80930	2165252030	0.297371	25867.4	4143.01
CGST65	CGST65N	Targeted NGS	100	6914494900	80930	3417164449	0.494203	40860.6	4736.58
CGST67	CGST67N	Targeted NGS	100	6813029900	80930	2675216687	0.392662	31865.7	4427.03
CGST68	CGST68N	Targeted NGS	100	6674736700	80930	3293565113	0.493437	39315.6	4606.85
CGST69	CGST69N	Targeted NGS	100	6865458700	80930	2803579545	0.40836	33489.4	6562.44
CGST71	CGST71N	Targeted NGS	100	7345327200	80930	3398613398	0.462691	40389.8	5378.78
CGST80	CGST80N	Targeted NGS	100	7781481700	80930	3472259854	0.446221	41284.7	5413.52
CGST81	CGST81N	Targeted NGS	100	8329032000	80930	3923705794	0.471088	46681.6	7298.99
CGST91	CGST91N	Targeted NGS	100	7107909300	80930	3324593160	0.467732	39586.1	5275.41
CGST97	CGST97N	Targeted NGS	100	6859313400	80930	3192573607	0.465436	37876.3	5731.72
