# Supplementary material for: White blood cell and cell-free DNA analyses for detection of residual disease in gastric cancer
Source: Nat Commun. 2020 Jan 27;11:525. doi: 10.1038/s41467-020-14310-3 (PMC6985115; doi:10.1038/s41467-020-14310-3)
Supplement: Supplementary file 8 — Supplementary Data 6 [file 41467_2020_14310_MOESM8_ESM.xlsx]

## Sheet: SD 6
Supplementary Data 6. Sequence alterations detected in cfDNA
Patient	Patient Timepoint	Timepoint Significance	Gene Symbol	Amino Acid (Protein)	Gene Description	Transcript Accession	Chromosome	Genomic Start (hg19)	Genomic End (hg19)	Base From	Base To	Mutation Type	Consequence	Origin	Mutant Allele Fraction	Total Distinct Coverage	Distinct Mutant Coverage	Hotspot Alteration	Reported Samples with the Identical Somatic Mutation	Reported somatic mutations in the same amino acid residue	Reported somatic mutations in nearby amino acid residues	Gene reported to be somatically mutated in the following cancers	Position of Mutation Within a Protein Domain	Position of Mutation Near to a Protein Domain
CGST102	CGST102P	Baseline	DNMT3A	V895L	DNA (cytosine-5-)-methyltransferase 3 alpha	CCDS33157.1	2	25457204	25457204	C	A	Substitution	Nonsynonymous coding	CHIP	0.002431	2879	7	No	-	V895M lung (1 cases)	haematopoietic_and_lymphoid_tissue (10 cases),breast (1 cases),central_nervous_system (1 cases),lung (1 cases)	haematopoietic_and_lymphoid_tissue (1116 cases),large_intestine (51 cases),lung (33 cases),skin (15 cases),liver (13 cases),stomach (12 cases),endometrium (11 cases),kidney (10 cases),breast (9 cases),ovary (7 cases),oesophagus (5 cases),central_nervous_system (5 cases),prostate (4 cases),thyroid (4 cases),urinary_tract (3 cases),bone (2 cases),upper_aerodigestive_tract (2 cases),biliary_tract (2…	S-adenosylmethionine-dependent methyltransferases (SAM or AdoMet-MTase), class I (634-907)	-
CGST102	CGST102P	Baseline	SMARCB1	T214M	SWI/SNF related, matrix associated, actin dependent regulator of chromatin, subfamily b, member 1	CCDS13817.1	22	24158969	24158969	C	T	Substitution	Nonsynonymous coding	CHIP	0.004045	3214	13	No	large_intestine (1 cases)	-	soft_tissue (7 cases),large_intestine (3 cases),central_nervous_system (3 cases)	central_nervous_system (128 cases),soft_tissue (77 cases),large_intestine (45 cases),haematopoietic_and_lymphoid_tissue (11 cases),stomach (11 cases),skin (10 cases),endometrium (9 cases),kidney (8 cases),lung (8 cases),meninges (7 cases),bone (6 cases),ovary (5 cases),liver (4 cases),urinary_tract (3 cases),pancreas (3 cases),oesophagus (3 cases),prostate (3 cases),biliary_tract (3 cases),breast…	SNF5 / SMARCB1 / INI1 (178-364)	-
CGST102	CGST102P	Baseline	PIK3CA	E109del	phosphatidylinositol-4,5-bisphosphate 3-kinase, catalytic subunit alpha	CCDS43171.1	3	178916938	178916940	GAA	NULL	Deletion	In-frame deletion	ctDNA	0.004269	2577	11	No	endometrium (5 cases),breast (2 cases),large_intestine (1 cases),oesophagus (1 cases),urinary_tract (1 cases)	-	endometrium (35 cases),large_intestine (34 cases),breast (20 cases),stomach (7 cases),central_nervous_system (7 cases),lung (6 cases),ovary (4 cases),urinary_tract (4 cases),NS (2 cases),upper_aerodigestive_tract (2 cases),kidney (1 cases),oesophagus (1 cases),autonomic_ganglia (1 cases),skin (1 cases),prostate (1 cases),meninges (1 cases),biliary_tract (1 cases)	breast (1991 cases),large_intestine (1502 cases),endometrium (617 cases),urinary_tract (273 cases),ovary (218 cases),lung (184 cases),central_nervous_system (168 cases),upper_aerodigestive_tract (157 cases),stomach (153 cases),thyroid (87 cases),skin (84 cases),liver (60 cases),oesophagus (46 cases),cervix (42 cases),haematopoietic_and_lymphoid_tissue (33 cases),soft_tissue (33 cases),kidney (31 …	-	PI3-kinase family, p85-binding domain (31-108)
CGST102	CGST102P	Baseline	DNMT3A	C911Y	DNA (cytosine-5-)-methyltransferase 3 alpha	CCDS33157.1	2	25457155	25457155	C	T	Substitution	Nonsynonymous coding	CHIP	0.012701	2677	34	No	-	C911R lung (1 cases)	haematopoietic_and_lymphoid_tissue (6 cases),large_intestine (2 cases),ovary (1 cases),endometrium (1 cases)	haematopoietic_and_lymphoid_tissue (1116 cases),large_intestine (51 cases),lung (33 cases),skin (15 cases),liver (13 cases),stomach (12 cases),endometrium (11 cases),kidney (10 cases),breast (9 cases),ovary (7 cases),oesophagus (5 cases),central_nervous_system (5 cases),prostate (4 cases),thyroid (4 cases),urinary_tract (3 cases),bone (2 cases),upper_aerodigestive_tract (2 cases),biliary_tract (2…	-	S-adenosylmethionine-dependent methyltransferases (SAM or AdoMet-MTase), class I (634-907)
CGST102	CGST102P2	Postoperative	DNMT3A	C911Y	DNA (cytosine-5-)-methyltransferase 3 alpha	CCDS33157.1	2	25457155	25457155	C	T	Substitution	Nonsynonymous coding	CHIP	0.005022	2788	14	No	-	C911R lung (1 cases)	haematopoietic_and_lymphoid_tissue (6 cases),large_intestine (2 cases),ovary (1 cases),endometrium (1 cases)	haematopoietic_and_lymphoid_tissue (1116 cases),large_intestine (51 cases),lung (33 cases),skin (15 cases),liver (13 cases),stomach (12 cases),endometrium (11 cases),kidney (10 cases),breast (9 cases),ovary (7 cases),oesophagus (5 cases),central_nervous_system (5 cases),prostate (4 cases),thyroid (4 cases),urinary_tract (3 cases),bone (2 cases),upper_aerodigestive_tract (2 cases),biliary_tract (2…	-	S-adenosylmethionine-dependent methyltransferases (SAM or AdoMet-MTase), class I (634-907)
CGST102	CGST102P2	Postoperative	SMARCB1	T214M	SWI/SNF related, matrix associated, actin dependent regulator of chromatin, subfamily b, member 1	CCDS13817.1	22	24158969	24158969	C	T	Substitution	Nonsynonymous coding	CHIP	0.007136	2943	21	No	large_intestine (1 cases)	-	soft_tissue (7 cases),large_intestine (3 cases),central_nervous_system (3 cases)	central_nervous_system (128 cases),soft_tissue (77 cases),large_intestine (45 cases),haematopoietic_and_lymphoid_tissue (11 cases),stomach (11 cases),skin (10 cases),endometrium (9 cases),kidney (8 cases),lung (8 cases),meninges (7 cases),bone (6 cases),ovary (5 cases),liver (4 cases),urinary_tract (3 cases),pancreas (3 cases),oesophagus (3 cases),prostate (3 cases),biliary_tract (3 cases),breast…	SNF5 / SMARCB1 / INI1 (178-364)	-
CGST102	CGST102P1	Preoperative	SMARCB1	T214M	SWI/SNF related, matrix associated, actin dependent regulator of chromatin, subfamily b, member 1	CCDS13817.1	22	24158969	24158969	C	T	Substitution	Nonsynonymous coding	CHIP	0.005412	3326	18	No	large_intestine (1 cases)	-	soft_tissue (7 cases),large_intestine (3 cases),central_nervous_system (3 cases)	central_nervous_system (128 cases),soft_tissue (77 cases),large_intestine (45 cases),haematopoietic_and_lymphoid_tissue (11 cases),stomach (11 cases),skin (10 cases),endometrium (9 cases),kidney (8 cases),lung (8 cases),meninges (7 cases),bone (6 cases),ovary (5 cases),liver (4 cases),urinary_tract (3 cases),pancreas (3 cases),oesophagus (3 cases),prostate (3 cases),biliary_tract (3 cases),breast…	SNF5 / SMARCB1 / INI1 (178-364)	-
CGST102	CGST102P1	Preoperative	DNMT3A	C911Y	DNA (cytosine-5-)-methyltransferase 3 alpha	CCDS33157.1	2	25457155	25457155	C	T	Substitution	Nonsynonymous coding	CHIP	0.008455	2957	25	No	-	C911R lung (1 cases)	haematopoietic_and_lymphoid_tissue (6 cases),large_intestine (2 cases),ovary (1 cases),endometrium (1 cases)	haematopoietic_and_lymphoid_tissue (1116 cases),large_intestine (51 cases),lung (33 cases),skin (15 cases),liver (13 cases),stomach (12 cases),endometrium (11 cases),kidney (10 cases),breast (9 cases),ovary (7 cases),oesophagus (5 cases),central_nervous_system (5 cases),prostate (4 cases),thyroid (4 cases),urinary_tract (3 cases),bone (2 cases),upper_aerodigestive_tract (2 cases),biliary_tract (2…	-	S-adenosylmethionine-dependent methyltransferases (SAM or AdoMet-MTase), class I (634-907)
CGST105	CGST105P	Baseline	PIK3CA	Y1021C	phosphatidylinositol-4,5-bisphosphate 3-kinase, catalytic subunit alpha	CCDS43171.1	3	178952007	178952007	A	G	Substitution	Nonsynonymous coding	ctDNA	0.001885	5304	10	Yes	endometrium (13 cases),large_intestine (7 cases),stomach (4 cases),ovary (1 cases),breast (1 cases),central_nervous_system (1 cases),lung (1 cases)	Y1021F/Y1021N/Y1021H lung (4 cases),endometrium (2 cases),large_intestine (1 cases),central_nervous_system (1 cases),prostate (1 cases),stomach (1 cases)	large_intestine (39 cases),breast (24 cases),endometrium (21 cases),thyroid (7 cases),ovary (5 cases),lung (5 cases),haematopoietic_and_lymphoid_tissue (4 cases),upper_aerodigestive_tract (4 cases),central_nervous_system (3 cases),stomach (1 cases),urinary_tract (1 cases),liver (1 cases),pituitary (1 cases)	breast (1991 cases),large_intestine (1502 cases),endometrium (617 cases),urinary_tract (273 cases),ovary (218 cases),lung (184 cases),central_nervous_system (168 cases),upper_aerodigestive_tract (157 cases),stomach (153 cases),thyroid (87 cases),skin (84 cases),liver (60 cases),oesophagus (46 cases),cervix (42 cases),haematopoietic_and_lymphoid_tissue (33 cases),soft_tissue (33 cases),kidney (31 …	Phosphoinositide 3-kinase (PI3K), class IA, alpha isoform, catalytic domain (699-1064)	Phosphoinositide 3-kinase, catalytic domain (799-1017)
CGST105	CGST105P	Baseline	KRAS	G12C	Kirsten rat sarcoma viral oncogene homolog	NM_033360	12	25398285	25398285	C	A	Substitution	Nonsynonymous coding	ctDNA	0.012105	2561	31	Yes	lung (1836 cases),large_intestine (1483 cases),pancreas (130 cases),biliary_tract (52 cases),endometrium (38 cases),ovary (35 cases),haematopoietic_and_lymphoid_tissue (19 cases),thyroid (18 cases),stomach (16 cases),soft_tissue (15 cases),urinary_tract (12 cases),breast (10 cases),prostate (10 cases),upper_aerodigestive_tract (8 cases),small_intestine (8 cases),peritoneum (7 cases),skin (5 cases…	G12R/GG12DG/GG12EG/GG12GC/GG12GR/GG12CG/G12N/GG12WG/G12G/G12A/G12S/G12Y/GG12VG/G12D/G12F/G12V/G12I/G12L large_intestine (12669 cases),pancreas (4482 cases),lung (2340 cases),ovary (566 cases),biliary_tract (536 cases),endometrium (328 cases),haematopoietic_and_lymphoid_tissue (257 cases),stomach (168 cases),small_intestine (108 cases),peritoneum (72 cases),thyroid (71 cases),prostate (64 cases),s…	large_intestine (3499 cases),lung (287 cases),haematopoietic_and_lymphoid_tissue (138 cases),stomach (72 cases),endometrium (61 cases),ovary (47 cases),pancreas (47 cases),soft_tissue (41 cases),biliary_tract (32 cases),thyroid (24 cases),small_intestine (21 cases),gastrointestinal_tract_(site_indeterminate) (17 cases),prostate (16 cases),breast (13 cases),peritoneum (9 cases),upper_aerodigestive…	large_intestine (18048 cases),pancreas (4720 cases),lung (4542 cases),ovary (649 cases),biliary_tract (626 cases),haematopoietic_and_lymphoid_tissue (488 cases),endometrium (442 cases),stomach (276 cases),small_intestine (142 cases),thyroid (137 cases),prostate (93 cases),peritoneum (91 cases),soft_tissue (87 cases),skin (79 cases),urinary_tract (72 cases),upper_aerodigestive_tract (64 cases),bre…	Ras GTPase family containing H-Ras,N-Ras and K-Ras4A/4B (3-164); Ras-like protein (1-189)	-
CGST105	CGST105P	Baseline	ATM	R2832H	ataxia telangiectasia mutated	CCDS31669.1	11	108216546	108216546	G	A	Substitution	Nonsynonymous coding	ctDNA	0.026316	2736	72	No	-	R2832R/R2832S/R2832C large_intestine (5 cases),haematopoietic_and_lymphoid_tissue (2 cases),NS (1 cases),central_nervous_system (1 cases),stomach (1 cases),lung (1 cases)	prostate (1 cases),haematopoietic_and_lymphoid_tissue (1 cases)	haematopoietic_and_lymphoid_tissue (358 cases),large_intestine (247 cases),lung (79 cases),skin (45 cases),stomach (37 cases),breast (34 cases),kidney (34 cases),endometrium (34 cases),liver (32 cases),pancreas (27 cases),urinary_tract (24 cases),prostate (21 cases),central_nervous_system (15 cases),oesophagus (13 cases),ovary (9 cases),upper_aerodigestive_tract (9 cases),bone (6 cases),thyroid (…	Ataxia telangiectasia mutated (ATM), catalytic domain (2683-2962); Phosphoinositide 3-kinase, catalytic domain (2715-2964)	-
CGST105	CGST105P	Baseline	PTEN	R335*	phosphatase and tensin homolog	CCDS31238.1	10	89720852	89720852	C	T	Substitution	Nonsense	ctDNA	0.048494	1959	95	Yes	central_nervous_system (14 cases),endometrium (4 cases),large_intestine (3 cases),haematopoietic_and_lymphoid_tissue (3 cases),upper_aerodigestive_tract (1 cases),stomach (1 cases)	-	endometrium (17 cases),large_intestine (12 cases),central_nervous_system (8 cases),skin (3 cases),kidney (3 cases),lung (2 cases),upper_aerodigestive_tract (2 cases),breast (1 cases),prostate (1 cases),thyroid (1 cases),soft_tissue (1 cases),oesophagus (1 cases)	endometrium (845 cases),central_nervous_system (560 cases),large_intestine (337 cases),haematopoietic_and_lymphoid_tissue (131 cases),skin (101 cases),breast (99 cases),lung (75 cases),prostate (59 cases),kidney (45 cases),ovary (44 cases),stomach (42 cases),thyroid (28 cases),liver (24 cases),upper_aerodigestive_tract (18 cases),cervix (13 cases),oesophagus (12 cases),soft_tissue (11 cases),urin…	C2 domain of PTEN tumour-suppressor protein (188-349)	-
CGST105	CGST105P1	Preoperative	PIK3CA	Y1021C	phosphatidylinositol-4,5-bisphosphate 3-kinase, catalytic subunit alpha	CCDS43171.1	3	178952007	178952007	A	G	Substitution	Nonsynonymous coding	ctDNA	0.0004	4910	2	Yes	endometrium (13 cases),large_intestine (7 cases),stomach (4 cases),ovary (1 cases),breast (1 cases),central_nervous_system (1 cases),lung (1 cases)	Y1021F/Y1021N/Y1021H lung (4 cases),endometrium (2 cases),large_intestine (1 cases),central_nervous_system (1 cases),prostate (1 cases),stomach (1 cases)	large_intestine (39 cases),breast (24 cases),endometrium (21 cases),thyroid (7 cases),ovary (5 cases),lung (5 cases),haematopoietic_and_lymphoid_tissue (4 cases),upper_aerodigestive_tract (4 cases),central_nervous_system (3 cases),stomach (1 cases),urinary_tract (1 cases),liver (1 cases),pituitary (1 cases)	breast (1991 cases),large_intestine (1502 cases),endometrium (617 cases),urinary_tract (273 cases),ovary (218 cases),lung (184 cases),central_nervous_system (168 cases),upper_aerodigestive_tract (157 cases),stomach (153 cases),thyroid (87 cases),skin (84 cases),liver (60 cases),oesophagus (46 cases),cervix (42 cases),haematopoietic_and_lymphoid_tissue (33 cases),soft_tissue (33 cases),kidney (31 …	Phosphoinositide 3-kinase (PI3K), class IA, alpha isoform, catalytic domain (699-1064)	Phosphoinositide 3-kinase, catalytic domain (799-1017)
CGST105	CGST105P1	Preoperative	ATM	R2832H	ataxia telangiectasia mutated	CCDS31669.1	11	108216546	108216546	G	A	Substitution	Nonsynonymous coding	ctDNA	0.002417	2482	6	No	-	R2832R/R2832S/R2832C large_intestine (5 cases),haematopoietic_and_lymphoid_tissue (2 cases),NS (1 cases),central_nervous_system (1 cases),stomach (1 cases),lung (1 cases)	prostate (1 cases),haematopoietic_and_lymphoid_tissue (1 cases)	haematopoietic_and_lymphoid_tissue (358 cases),large_intestine (247 cases),lung (79 cases),skin (45 cases),stomach (37 cases),breast (34 cases),kidney (34 cases),endometrium (34 cases),liver (32 cases),pancreas (27 cases),urinary_tract (24 cases),prostate (21 cases),central_nervous_system (15 cases),oesophagus (13 cases),ovary (9 cases),upper_aerodigestive_tract (9 cases),bone (6 cases),thyroid (…	Ataxia telangiectasia mutated (ATM), catalytic domain (2683-2962); Phosphoinositide 3-kinase, catalytic domain (2715-2964)	-
CGST105	CGST105P1	Preoperative	KRAS	G12C	Kirsten rat sarcoma viral oncogene homolog	NM_033360	12	25398285	25398285	C	A	Substitution	Nonsynonymous coding	ctDNA	0.004157	2646	11	Yes	lung (1836 cases),large_intestine (1483 cases),pancreas (130 cases),biliary_tract (52 cases),endometrium (38 cases),ovary (35 cases),haematopoietic_and_lymphoid_tissue (19 cases),thyroid (18 cases),stomach (16 cases),soft_tissue (15 cases),urinary_tract (12 cases),breast (10 cases),prostate (10 cases),upper_aerodigestive_tract (8 cases),small_intestine (8 cases),peritoneum (7 cases),skin (5 cases…	G12R/GG12DG/GG12EG/GG12GC/GG12GR/GG12CG/G12N/GG12WG/G12G/G12A/G12S/G12Y/GG12VG/G12D/G12F/G12V/G12I/G12L large_intestine (12669 cases),pancreas (4482 cases),lung (2340 cases),ovary (566 cases),biliary_tract (536 cases),endometrium (328 cases),haematopoietic_and_lymphoid_tissue (257 cases),stomach (168 cases),small_intestine (108 cases),peritoneum (72 cases),thyroid (71 cases),prostate (64 cases),s…	large_intestine (3499 cases),lung (287 cases),haematopoietic_and_lymphoid_tissue (138 cases),stomach (72 cases),endometrium (61 cases),ovary (47 cases),pancreas (47 cases),soft_tissue (41 cases),biliary_tract (32 cases),thyroid (24 cases),small_intestine (21 cases),gastrointestinal_tract_(site_indeterminate) (17 cases),prostate (16 cases),breast (13 cases),peritoneum (9 cases),upper_aerodigestive…	large_intestine (18048 cases),pancreas (4720 cases),lung (4542 cases),ovary (649 cases),biliary_tract (626 cases),haematopoietic_and_lymphoid_tissue (488 cases),endometrium (442 cases),stomach (276 cases),small_intestine (142 cases),thyroid (137 cases),prostate (93 cases),peritoneum (91 cases),soft_tissue (87 cases),skin (79 cases),urinary_tract (72 cases),upper_aerodigestive_tract (64 cases),bre…	Ras GTPase family containing H-Ras,N-Ras and K-Ras4A/4B (3-164); Ras-like protein (1-189)	-
CGST105	CGST105P1	Preoperative	PTEN	R335*	phosphatase and tensin homolog	CCDS31238.1	10	89720852	89720852	C	T	Substitution	Nonsense	ctDNA	0.004606	1954	9	Yes	central_nervous_system (14 cases),endometrium (4 cases),large_intestine (3 cases),haematopoietic_and_lymphoid_tissue (3 cases),upper_aerodigestive_tract (1 cases),stomach (1 cases)	-	endometrium (17 cases),large_intestine (12 cases),central_nervous_system (8 cases),skin (3 cases),kidney (3 cases),lung (2 cases),upper_aerodigestive_tract (2 cases),breast (1 cases),prostate (1 cases),thyroid (1 cases),soft_tissue (1 cases),oesophagus (1 cases)	endometrium (845 cases),central_nervous_system (560 cases),large_intestine (337 cases),haematopoietic_and_lymphoid_tissue (131 cases),skin (101 cases),breast (99 cases),lung (75 cases),prostate (59 cases),kidney (45 cases),ovary (44 cases),stomach (42 cases),thyroid (28 cases),liver (24 cases),upper_aerodigestive_tract (18 cases),cervix (13 cases),oesophagus (12 cases),soft_tissue (11 cases),urin…	C2 domain of PTEN tumour-suppressor protein (188-349)	-
CGST109	CGST109P	Baseline	BRAF	G32_A33del	v-raf murine sarcoma viral oncogene homolog B	CCDS5863.1	7	140624404	140624409	CGGCGC	NULL	Deletion	In-frame deletion	ctDNA	0.004348	1380	6	No	-	-	haematopoietic_and_lymphoid_tissue (1 cases)	thyroid (12133 cases),skin (5148 cases),large_intestine (4462 cases),NS (860 cases),haematopoietic_and_lymphoid_tissue (515 cases),central_nervous_system (322 cases),ovary (261 cases),lung (170 cases),eye (67 cases),pituitary (57 cases),endometrium (37 cases),soft_tissue (36 cases),biliary_tract (33 cases),stomach (29 cases),breast (27 cases),prostate (27 cases),liver (24 cases),upper_aerodigesti…	-	-
CGST109	CGST109P2	Postoperative	TP53	R267W	tumor protein p53	CCDS11118.1	17	7577139	7577139	G	A	Substitution	Nonsynonymous coding	CHIP	0.000715	4195	3	Yes	central_nervous_system (8 cases),liver (7 cases),large_intestine (6 cases),stomach (3 cases),skin (1 cases),ovary (1 cases),haematopoietic_and_lymphoid_tissue (1 cases),prostate (1 cases),lung (1 cases),oesophagus (1 cases),thymus (1 cases)	R267Q/R267L/R267P/R267G/R267R lung (9 cases),large_intestine (9 cases),breast (5 cases),ovary (4 cases),central_nervous_system (4 cases),haematopoietic_and_lymphoid_tissue (3 cases),urinary_tract (2 cases),liver (2 cases),stomach (1 cases),pancreas (1 cases),upper_aerodigestive_tract (1 cases),oesophagus (1 cases)	large_intestine (85 cases),lung (82 cases),oesophagus (63 cases),breast (60 cases),ovary (50 cases),upper_aerodigestive_tract (47 cases),urinary_tract (46 cases),haematopoietic_and_lymphoid_tissue (33 cases),central_nervous_system (33 cases),pancreas (32 cases),stomach (31 cases),liver (27 cases),skin (15 cases),biliary_tract (9 cases),endometrium (8 cases),prostate (5 cases),cervix (5 cases),kid…	large_intestine (2857 cases),lung (1950 cases),breast (1840 cases),upper_aerodigestive_tract (1518 cases),oesophagus (1478 cases),ovary (1326 cases),central_nervous_system (1152 cases),haematopoietic_and_lymphoid_tissue (1148 cases),stomach (938 cases),liver (933 cases),urinary_tract (926 cases),pancreas (594 cases),skin (585 cases),prostate (222 cases),endometrium (215 cases),biliary_tract (207 …	P53 DNA-binding domain (109-288)	-
CGST109	CGST109P2	Postoperative	BRAF	G32_A33del	v-raf murine sarcoma viral oncogene homolog B	CCDS5863.1	7	140624404	140624409	CGGCGC	NULL	Deletion	In-frame deletion	ctDNA	0.000686813	1456	1	No	-	-	haematopoietic_and_lymphoid_tissue (1 cases)	thyroid (12133 cases),skin (5148 cases),large_intestine (4462 cases),NS (860 cases),haematopoietic_and_lymphoid_tissue (515 cases),central_nervous_system (322 cases),ovary (261 cases),lung (170 cases),eye (67 cases),pituitary (57 cases),endometrium (37 cases),soft_tissue (36 cases),biliary_tract (33 cases),stomach (29 cases),breast (27 cases),prostate (27 cases),liver (24 cases),upper_aerodigesti…	-	-
CGST109	CGST109P1	Preoperative	BRAF	G32_A33del	v-raf murine sarcoma viral oncogene homolog B	CCDS5863.1	7	140624404	140624409	CGGCGC	NULL	Deletion	In-frame deletion	ctDNA	0.0008	1250	1	No	-	-	haematopoietic_and_lymphoid_tissue (1 cases)	thyroid (12133 cases),skin (5148 cases),large_intestine (4462 cases),NS (860 cases),haematopoietic_and_lymphoid_tissue (515 cases),central_nervous_system (322 cases),ovary (261 cases),lung (170 cases),eye (67 cases),pituitary (57 cases),endometrium (37 cases),soft_tissue (36 cases),biliary_tract (33 cases),stomach (29 cases),breast (27 cases),prostate (27 cases),liver (24 cases),upper_aerodigesti…	-	-
CGST110	CGST110P	Baseline	TP53	V216M	tumor protein p53	CCDS11118.1	17	7578203	7578203	C	T	Substitution	Nonsynonymous coding	CHIP	0.0004	2763	1	Yes	breast (11 cases),haematopoietic_and_lymphoid_tissue (11 cases),oesophagus (9 cases),upper_aerodigestive_tract (8 cases),central_nervous_system (8 cases),ovary (6 cases),lung (5 cases),large_intestine (4 cases),pancreas (3 cases),bone (2 cases),soft_tissue (2 cases),liver (2 cases),vulva (1 cases),stomach (1 cases)	V216A/V216E/V216G/V216L ovary (4 cases),lung (4 cases),upper_aerodigestive_tract (4 cases),breast (3 cases),large_intestine (3 cases),urinary_tract (2 cases),skin (1 cases),soft_tissue (1 cases),oesophagus (1 cases),central_nervous_system (1 cases)	large_intestine (149 cases),breast (120 cases),oesophagus (103 cases),ovary (90 cases),lung (84 cases),upper_aerodigestive_tract (77 cases),stomach (69 cases),haematopoietic_and_lymphoid_tissue (65 cases),central_nervous_system (62 cases),urinary_tract (48 cases),liver (47 cases),pancreas (34 cases),skin (32 cases),soft_tissue (19 cases),prostate (12 cases),endometrium (11 cases),biliary_tract (9…	large_intestine (2857 cases),lung (1950 cases),breast (1840 cases),upper_aerodigestive_tract (1518 cases),oesophagus (1478 cases),ovary (1326 cases),central_nervous_system (1152 cases),haematopoietic_and_lymphoid_tissue (1148 cases),stomach (938 cases),liver (933 cases),urinary_tract (926 cases),pancreas (594 cases),skin (585 cases),prostate (222 cases),endometrium (215 cases),biliary_tract (207 …	P53 DNA-binding domain (109-288)	-
CGST110	CGST110P	Baseline	DNMT3A	H873R	DNA (cytosine-5-)-methyltransferase 3 alpha	CCDS33157.1	2	25457269	25457269	T	C	Substitution	Nonsynonymous coding	CHIP	0.0003	3207	1	No	-	-	haematopoietic_and_lymphoid_tissue (7 cases),lung (1 cases)	haematopoietic_and_lymphoid_tissue (1116 cases),large_intestine (51 cases),lung (33 cases),skin (15 cases),liver (13 cases),stomach (12 cases),endometrium (11 cases),kidney (10 cases),breast (9 cases),ovary (7 cases),oesophagus (5 cases),central_nervous_system (5 cases),prostate (4 cases),thyroid (4 cases),urinary_tract (3 cases),bone (2 cases),upper_aerodigestive_tract (2 cases),biliary_tract (2…	S-adenosylmethionine-dependent methyltransferases (SAM or AdoMet-MTase), class I (634-907)	-
CGST110	CGST110P	Baseline	ERBB4	T639M	v-erb-b2 avian erythroblastic leukemia viral oncogene homolog 4	CCDS2394.1	2	212522509	212522509	G	A	Substitution	Nonsynonymous coding	ctDNA	0.00148313	2697	4	No	-	-	lung (3 cases),skin (2 cases),large_intestine (1 cases),urinary_tract (1 cases)	large_intestine (126 cases),skin (120 cases),lung (99 cases),stomach (48 cases),liver (28 cases),breast (23 cases),oesophagus (22 cases),endometrium (22 cases),upper_aerodigestive_tract (20 cases),kidney (17 cases),pancreas (13 cases),urinary_tract (10 cases),haematopoietic_and_lymphoid_tissue (9 cases),prostate (4 cases),NS (3 cases),central_nervous_system (3 cases),biliary_tract (3 cases),bone …	-	Furin-like repeats (611-634); Transmembrane domain of ErbB4, a Protein Tyrosine Kinase (642-685)
CGST110	CGST110P1	Preoperative	DNMT3A	H873R	DNA (cytosine-5-)-methyltransferase 3 alpha	CCDS33157.1	2	25457269	25457269	T	C	Substitution	Nonsynonymous coding	CHIP	0.001022	5871	6	No	-	-	haematopoietic_and_lymphoid_tissue (7 cases),lung (1 cases)	haematopoietic_and_lymphoid_tissue (1116 cases),large_intestine (51 cases),lung (33 cases),skin (15 cases),liver (13 cases),stomach (12 cases),endometrium (11 cases),kidney (10 cases),breast (9 cases),ovary (7 cases),oesophagus (5 cases),central_nervous_system (5 cases),prostate (4 cases),thyroid (4 cases),urinary_tract (3 cases),bone (2 cases),upper_aerodigestive_tract (2 cases),biliary_tract (2…	S-adenosylmethionine-dependent methyltransferases (SAM or AdoMet-MTase), class I (634-907)	-
CGST110	CGST110P1	Preoperative	ERBB4	T639M	v-erb-b2 avian erythroblastic leukemia viral oncogene homolog 4	CCDS2394.1	2	212522509	212522509	G	A	Substitution	Nonsynonymous coding	ctDNA	0.001179	5089	6	No	-	-	lung (3 cases),skin (2 cases),large_intestine (1 cases),urinary_tract (1 cases)	large_intestine (126 cases),skin (120 cases),lung (99 cases),stomach (48 cases),liver (28 cases),breast (23 cases),oesophagus (22 cases),endometrium (22 cases),upper_aerodigestive_tract (20 cases),kidney (17 cases),pancreas (13 cases),urinary_tract (10 cases),haematopoietic_and_lymphoid_tissue (9 cases),prostate (4 cases),NS (3 cases),central_nervous_system (3 cases),biliary_tract (3 cases),bone …	-	Furin-like repeats (611-634); Transmembrane domain of ErbB4, a Protein Tyrosine Kinase (642-685)
CGST110	CGST110P1	Preoperative	TP53	V216M	tumor protein p53	CCDS11118.1	17	7578203	7578203	C	T	Substitution	Nonsynonymous coding	CHIP	0.000714	5600	4	Yes	breast (11 cases),haematopoietic_and_lymphoid_tissue (11 cases),oesophagus (9 cases),upper_aerodigestive_tract (8 cases),central_nervous_system (8 cases),ovary (6 cases),lung (5 cases),large_intestine (4 cases),pancreas (3 cases),bone (2 cases),soft_tissue (2 cases),liver (2 cases),vulva (1 cases),stomach (1 cases)	V216A/V216E/V216G/V216L ovary (4 cases),lung (4 cases),upper_aerodigestive_tract (4 cases),breast (3 cases),large_intestine (3 cases),urinary_tract (2 cases),skin (1 cases),soft_tissue (1 cases),oesophagus (1 cases),central_nervous_system (1 cases)	large_intestine (149 cases),breast (120 cases),oesophagus (103 cases),ovary (90 cases),lung (84 cases),upper_aerodigestive_tract (77 cases),stomach (69 cases),haematopoietic_and_lymphoid_tissue (65 cases),central_nervous_system (62 cases),urinary_tract (48 cases),liver (47 cases),pancreas (34 cases),skin (32 cases),soft_tissue (19 cases),prostate (12 cases),endometrium (11 cases),biliary_tract (9…	large_intestine (2857 cases),lung (1950 cases),breast (1840 cases),upper_aerodigestive_tract (1518 cases),oesophagus (1478 cases),ovary (1326 cases),central_nervous_system (1152 cases),haematopoietic_and_lymphoid_tissue (1148 cases),stomach (938 cases),liver (933 cases),urinary_tract (926 cases),pancreas (594 cases),skin (585 cases),prostate (222 cases),endometrium (215 cases),biliary_tract (207 …	P53 DNA-binding domain (109-288)	-
CGST113	CGST113P	Baseline	TP53	R248W	tumor protein p53	CCDS11118.1	17	7577539	7577539	G	A	Substitution	Nonsynonymous coding	CHIP	0.013537	1699	23	Yes	large_intestine (151 cases),breast (60 cases),oesophagus (47 cases),central_nervous_system (38 cases),haematopoietic_and_lymphoid_tissue (32 cases),stomach (32 cases),ovary (31 cases),skin (31 cases),upper_aerodigestive_tract (25 cases),urinary_tract (21 cases),lung (20 cases),endometrium (20 cases),pancreas (13 cases),biliary_tract (9 cases),vulva (4 cases),soft_tissue (4 cases),liver (4 cases),…	RR248CR/R248Q/R248P/R248G/RR248QR/R248L/R248R/RR248LR large_intestine (163 cases),lung (98 cases),breast (79 cases),haematopoietic_and_lymphoid_tissue (73 cases),upper_aerodigestive_tract (63 cases),central_nervous_system (53 cases),stomach (46 cases),urinary_tract (44 cases),oesophagus (44 cases),ovary (40 cases),skin (22 cases),pancreas (19 cases),endometrium (13 cases),liver (12 cases),vulva (…	liver (299 cases),large_intestine (255 cases),lung (206 cases),breast (134 cases),upper_aerodigestive_tract (131 cases),oesophagus (112 cases),stomach (99 cases),haematopoietic_and_lymphoid_tissue (95 cases),ovary (91 cases),central_nervous_system (63 cases),skin (54 cases),urinary_tract (51 cases),pancreas (31 cases),prostate (20 cases),endometrium (15 cases),soft_tissue (12 cases),kidney (10 ca…	large_intestine (2857 cases),lung (1950 cases),breast (1840 cases),upper_aerodigestive_tract (1518 cases),oesophagus (1478 cases),ovary (1326 cases),central_nervous_system (1152 cases),haematopoietic_and_lymphoid_tissue (1148 cases),stomach (938 cases),liver (933 cases),urinary_tract (926 cases),pancreas (594 cases),skin (585 cases),prostate (222 cases),endometrium (215 cases),biliary_tract (207 …	P53 DNA-binding domain (109-288)	-
CGST113	CGST113P	Baseline	CDH1	V425I	cadherin 1, type 1, E-cadherin (epithelial)	CCDS10869.1	16	68847351	68847351	G	A	Substitution	Nonsynonymous coding	ctDNA	0.004336	1845	8	No	-	-	breast (2 cases),oesophagus (2 cases),stomach (2 cases),skin (1 cases),bone (1 cases),large_intestine (1 cases),soft_tissue (1 cases)	breast (198 cases),stomach (108 cases),large_intestine (104 cases),endometrium (20 cases),lung (16 cases),skin (15 cases),urinary_tract (12 cases),oesophagus (9 cases),haematopoietic_and_lymphoid_tissue (8 cases),upper_aerodigestive_tract (6 cases),central_nervous_system (6 cases),NS (5 cases),kidney (5 cases),prostate (5 cases),biliary_tract (5 cases),soft_tissue (4 cases),liver (4 cases),ovary …	-	-
CGST113	CGST113P	Baseline	KIT	S241Y	v-kit Hardy-Zuckerman 4 feline sarcoma viral oncogene homolog	CCDS3496.1	4	55565898	55565898	C	A	Substitution	Nonsynonymous coding	ctDNA	0.009231	1625	15	No	-	-	urinary_tract (2 cases),soft_tissue (2 cases),skin (1 cases),large_intestine (1 cases)	haematopoietic_and_lymphoid_tissue (1127 cases),soft_tissue (980 cases),skin (203 cases),large_intestine (165 cases),testis (50 cases),genital_tract (41 cases),lung (36 cases),ovary (25 cases),breast (25 cases),endometrium (21 cases),liver (19 cases),stomach (16 cases),thymus (14 cases),central_nervous_system (14 cases),eye (10 cases),salivary_gland (9 cases),pancreas (8 cases),oesophagus (7 case…	Immunoglobulin domain (230-304)	-
CGST113	CGST113P2	Postoperative	TP53	R248W	tumor protein p53	CCDS11118.1	17	7577539	7577539	G	A	Substitution	Nonsynonymous coding	CHIP	0.014148	2898	41	Yes	large_intestine (151 cases),breast (60 cases),oesophagus (47 cases),central_nervous_system (38 cases),haematopoietic_and_lymphoid_tissue (32 cases),stomach (32 cases),ovary (31 cases),skin (31 cases),upper_aerodigestive_tract (25 cases),urinary_tract (21 cases),lung (20 cases),endometrium (20 cases),pancreas (13 cases),biliary_tract (9 cases),vulva (4 cases),soft_tissue (4 cases),liver (4 cases),…	RR248CR/R248Q/R248P/R248G/RR248QR/R248L/R248R/RR248LR large_intestine (163 cases),lung (98 cases),breast (79 cases),haematopoietic_and_lymphoid_tissue (73 cases),upper_aerodigestive_tract (63 cases),central_nervous_system (53 cases),stomach (46 cases),urinary_tract (44 cases),oesophagus (44 cases),ovary (40 cases),skin (22 cases),pancreas (19 cases),endometrium (13 cases),liver (12 cases),vulva (…	liver (299 cases),large_intestine (255 cases),lung (206 cases),breast (134 cases),upper_aerodigestive_tract (131 cases),oesophagus (112 cases),stomach (99 cases),haematopoietic_and_lymphoid_tissue (95 cases),ovary (91 cases),central_nervous_system (63 cases),skin (54 cases),urinary_tract (51 cases),pancreas (31 cases),prostate (20 cases),endometrium (15 cases),soft_tissue (12 cases),kidney (10 ca…	large_intestine (2857 cases),lung (1950 cases),breast (1840 cases),upper_aerodigestive_tract (1518 cases),oesophagus (1478 cases),ovary (1326 cases),central_nervous_system (1152 cases),haematopoietic_and_lymphoid_tissue (1148 cases),stomach (938 cases),liver (933 cases),urinary_tract (926 cases),pancreas (594 cases),skin (585 cases),prostate (222 cases),endometrium (215 cases),biliary_tract (207 …	P53 DNA-binding domain (109-288)	-
CGST113	CGST113P2	Postoperative	KIT	S241Y	v-kit Hardy-Zuckerman 4 feline sarcoma viral oncogene homolog	CCDS3496.1	4	55565898	55565898	C	A	Substitution	Nonsynonymous coding	ctDNA	0.0003	3005	1	Yes	large_intestine (151 cases),breast (60 cases),oesophagus (47 cases),central_nervous_system (38 cases),haematopoietic_and_lymphoid_tissue (32 cases),stomach (32 cases),ovary (31 cases),skin (31 cases),upper_aerodigestive_tract (25 cases),urinary_tract (21 cases),lung (20 cases),endometrium (20 cases),pancreas (13 cases),biliary_tract (9 cases),vulva (4 cases),soft_tissue (4 cases),liver (4 cases),…	RR248CR/R248Q/R248P/R248G/RR248QR/R248L/R248R/RR248LR large_intestine (163 cases),lung (98 cases),breast (79 cases),haematopoietic_and_lymphoid_tissue (73 cases),upper_aerodigestive_tract (63 cases),central_nervous_system (53 cases),stomach (46 cases),urinary_tract (44 cases),oesophagus (44 cases),ovary (40 cases),skin (22 cases),pancreas (19 cases),endometrium (13 cases),liver (12 cases),vulva (…	liver (299 cases),large_intestine (255 cases),lung (206 cases),breast (134 cases),upper_aerodigestive_tract (131 cases),oesophagus (112 cases),stomach (99 cases),haematopoietic_and_lymphoid_tissue (95 cases),ovary (91 cases),central_nervous_system (63 cases),skin (54 cases),urinary_tract (51 cases),pancreas (31 cases),prostate (20 cases),endometrium (15 cases),soft_tissue (12 cases),kidney (10 ca…	large_intestine (2857 cases),lung (1950 cases),breast (1840 cases),upper_aerodigestive_tract (1518 cases),oesophagus (1478 cases),ovary (1326 cases),central_nervous_system (1152 cases),haematopoietic_and_lymphoid_tissue (1148 cases),stomach (938 cases),liver (933 cases),urinary_tract (926 cases),pancreas (594 cases),skin (585 cases),prostate (222 cases),endometrium (215 cases),biliary_tract (207 …	P53 DNA-binding domain (109-288)	-
CGST113	CGST113P1	Preoperative	KIT	S241Y	v-kit Hardy-Zuckerman 4 feline sarcoma viral oncogene homolog	CCDS3496.1	4	55565898	55565898	C	A	Substitution	Nonsynonymous coding	ctDNA	0.000366	2735	1	No	-	-	cervix (10 cases),pancreas (1 cases),lung (1 cases),kidney (1 cases),endometrium (1 cases)	lung (198 cases),large_intestine (54 cases),cervix (26 cases),skin (25 cases),stomach (13 cases),pancreas (10 cases),kidney (6 cases),breast (5 cases),haematopoietic_and_lymphoid_tissue (5 cases),gastrointestinal_tract_(site_indeterminate) (5 cases),liver (3 cases),biliary_tract (3 cases),ovary (2 cases),upper_aerodigestive_tract (2 cases),central_nervous_system (2 cases),small_intestine (2 cases…	-	-
CGST113	CGST113P1	Preoperative	STK11	Y340N	serine/threonine kinase 11	CCDS45896.1	19	1223081	1223081	T	A	Substitution	Nonsynonymous coding	ctDNA	0.002453	2038	5	No	-	-	cervix (10 cases),pancreas (1 cases),lung (1 cases),kidney (1 cases),endometrium (1 cases)	lung (198 cases),large_intestine (54 cases),cervix (26 cases),skin (25 cases),stomach (13 cases),pancreas (10 cases),kidney (6 cases),breast (5 cases),haematopoietic_and_lymphoid_tissue (5 cases),gastrointestinal_tract_(site_indeterminate) (5 cases),liver (3 cases),biliary_tract (3 cases),ovary (2 cases),upper_aerodigestive_tract (2 cases),central_nervous_system (2 cases),small_intestine (2 cases…	-	-
CGST113	CGST113P1	Preoperative	TP53	R248W	tumor protein p53	CCDS11118.1	17	7577539	7577539	G	A	Substitution	Nonsynonymous coding	CHIP	0.011569	2161	25	Yes	large_intestine (151 cases),breast (60 cases),oesophagus (47 cases),central_nervous_system (38 cases),haematopoietic_and_lymphoid_tissue (32 cases),stomach (32 cases),ovary (31 cases),skin (31 cases),upper_aerodigestive_tract (25 cases),urinary_tract (21 cases),lung (20 cases),endometrium (20 cases),pancreas (13 cases),biliary_tract (9 cases),vulva (4 cases),soft_tissue (4 cases),liver (4 cases),…	RR248CR/R248Q/R248P/R248G/RR248QR/R248L/R248R/RR248LR large_intestine (163 cases),lung (98 cases),breast (79 cases),haematopoietic_and_lymphoid_tissue (73 cases),upper_aerodigestive_tract (63 cases),central_nervous_system (53 cases),stomach (46 cases),urinary_tract (44 cases),oesophagus (44 cases),ovary (40 cases),skin (22 cases),pancreas (19 cases),endometrium (13 cases),liver (12 cases),vulva (…	liver (299 cases),large_intestine (255 cases),lung (206 cases),breast (134 cases),upper_aerodigestive_tract (131 cases),oesophagus (112 cases),stomach (99 cases),haematopoietic_and_lymphoid_tissue (95 cases),ovary (91 cases),central_nervous_system (63 cases),skin (54 cases),urinary_tract (51 cases),pancreas (31 cases),prostate (20 cases),endometrium (15 cases),soft_tissue (12 cases),kidney (10 ca…	large_intestine (2857 cases),lung (1950 cases),breast (1840 cases),upper_aerodigestive_tract (1518 cases),oesophagus (1478 cases),ovary (1326 cases),central_nervous_system (1152 cases),haematopoietic_and_lymphoid_tissue (1148 cases),stomach (938 cases),liver (933 cases),urinary_tract (926 cases),pancreas (594 cases),skin (585 cases),prostate (222 cases),endometrium (215 cases),biliary_tract (207 …	P53 DNA-binding domain (109-288)	-
CGST121	CGST121P	Baseline	DNMT3A	R749G	DNA (cytosine-5-)-methyltransferase 3 alpha	CCDS33157.1	2	25463248	25463248	G	C	Substitution	Nonsynonymous coding	CHIP	0.000371	2695.42	1	No	-	R749C haematopoietic_and_lymphoid_tissue (4 cases),skin (1 cases)	haematopoietic_and_lymphoid_tissue (13 cases),liver (1 cases),stomach (1 cases)	haematopoietic_and_lymphoid_tissue (1116 cases),large_intestine (51 cases),lung (33 cases),skin (15 cases),liver (13 cases),stomach (12 cases),endometrium (11 cases),kidney (10 cases),breast (9 cases),ovary (7 cases),oesophagus (5 cases),central_nervous_system (5 cases),prostate (4 cases),thyroid (4 cases),urinary_tract (3 cases),bone (2 cases),upper_aerodigestive_tract (2 cases),biliary_tract (2…	S-adenosylmethionine-dependent methyltransferases (SAM or AdoMet-MTase), class I (634-907); Site-specific DNA methylase [DNA replication, recombination, and repair] (632-795)	-
CGST121	CGST121P1	Preoperative	DNMT3A	R749G	DNA (cytosine-5-)-methyltransferase 3 alpha	CCDS33157.1	2	25463248	25463248	G	C	Substitution	Nonsynonymous coding	CHIP	0.002188	2742	6	No	-	R749C haematopoietic_and_lymphoid_tissue (4 cases),skin (1 cases)	haematopoietic_and_lymphoid_tissue (13 cases),liver (1 cases),stomach (1 cases)	haematopoietic_and_lymphoid_tissue (1116 cases),large_intestine (51 cases),lung (33 cases),skin (15 cases),liver (13 cases),stomach (12 cases),endometrium (11 cases),kidney (10 cases),breast (9 cases),ovary (7 cases),oesophagus (5 cases),central_nervous_system (5 cases),prostate (4 cases),thyroid (4 cases),urinary_tract (3 cases),bone (2 cases),upper_aerodigestive_tract (2 cases),biliary_tract (2…	S-adenosylmethionine-dependent methyltransferases (SAM or AdoMet-MTase), class I (634-907); Site-specific DNA methylase [DNA replication, recombination, and repair] (632-795)	-
CGST122	CGST122P	Baseline	KIT	P733S	v-kit Hardy-Zuckerman 4 feline sarcoma viral oncogene homolog	CCDS3496.1	4	55597549	55597549	C	T	Substitution	Nonsynonymous coding	CHIP	0.001807	4981	9	No	-	-	large_intestine (4 cases),liver (1 cases),endometrium (1 cases)	haematopoietic_and_lymphoid_tissue (1127 cases),soft_tissue (980 cases),skin (203 cases),large_intestine (165 cases),testis (50 cases),genital_tract (41 cases),lung (36 cases),ovary (25 cases),breast (25 cases),endometrium (21 cases),liver (19 cases),stomach (16 cases),thymus (14 cases),central_nervous_system (14 cases),eye (10 cases),salivary_gland (9 cases),pancreas (8 cases),oesophagus (7 case…	Catalytic domain of the Protein Tyrosine Kinase, Kit (553-928)	-
CGST122	CGST122P	Baseline	MYC	R98W	v-myc avian myelocytomatosis viral oncogene homolog	CCDS6359.2	8	128750755	128750755	C	T	Substitution	Nonsynonymous coding	ctDNA	0.001997	3506	7	No	-	-	haematopoietic_and_lymphoid_tissue (2 cases),large_intestine (1 cases)	haematopoietic_and_lymphoid_tissue (45 cases),large_intestine (20 cases),skin (10 cases),lung (9 cases),stomach (8 cases),endometrium (8 cases),urinary_tract (4 cases),liver (4 cases),ovary (3 cases),kidney (2 cases),pancreas (2 cases),upper_aerodigestive_tract (2 cases),biliary_tract (2 cases),bone (1 cases),breast (1 cases),oesophagus (1 cases),autonomic_ganglia (1 cases),prostate (1 cases),thy…	Myc amino-terminal region (16-360)	-
CGST122	CGST122P	Baseline	JAK2	V617F	Janus kinase 2	CCDS6457.1	9	5073770	5073770	G	T	Substitution	Nonsynonymous coding	CHIP	0.063236	2293	145	Yes	haematopoietic_and_lymphoid_tissue (35074 cases),lung (3 cases),central_nervous_system (1 cases)	V617I haematopoietic_and_lymphoid_tissue (1 cases)	haematopoietic_and_lymphoid_tissue (6 cases),large_intestine (2 cases),breast (1 cases)	haematopoietic_and_lymphoid_tissue (35385 cases),large_intestine (84 cases),lung (39 cases),skin (16 cases),stomach (15 cases),endometrium (15 cases),breast (12 cases),kidney (12 cases),liver (10 cases),ovary (7 cases),prostate (7 cases),oesophagus (6 cases),upper_aerodigestive_tract (5 cases),central_nervous_system (3 cases),bone (2 cases),urinary_tract (2 cases),thyroid (2 cases),meninges (1 ca…	Pseudokinase (repeat 1) domain of the Protein Tyrosine Kinases, Janus kinases 2 and 3 (549-806)	-
CGST122	CGST122P1	Preoperative	MYC	R98W	v-myc avian myelocytomatosis viral oncogene homolog	CCDS6359.2	8	128750755	128750755	C	T	Substitution	Nonsynonymous coding	ctDNA	0.0005	4000	2	No	-	-	haematopoietic_and_lymphoid_tissue (2 cases),large_intestine (1 cases)	haematopoietic_and_lymphoid_tissue (45 cases),large_intestine (20 cases),skin (10 cases),lung (9 cases),stomach (8 cases),endometrium (8 cases),urinary_tract (4 cases),liver (4 cases),ovary (3 cases),kidney (2 cases),pancreas (2 cases),upper_aerodigestive_tract (2 cases),biliary_tract (2 cases),bone (1 cases),breast (1 cases),oesophagus (1 cases),autonomic_ganglia (1 cases),prostate (1 cases),thy…	Myc amino-terminal region (16-360)	-
CGST122	CGST122P1	Preoperative	JAK2	V617F	Janus kinase 2	CCDS6457.1	9	5073770	5073770	G	T	Substitution	Nonsynonymous coding	CHIP	0.006326	1897	12	Yes	haematopoietic_and_lymphoid_tissue (35074 cases),lung (3 cases),central_nervous_system (1 cases)	V617I haematopoietic_and_lymphoid_tissue (1 cases)	haematopoietic_and_lymphoid_tissue (6 cases),large_intestine (2 cases),breast (1 cases)	haematopoietic_and_lymphoid_tissue (35385 cases),large_intestine (84 cases),lung (39 cases),skin (16 cases),stomach (15 cases),endometrium (15 cases),breast (12 cases),kidney (12 cases),liver (10 cases),ovary (7 cases),prostate (7 cases),oesophagus (6 cases),upper_aerodigestive_tract (5 cases),central_nervous_system (3 cases),bone (2 cases),urinary_tract (2 cases),thyroid (2 cases),meninges (1 ca…	Pseudokinase (repeat 1) domain of the Protein Tyrosine Kinases, Janus kinases 2 and 3 (549-806)	-
CGST133	CGST133P	Baseline	SMAD4	R361C	SMAD family member 4	CCDS11950.1	18	48591918	48591918	C	T	Substitution	Nonsynonymous coding	ctDNA	0.002898	2761	8	Yes	large_intestine (13 cases),pancreas (5 cases),small_intestine (5 cases),oesophagus (2 cases),stomach (2 cases),biliary_tract (1 cases)	R361G/R361P/R361S/R361H large_intestine (26 cases),pancreas (7 cases),stomach (3 cases),lung (2 cases),oesophagus (2 cases),small_intestine (2 cases),breast (1 cases),upper_aerodigestive_tract (1 cases),peritoneum (1 cases)	large_intestine (19 cases),pancreas (6 cases),stomach (3 cases),lung (2 cases),liver (2 cases),peritoneum (1 cases),oesophagus (1 cases),small_intestine (1 cases)	large_intestine (375 cases),pancreas (194 cases),stomach (33 cases),lung (32 cases),oesophagus (21 cases),biliary_tract (20 cases),upper_aerodigestive_tract (14 cases),small_intestine (14 cases),thyroid (12 cases),breast (10 cases),ovary (9 cases),liver (9 cases),central_nervous_system (9 cases),endometrium (8 cases),kidney (4 cases),urinary_tract (4 cases),peritoneum (4 cases),skin (4 cases),pro…	C-terminal Mad Homology 2 (MH2) domain in SMAD4 (320-541)	-
CGST133	CGST133P	Baseline	KRAS	G12V	Kirsten rat sarcoma viral oncogene homolog	NM_033360	12	25398284	25398284	C	A	Substitution	Nonsynonymous coding	ctDNA	0.00443	1806	8	Yes	large_intestine (4114 cases),pancreas (1468 cases),lung (960 cases),ovary (244 cases),biliary_tract (112 cases),endometrium (97 cases),haematopoietic_and_lymphoid_tissue (45 cases),prostate (39 cases),stomach (33 cases),skin (25 cases),small_intestine (24 cases),peritoneum (18 cases),urinary_tract (16 cases),thyroid (14 cases),gastrointestinal_tract_(site_indeterminate) (10 cases),breast (9 cases…	G12R/GG12DG/GG12EG/GG12GC/GG12GR/GG12CG/G12C/G12N/GG12WG/G12G/G12A/G12S/G12Y/GG12VG/G12D/G12F/G12I/G12L large_intestine (10038 cases),lung (3216 cases),pancreas (3144 cases),biliary_tract (476 cases),ovary (357 cases),endometrium (269 cases),haematopoietic_and_lymphoid_tissue (231 cases),stomach (151 cases),small_intestine (92 cases),thyroid (75 cases),peritoneum (61 cases),urinary_tract (46 case…	large_intestine (3499 cases),lung (287 cases),haematopoietic_and_lymphoid_tissue (138 cases),stomach (72 cases),endometrium (61 cases),ovary (47 cases),pancreas (47 cases),soft_tissue (41 cases),biliary_tract (32 cases),thyroid (24 cases),small_intestine (21 cases),gastrointestinal_tract_(site_indeterminate) (17 cases),prostate (16 cases),breast (13 cases),peritoneum (9 cases),upper_aerodigestive…	large_intestine (18048 cases),pancreas (4720 cases),lung (4542 cases),ovary (649 cases),biliary_tract (626 cases),haematopoietic_and_lymphoid_tissue (488 cases),endometrium (442 cases),stomach (276 cases),small_intestine (142 cases),thyroid (137 cases),prostate (93 cases),peritoneum (91 cases),soft_tissue (87 cases),skin (79 cases),urinary_tract (72 cases),upper_aerodigestive_tract (64 cases),bre…	Ras GTPase family containing H-Ras,N-Ras and K-Ras4A/4B (3-164); Ras-like protein (1-189)	-
CGST133	CGST133P1	Preoperative	KRAS	G12V	Kirsten rat sarcoma viral oncogene homolog	NM_033360	12	25398284	25398284	C	A	Substitution	Nonsynonymous coding	ctDNA	0.0006	1802	1	Yes	large_intestine (4114 cases),pancreas (1468 cases),lung (960 cases),ovary (244 cases),biliary_tract (112 cases),endometrium (97 cases),haematopoietic_and_lymphoid_tissue (45 cases),prostate (39 cases),stomach (33 cases),skin (25 cases),small_intestine (24 cases),peritoneum (18 cases),urinary_tract (16 cases),thyroid (14 cases),gastrointestinal_tract_(site_indeterminate) (10 cases),breast (9 cases…	G12R/GG12DG/GG12EG/GG12GC/GG12GR/GG12CG/G12C/G12N/GG12WG/G12G/G12A/G12S/G12Y/GG12VG/G12D/G12F/G12I/G12L large_intestine (10038 cases),lung (3216 cases),pancreas (3144 cases),biliary_tract (476 cases),ovary (357 cases),endometrium (269 cases),haematopoietic_and_lymphoid_tissue (231 cases),stomach (151 cases),small_intestine (92 cases),thyroid (75 cases),peritoneum (61 cases),urinary_tract (46 case…	large_intestine (3499 cases),lung (287 cases),haematopoietic_and_lymphoid_tissue (138 cases),stomach (72 cases),endometrium (61 cases),ovary (47 cases),pancreas (47 cases),soft_tissue (41 cases),biliary_tract (32 cases),thyroid (24 cases),small_intestine (21 cases),gastrointestinal_tract_(site_indeterminate) (17 cases),prostate (16 cases),breast (13 cases),peritoneum (9 cases),upper_aerodigestive…	large_intestine (18048 cases),pancreas (4720 cases),lung (4542 cases),ovary (649 cases),biliary_tract (626 cases),haematopoietic_and_lymphoid_tissue (488 cases),endometrium (442 cases),stomach (276 cases),small_intestine (142 cases),thyroid (137 cases),prostate (93 cases),peritoneum (91 cases),soft_tissue (87 cases),skin (79 cases),urinary_tract (72 cases),upper_aerodigestive_tract (64 cases),bre…	Ras GTPase family containing H-Ras,N-Ras and K-Ras4A/4B (3-164); Ras-like protein (1-189)	-
CGST134	CGST134P	Baseline	TP53	R282W	tumor protein p53	CCDS11118.1	17	7577094	7577094	G	A	Substitution	Nonsynonymous coding	CHIP	0.0006	3634	2	Yes	large_intestine (152 cases),oesophagus (61 cases),upper_aerodigestive_tract (42 cases),stomach (40 cases),central_nervous_system (39 cases),pancreas (27 cases),breast (22 cases),lung (20 cases),ovary (17 cases),urinary_tract (12 cases),skin (9 cases),haematopoietic_and_lymphoid_tissue (8 cases),vulva (5 cases),liver (5 cases),biliary_tract (5 cases),endometrium (3 cases),bone (2 cases),peritoneum…	R282Q/R282G/R282R/R282L/RR282HR/R282P upper_aerodigestive_tract (13 cases),lung (12 cases),large_intestine (9 cases),breast (8 cases),haematopoietic_and_lymphoid_tissue (8 cases),oesophagus (5 cases),stomach (4 cases),urinary_tract (4 cases),pancreas (4 cases),liver (4 cases),skin (4 cases),bone (3 cases),ovary (2 cases),soft_tissue (2 cases),vulva (1 cases),peritoneum (1 cases),prostate (1 cases…	urinary_tract (156 cases),lung (127 cases),upper_aerodigestive_tract (121 cases),breast (118 cases),large_intestine (102 cases),oesophagus (80 cases),skin (80 cases),haematopoietic_and_lymphoid_tissue (77 cases),liver (60 cases),ovary (53 cases),central_nervous_system (48 cases),stomach (41 cases),pancreas (19 cases),biliary_tract (16 cases),kidney (12 cases),soft_tissue (12 cases),prostate (12 c…	large_intestine (2857 cases),lung (1950 cases),breast (1840 cases),upper_aerodigestive_tract (1518 cases),oesophagus (1478 cases),ovary (1326 cases),central_nervous_system (1152 cases),haematopoietic_and_lymphoid_tissue (1148 cases),stomach (938 cases),liver (933 cases),urinary_tract (926 cases),pancreas (594 cases),skin (585 cases),prostate (222 cases),endometrium (215 cases),biliary_tract (207 …	P53 DNA-binding domain (109-288)	-
CGST134	CGST134P	Baseline	MYC	S225L	v-myc avian myelocytomatosis viral oncogene homolog	CCDS6359.2	8	128751137	128751137	C	T	Substitution	Nonsynonymous coding	ctDNA	0.001697	3536	6	No	-	-	-	haematopoietic_and_lymphoid_tissue (45 cases),large_intestine (20 cases),skin (10 cases),lung (9 cases),stomach (8 cases),endometrium (8 cases),urinary_tract (4 cases),liver (4 cases),ovary (3 cases),kidney (2 cases),pancreas (2 cases),upper_aerodigestive_tract (2 cases),biliary_tract (2 cases),bone (1 cases),breast (1 cases),oesophagus (1 cases),autonomic_ganglia (1 cases),prostate (1 cases),thy…	Myc amino-terminal region (16-360)	-
CGST134	CGST134P	Baseline	AR	N757S	androgen receptor	CCDS14387.1	X	66937416	66937416	A	G	Substitution	Nonsynonymous coding	CHIP	0.004357	1836	8	No	-	-	lung (2 cases),skin (1 cases)	large_intestine (75 cases),lung (33 cases),stomach (30 cases),skin (26 cases),upper_aerodigestive_tract (25 cases),endometrium (14 cases),breast (12 cases),oesophagus (11 cases),liver (10 cases),prostate (10 cases),ovary (8 cases),central_nervous_system (5 cases),kidney (4 cases),urinary_tract (3 cases),pancreas (3 cases),biliary_tract (3 cases),bone (2 cases),pleura (1 cases),haematopoietic_and_…	Ligand binding domain of the nuclear receptor androgen receptor, ligand activated transcription regulator (673-918)	-
CGST134	CGST134P	Baseline	DNMT3A	S714F	DNA (cytosine-5-)-methyltransferase 3 alpha	CCDS33157.1	2	25463541	25463541	G	A	Substitution	Nonsynonymous coding	CHIP	0.009541	3773	36	No	-	S714C haematopoietic_and_lymphoid_tissue (13 cases),breast (1 cases)	haematopoietic_and_lymphoid_tissue (13 cases)	haematopoietic_and_lymphoid_tissue (1116 cases),large_intestine (51 cases),lung (33 cases),skin (15 cases),liver (13 cases),stomach (12 cases),endometrium (11 cases),kidney (10 cases),breast (9 cases),ovary (7 cases),oesophagus (5 cases),central_nervous_system (5 cases),prostate (4 cases),thyroid (4 cases),urinary_tract (3 cases),bone (2 cases),upper_aerodigestive_tract (2 cases),biliary_tract (2…	S-adenosylmethionine-dependent methyltransferases (SAM or AdoMet-MTase), class I (634-907); Site-specific DNA methylase [DNA replication, recombination, and repair] (632-795)	-
CGST134	CGST134P2	Postoperative	TP53	R282W	tumor protein p53	CCDS11118.1	17	7577094	7577094	G	A	Substitution	Nonsynonymous coding	CHIP	0.001161	6029	7	Yes	large_intestine (152 cases),oesophagus (61 cases),upper_aerodigestive_tract (42 cases),stomach (40 cases),central_nervous_system (39 cases),pancreas (27 cases),breast (22 cases),lung (20 cases),ovary (17 cases),urinary_tract (12 cases),skin (9 cases),haematopoietic_and_lymphoid_tissue (8 cases),vulva (5 cases),liver (5 cases),biliary_tract (5 cases),endometrium (3 cases),bone (2 cases),peritoneum…	R282Q/R282G/R282R/R282L/RR282HR/R282P upper_aerodigestive_tract (13 cases),lung (12 cases),large_intestine (9 cases),breast (8 cases),haematopoietic_and_lymphoid_tissue (8 cases),oesophagus (5 cases),stomach (4 cases),urinary_tract (4 cases),pancreas (4 cases),liver (4 cases),skin (4 cases),bone (3 cases),ovary (2 cases),soft_tissue (2 cases),vulva (1 cases),peritoneum (1 cases),prostate (1 cases…	urinary_tract (156 cases),lung (127 cases),upper_aerodigestive_tract (121 cases),breast (118 cases),large_intestine (102 cases),oesophagus (80 cases),skin (80 cases),haematopoietic_and_lymphoid_tissue (77 cases),liver (60 cases),ovary (53 cases),central_nervous_system (48 cases),stomach (41 cases),pancreas (19 cases),biliary_tract (16 cases),kidney (12 cases),soft_tissue (12 cases),prostate (12 c…	large_intestine (2857 cases),lung (1950 cases),breast (1840 cases),upper_aerodigestive_tract (1518 cases),oesophagus (1478 cases),ovary (1326 cases),central_nervous_system (1152 cases),haematopoietic_and_lymphoid_tissue (1148 cases),stomach (938 cases),liver (933 cases),urinary_tract (926 cases),pancreas (594 cases),skin (585 cases),prostate (222 cases),endometrium (215 cases),biliary_tract (207 …	P53 DNA-binding domain (109-288)	-
CGST134	CGST134P2	Postoperative	MYC	S225L	v-myc avian myelocytomatosis viral oncogene homolog	CCDS6359.2	8	128751137	128751137	C	T	Substitution	Nonsynonymous coding	ctDNA	0.0002	5746	1	No	-	-	-	haematopoietic_and_lymphoid_tissue (45 cases),large_intestine (20 cases),skin (10 cases),lung (9 cases),stomach (8 cases),endometrium (8 cases),urinary_tract (4 cases),liver (4 cases),ovary (3 cases),kidney (2 cases),pancreas (2 cases),upper_aerodigestive_tract (2 cases),biliary_tract (2 cases),bone (1 cases),breast (1 cases),oesophagus (1 cases),autonomic_ganglia (1 cases),prostate (1 cases),thy…	Myc amino-terminal region (16-360)	-
CGST134	CGST134P2	Postoperative	BRAF	G32_A33del	v-raf murine sarcoma viral oncogene homolog B	CCDS5863.1	7	140624404	140624409	CGGCGC	NULL	Deletion	In-frame deletion	ctDNA	0.002517	2384	6	No	-	-	haematopoietic_and_lymphoid_tissue (1 cases)	thyroid (12133 cases),skin (5148 cases),large_intestine (4462 cases),NS (860 cases),haematopoietic_and_lymphoid_tissue (515 cases),central_nervous_system (322 cases),ovary (261 cases),lung (170 cases),eye (67 cases),pituitary (57 cases),endometrium (37 cases),soft_tissue (36 cases),biliary_tract (33 cases),stomach (29 cases),breast (27 cases),prostate (27 cases),liver (24 cases),upper_aerodigesti…	-	-
CGST134	CGST134P2	Postoperative	AR	N757S	androgen receptor	CCDS14387.1	X	66937416	66937416	A	G	Substitution	Nonsynonymous coding	CHIP	0.005993	3337	20	No	-	-	lung (2 cases),skin (1 cases)	large_intestine (75 cases),lung (33 cases),stomach (30 cases),skin (26 cases),upper_aerodigestive_tract (25 cases),endometrium (14 cases),breast (12 cases),oesophagus (11 cases),liver (10 cases),prostate (10 cases),ovary (8 cases),central_nervous_system (5 cases),kidney (4 cases),urinary_tract (3 cases),pancreas (3 cases),biliary_tract (3 cases),bone (2 cases),pleura (1 cases),haematopoietic_and_…	Ligand binding domain of the nuclear receptor androgen receptor, ligand activated transcription regulator (673-918)	-
CGST134	CGST134P2	Postoperative	DNMT3A	S714F	DNA (cytosine-5-)-methyltransferase 3 alpha	CCDS33157.1	2	25463541	25463541	G	A	Substitution	Nonsynonymous coding	CHIP	0.008847	6217	55	No	-	S714C haematopoietic_and_lymphoid_tissue (13 cases),breast (1 cases)	haematopoietic_and_lymphoid_tissue (13 cases)	haematopoietic_and_lymphoid_tissue (1116 cases),large_intestine (51 cases),lung (33 cases),skin (15 cases),liver (13 cases),stomach (12 cases),endometrium (11 cases),kidney (10 cases),breast (9 cases),ovary (7 cases),oesophagus (5 cases),central_nervous_system (5 cases),prostate (4 cases),thyroid (4 cases),urinary_tract (3 cases),bone (2 cases),upper_aerodigestive_tract (2 cases),biliary_tract (2…	S-adenosylmethionine-dependent methyltransferases (SAM or AdoMet-MTase), class I (634-907); Site-specific DNA methylase [DNA replication, recombination, and repair] (632-795)	-
CGST134	CGST134P1	Preoperative	MYC	S225L	v-myc avian myelocytomatosis viral oncogene homolog	CCDS6359.2	8	128751137	128751137	C	T	Substitution	Nonsynonymous coding	ctDNA	0.000372162	2687	1	No	-	-	-	haematopoietic_and_lymphoid_tissue (45 cases),large_intestine (20 cases),skin (10 cases),lung (9 cases),stomach (8 cases),endometrium (8 cases),urinary_tract (4 cases),liver (4 cases),ovary (3 cases),kidney (2 cases),pancreas (2 cases),upper_aerodigestive_tract (2 cases),biliary_tract (2 cases),bone (1 cases),breast (1 cases),oesophagus (1 cases),autonomic_ganglia (1 cases),prostate (1 cases),thy…	Myc amino-terminal region (16-360)	-
CGST134	CGST134P1	Preoperative	AR	N757S	androgen receptor	CCDS14387.1	2	25463541	25463541	G	A	Substitution	Nonsynonymous coding	CHIP	0.0008	1259	4	No	-	S714C haematopoietic_and_lymphoid_tissue (13 cases),breast (1 cases)	haematopoietic_and_lymphoid_tissue (13 cases)	haematopoietic_and_lymphoid_tissue (1116 cases),large_intestine (51 cases),lung (33 cases),skin (15 cases),liver (13 cases),stomach (12 cases),endometrium (11 cases),kidney (10 cases),breast (9 cases),ovary (7 cases),oesophagus (5 cases),central_nervous_system (5 cases),prostate (4 cases),thyroid (4 cases),urinary_tract (3 cases),bone (2 cases),upper_aerodigestive_tract (2 cases),biliary_tract (2…	S-adenosylmethionine-dependent methyltransferases (SAM or AdoMet-MTase), class I (634-907); Site-specific DNA methylase [DNA replication, recombination, and repair] (632-795)	-
CGST134	CGST134P1	Preoperative	TP53	R282W	tumor protein p53	CCDS11118.1	17	7577094	7577094	G	A	Substitution	Nonsynonymous coding	CHIP	0.0003	3183	1	Yes	large_intestine (152 cases),oesophagus (61 cases),upper_aerodigestive_tract (42 cases),stomach (40 cases),central_nervous_system (39 cases),pancreas (27 cases),breast (22 cases),lung (20 cases),ovary (17 cases),urinary_tract (12 cases),skin (9 cases),haematopoietic_and_lymphoid_tissue (8 cases),vulva (5 cases),liver (5 cases),biliary_tract (5 cases),endometrium (3 cases),bone (2 cases),peritoneum…	R282Q/R282G/R282R/R282L/RR282HR/R282P upper_aerodigestive_tract (13 cases),lung (12 cases),large_intestine (9 cases),breast (8 cases),haematopoietic_and_lymphoid_tissue (8 cases),oesophagus (5 cases),stomach (4 cases),urinary_tract (4 cases),pancreas (4 cases),liver (4 cases),skin (4 cases),bone (3 cases),ovary (2 cases),soft_tissue (2 cases),vulva (1 cases),peritoneum (1 cases),prostate (1 cases…	urinary_tract (156 cases),lung (127 cases),upper_aerodigestive_tract (121 cases),breast (118 cases),large_intestine (102 cases),oesophagus (80 cases),skin (80 cases),haematopoietic_and_lymphoid_tissue (77 cases),liver (60 cases),ovary (53 cases),central_nervous_system (48 cases),stomach (41 cases),pancreas (19 cases),biliary_tract (16 cases),kidney (12 cases),soft_tissue (12 cases),prostate (12 c…	large_intestine (2857 cases),lung (1950 cases),breast (1840 cases),upper_aerodigestive_tract (1518 cases),oesophagus (1478 cases),ovary (1326 cases),central_nervous_system (1152 cases),haematopoietic_and_lymphoid_tissue (1148 cases),stomach (938 cases),liver (933 cases),urinary_tract (926 cases),pancreas (594 cases),skin (585 cases),prostate (222 cases),endometrium (215 cases),biliary_tract (207 …	P53 DNA-binding domain (109-288)	-
CGST134	CGST134P1	Preoperative	BRAF	G32_A33del	v-raf murine sarcoma viral oncogene homolog B	CCDS5863.1	7	140624404	140624409	CGGCGC	NULL	Deletion	In-frame deletion	ctDNA	0.00217865	459	1	No	-	-	haematopoietic_and_lymphoid_tissue (1 cases)	thyroid (12133 cases),skin (5148 cases),large_intestine (4462 cases),NS (860 cases),haematopoietic_and_lymphoid_tissue (515 cases),central_nervous_system (322 cases),ovary (261 cases),lung (170 cases),eye (67 cases),pituitary (57 cases),endometrium (37 cases),soft_tissue (36 cases),biliary_tract (33 cases),stomach (29 cases),breast (27 cases),prostate (27 cases),liver (24 cases),upper_aerodigesti…	-	-
CGST134	CGST134P1	Preoperative	DNMT3A	S714F	DNA (cytosine-5-)-methyltransferase 3 alpha	CCDS33157.1	2	25463541	25463541	G	A	Substitution	Nonsynonymous coding	CHIP	0.004772	2724	13	No	-	S714C haematopoietic_and_lymphoid_tissue (13 cases),breast (1 cases)	haematopoietic_and_lymphoid_tissue (13 cases)	haematopoietic_and_lymphoid_tissue (1116 cases),large_intestine (51 cases),lung (33 cases),skin (15 cases),liver (13 cases),stomach (12 cases),endometrium (11 cases),kidney (10 cases),breast (9 cases),ovary (7 cases),oesophagus (5 cases),central_nervous_system (5 cases),prostate (4 cases),thyroid (4 cases),urinary_tract (3 cases),bone (2 cases),upper_aerodigestive_tract (2 cases),biliary_tract (2…	S-adenosylmethionine-dependent methyltransferases (SAM or AdoMet-MTase), class I (634-907); Site-specific DNA methylase [DNA replication, recombination, and repair] (632-795)	-
CGST141	CGST141P	Baseline	ERBB2	L785delinsHHVCF	v-erb-b2 avian erythroblastic leukemia viral oncogene homolog 2	CCDS32642.1	17	37881025	37881025	NULL	ATCACGTATGCT	Insertion	In-frame insertion	ctDNA	0.00061187	4903	3	No	-	-	lung (5 cases),large_intestine (2 cases),upper_aerodigestive_tract (1 cases),breast (1 cases),NS (1 cases),prostate (1 cases),small_intestine (1 cases)	lung (104 cases),large_intestine (78 cases),breast (42 cases),stomach (39 cases),urinary_tract (36 cases),skin (30 cases),ovary (17 cases),pancreas (15 cases),haematopoietic_and_lymphoid_tissue (12 cases),upper_aerodigestive_tract (12 cases),endometrium (11 cases),kidney (10 cases),oesophagus (8 cases),biliary_tract (8 cases),central_nervous_system (7 cases),small_intestine (7 cases),liver (6 cas…	Catalytic domain of the Protein Tyrosine Kinase, HER2 (712-990); Protein tyrosine kinase (720-976)	-
CGST141	CGST141P1	Preoperative	ERBB2	L785delinsHHVCF	v-erb-b2 avian erythroblastic leukemia viral oncogene homolog 2	CCDS32642.1	17	37881025	37881025	NULL	ATCACGTATGCT	Insertion	In-frame insertion	ctDNA	0.000854	7024	6	No	-	-	lung (5 cases),large_intestine (2 cases),upper_aerodigestive_tract (1 cases),breast (1 cases),NS (1 cases),prostate (1 cases),small_intestine (1 cases)	lung (104 cases),large_intestine (78 cases),breast (42 cases),stomach (39 cases),urinary_tract (36 cases),skin (30 cases),ovary (17 cases),pancreas (15 cases),haematopoietic_and_lymphoid_tissue (12 cases),upper_aerodigestive_tract (12 cases),endometrium (11 cases),kidney (10 cases),oesophagus (8 cases),biliary_tract (8 cases),central_nervous_system (7 cases),small_intestine (7 cases),liver (6 cas…	Catalytic domain of the Protein Tyrosine Kinase, HER2 (712-990); Protein tyrosine kinase (720-976)	-
CGST142	CGST142P	Baseline	PTEN	F241L	phosphatase and tensin homolog	CCDS31238.1	10	89717698	89717698	T	A	Substitution	Nonsynonymous coding	ctDNA	0.001824	3290	6	No	-	F241S/F241L large_intestine (4 cases),central_nervous_system (1 cases),endometrium (1 cases)	haematopoietic_and_lymphoid_tissue (30 cases),endometrium (25 cases),central_nervous_system (14 cases),large_intestine (8 cases),lung (7 cases),skin (3 cases),urinary_tract (3 cases),upper_aerodigestive_tract (2 cases),breast (1 cases),NS (1 cases),stomach (1 cases),prostate (1 cases),kidney (1 cases),pancreas (1 cases)	endometrium (845 cases),central_nervous_system (560 cases),large_intestine (337 cases),haematopoietic_and_lymphoid_tissue (131 cases),skin (101 cases),breast (99 cases),lung (75 cases),prostate (59 cases),kidney (45 cases),ovary (44 cases),stomach (42 cases),thyroid (28 cases),liver (24 cases),upper_aerodigestive_tract (18 cases),cervix (13 cases),oesophagus (12 cases),soft_tissue (11 cases),urin…	C2 domain of PTEN tumour-suppressor protein (188-349)	-
CGST143	CGST143P	Baseline	TP53	Y234C	tumor protein p53	CCDS11118.1	17	7577580	7577580	T	C	Substitution	Nonsynonymous coding	CHIP	0.0015	1314	2	Yes	lung (17 cases),breast (12 cases),ovary (11 cases),central_nervous_system (11 cases),haematopoietic_and_lymphoid_tissue (9 cases),urinary_tract (7 cases),oesophagus (7 cases),large_intestine (5 cases),liver (3 cases),stomach (2 cases),cervix (2 cases),upper_aerodigestive_tract (2 cases),kidney (1 cases),pancreas (1 cases),adrenal_gland (1 cases),prostate (1 cases),biliary_tract (1 cases)	Y234Y/Y234N/Y234H/Y234S/Y234F/Y234R/Y234D skin (10 cases),haematopoietic_and_lymphoid_tissue (9 cases),large_intestine (7 cases),ovary (4 cases),upper_aerodigestive_tract (4 cases),breast (3 cases),liver (3 cases),kidney (2 cases),prostate (2 cases),lung (2 cases),stomach (1 cases),urinary_tract (1 cases),oesophagus (1 cases),eye (1 cases),central_nervous_system (1 cases),endometrium (1 cases)	breast (90 cases),large_intestine (84 cases),ovary (80 cases),haematopoietic_and_lymphoid_tissue (71 cases),lung (69 cases),oesophagus (65 cases),upper_aerodigestive_tract (64 cases),central_nervous_system (50 cases),stomach (37 cases),urinary_tract (34 cases),liver (30 cases),pancreas (26 cases),skin (20 cases),biliary_tract (13 cases),soft_tissue (13 cases),prostate (13 cases),endometrium (13 c…	large_intestine (2857 cases),lung (1950 cases),breast (1840 cases),upper_aerodigestive_tract (1518 cases),oesophagus (1478 cases),ovary (1326 cases),central_nervous_system (1152 cases),haematopoietic_and_lymphoid_tissue (1148 cases),stomach (938 cases),liver (933 cases),urinary_tract (926 cases),pancreas (594 cases),skin (585 cases),prostate (222 cases),endometrium (215 cases),biliary_tract (207 …	P53 DNA-binding domain (109-288)	-
CGST143	CGST143P	Baseline	FGFR3	V298M	fibroblast growth factor receptor 3	CCDS3353.1	4	1803714	1803714	G	A	Substitution	Nonsynonymous coding	CHIP	0.002417	1655	4	No	-	-	upper_aerodigestive_tract (2 cases),large_intestine (2 cases),skin (1 cases),urinary_tract (1 cases)	urinary_tract (2074 cases),skin (193 cases),upper_aerodigestive_tract (67 cases),large_intestine (46 cases),haematopoietic_and_lymphoid_tissue (24 cases),lung (13 cases),stomach (8 cases),kidney (7 cases),endometrium (7 cases),cervix (6 cases),central_nervous_system (6 cases),soft_tissue (4 cases),ovary (3 cases),pancreas (3 cases),oesophagus (3 cases),breast (2 cases),testis (2 cases),biliary_tr…	Third immunoglobulin (Ig)-like domain of fibroblast growth factor receptor 2 (FGFR2) (268-353)	-
CGST143	CGST143P1	Preoperative	FGFR3	V298M	fibroblast growth factor receptor 3	CCDS3353.1	4	1803714	1803714	G	A	Substitution	Nonsynonymous coding	CHIP	0.001978	3033	6	No	-	-	upper_aerodigestive_tract (2 cases),large_intestine (2 cases),skin (1 cases),urinary_tract (1 cases)	urinary_tract (2074 cases),skin (193 cases),upper_aerodigestive_tract (67 cases),large_intestine (46 cases),haematopoietic_and_lymphoid_tissue (24 cases),lung (13 cases),stomach (8 cases),kidney (7 cases),endometrium (7 cases),cervix (6 cases),central_nervous_system (6 cases),soft_tissue (4 cases),ovary (3 cases),pancreas (3 cases),oesophagus (3 cases),breast (2 cases),testis (2 cases),biliary_tr…	Third immunoglobulin (Ig)-like domain of fibroblast growth factor receptor 2 (FGFR2) (268-353)	-
CGST143	CGST143P1	Preoperative	TP53	Y234C	tumor protein p53	CCDS11118.1	17	7577580	7577580	T	C	Substitution	Nonsynonymous coding	CHIP	0.007689	2081	16	Yes	lung (17 cases),breast (12 cases),ovary (11 cases),central_nervous_system (11 cases),haematopoietic_and_lymphoid_tissue (9 cases),urinary_tract (7 cases),oesophagus (7 cases),large_intestine (5 cases),liver (3 cases),stomach (2 cases),cervix (2 cases),upper_aerodigestive_tract (2 cases),kidney (1 cases),pancreas (1 cases),adrenal_gland (1 cases),prostate (1 cases),biliary_tract (1 cases)	Y234Y/Y234N/Y234H/Y234S/Y234F/Y234R/Y234D skin (10 cases),haematopoietic_and_lymphoid_tissue (9 cases),large_intestine (7 cases),ovary (4 cases),upper_aerodigestive_tract (4 cases),breast (3 cases),liver (3 cases),kidney (2 cases),prostate (2 cases),lung (2 cases),stomach (1 cases),urinary_tract (1 cases),oesophagus (1 cases),eye (1 cases),central_nervous_system (1 cases),endometrium (1 cases)	breast (90 cases),large_intestine (84 cases),ovary (80 cases),haematopoietic_and_lymphoid_tissue (71 cases),lung (69 cases),oesophagus (65 cases),upper_aerodigestive_tract (64 cases),central_nervous_system (50 cases),stomach (37 cases),urinary_tract (34 cases),liver (30 cases),pancreas (26 cases),skin (20 cases),biliary_tract (13 cases),soft_tissue (13 cases),prostate (13 cases),endometrium (13 c…	large_intestine (2857 cases),lung (1950 cases),breast (1840 cases),upper_aerodigestive_tract (1518 cases),oesophagus (1478 cases),ovary (1326 cases),central_nervous_system (1152 cases),haematopoietic_and_lymphoid_tissue (1148 cases),stomach (938 cases),liver (933 cases),urinary_tract (926 cases),pancreas (594 cases),skin (585 cases),prostate (222 cases),endometrium (215 cases),biliary_tract (207 …	P53 DNA-binding domain (109-288)	-
CGST148	CGST148P	Baseline	DNMT3A	R882H	DNA (cytosine-5-)-methyltransferase 3 alpha	CCDS33157.1	2	25457242	25457242	C	T	Substitution	Nonsynonymous coding	CHIP	0.0013	780	1	Yes	haematopoietic_and_lymphoid_tissue (448 cases),breast (1 cases)	R882C/R882L/R882R/R882S/R882G/R882P haematopoietic_and_lymphoid_tissue (225 cases),large_intestine (1 cases)	haematopoietic_and_lymphoid_tissue (7 cases),lung (1 cases),urinary_tract (1 cases)	haematopoietic_and_lymphoid_tissue (1116 cases),large_intestine (51 cases),lung (33 cases),skin (15 cases),liver (13 cases),stomach (12 cases),endometrium (11 cases),kidney (10 cases),breast (9 cases),ovary (7 cases),oesophagus (5 cases),central_nervous_system (5 cases),prostate (4 cases),thyroid (4 cases),urinary_tract (3 cases),bone (2 cases),upper_aerodigestive_tract (2 cases),biliary_tract (2…	S-adenosylmethionine-dependent methyltransferases (SAM or AdoMet-MTase), class I (634-907)	-
CGST148	CGST148P2	Postoperative	STK11	V128Dfs*34	serine/threonine kinase 11	CCDS45896.1	19	1219330	1219331	GT	NULL	Deletion	Frameshift	ctDNA	0.002599	1924	5	No	-	-	cervix (10 cases),lung (3 cases),pancreas (1 cases),liver (1 cases),large_intestine (1 cases),breast (1 cases),kidney (1 cases)	lung (198 cases),large_intestine (54 cases),cervix (26 cases),skin (25 cases),stomach (13 cases),pancreas (10 cases),kidney (6 cases),breast (5 cases),haematopoietic_and_lymphoid_tissue (5 cases),gastrointestinal_tract_(site_indeterminate) (5 cases),liver (3 cases),biliary_tract (3 cases),ovary (2 cases),upper_aerodigestive_tract (2 cases),central_nervous_system (2 cases),small_intestine (2 cases…	-	-
CGST148	CGST148P2	Postoperative	KIT	G745R	v-kit Hardy-Zuckerman 4 feline sarcoma viral oncogene homolog	CCDS3496.1	4	55597585	55597585	G	C	Substitution	Nonsynonymous coding	ctDNA	0.00438	5023	22	No	-	-	large_intestine (1 cases),haematopoietic_and_lymphoid_tissue (1 cases)	haematopoietic_and_lymphoid_tissue (1127 cases),soft_tissue (980 cases),skin (203 cases),large_intestine (165 cases),testis (50 cases),genital_tract (41 cases),lung (36 cases),ovary (25 cases),breast (25 cases),endometrium (21 cases),liver (19 cases),stomach (16 cases),thymus (14 cases),central_nervous_system (14 cases),eye (10 cases),salivary_gland (9 cases),pancreas (8 cases),oesophagus (7 case…	Catalytic domain of the Protein Tyrosine Kinase, Kit (553-928)	Protein tyrosine kinase (771-924)
CGST148	CGST148P2	Postoperative	DNMT3A	R882H	DNA (cytosine-5-)-methyltransferase 3 alpha	CCDS33157.1	2	25457242	25457242	C	T	Substitution	Nonsynonymous coding	CHIP	0.004917	4271	21	Yes	haematopoietic_and_lymphoid_tissue (448 cases),breast (1 cases)	R882C/R882L/R882R/R882S/R882G/R882P haematopoietic_and_lymphoid_tissue (225 cases),large_intestine (1 cases)	haematopoietic_and_lymphoid_tissue (7 cases),lung (1 cases),urinary_tract (1 cases)	haematopoietic_and_lymphoid_tissue (1116 cases),large_intestine (51 cases),lung (33 cases),skin (15 cases),liver (13 cases),stomach (12 cases),endometrium (11 cases),kidney (10 cases),breast (9 cases),ovary (7 cases),oesophagus (5 cases),central_nervous_system (5 cases),prostate (4 cases),thyroid (4 cases),urinary_tract (3 cases),bone (2 cases),upper_aerodigestive_tract (2 cases),biliary_tract (2…	S-adenosylmethionine-dependent methyltransferases (SAM or AdoMet-MTase), class I (634-907)	-
CGST148	CGST148P1	Preoperative	DNMT3A	R882H	DNA (cytosine-5-)-methyltransferase 3 alpha	CCDS33157.1	2	25457242	25457242	C	T	Substitution	Nonsynonymous coding	CHIP	0.001081	925	1	Yes	haematopoietic_and_lymphoid_tissue (448 cases),breast (1 cases)	R882C/R882L/R882R/R882S/R882G/R882P haematopoietic_and_lymphoid_tissue (225 cases),large_intestine (1 cases)	haematopoietic_and_lymphoid_tissue (7 cases),lung (1 cases),urinary_tract (1 cases)	haematopoietic_and_lymphoid_tissue (1116 cases),large_intestine (51 cases),lung (33 cases),skin (15 cases),liver (13 cases),stomach (12 cases),endometrium (11 cases),kidney (10 cases),breast (9 cases),ovary (7 cases),oesophagus (5 cases),central_nervous_system (5 cases),prostate (4 cases),thyroid (4 cases),urinary_tract (3 cases),bone (2 cases),upper_aerodigestive_tract (2 cases),biliary_tract (2…	S-adenosylmethionine-dependent methyltransferases (SAM or AdoMet-MTase), class I (634-907)	-
CGST152	CGST152P1	Preoperative	ALK	P36*	anaplastic lymphoma receptor tyrosine kinase	CCDS33172.1	2	30143421	30143421	NULL	GAGCCACTCA	Insertion	Frameshift	ctDNA	0.007121	983	7	No	-	-	-	autonomic_ganglia (206 cases),large_intestine (115 cases),lung (79 cases),skin (75 cases),stomach (23 cases),endometrium (19 cases),breast (18 cases),haematopoietic_and_lymphoid_tissue (18 cases),oesophagus (17 cases),ovary (12 cases),liver (12 cases),upper_aerodigestive_tract (9 cases),kidney (8 cases),urinary_tract (6 cases),soft_tissue (6 cases),central_nervous_system (6 cases),pancreas (5 cas…	-	-
CGST158	CGST158P	Baseline	EGFR	D942N	epidermal growth factor receptor	CCDS5514.1	7	55266532	55266532	G	A	Substitution	Nonsynonymous coding	ctDNA	0.001511	3972	6	No	-	-	skin (1 cases),large_intestine (1 cases),stomach (1 cases)	lung (5182 cases),central_nervous_system (204 cases),large_intestine (151 cases),upper_aerodigestive_tract (60 cases),skin (44 cases),ovary (35 cases),breast (35 cases),stomach (30 cases),haematopoietic_and_lymphoid_tissue (30 cases),prostate (28 cases),oesophagus (23 cases),biliary_tract (14 cases),endometrium (14 cases),kidney (12 cases),urinary_tract (12 cases),thyroid (12 cases),salivary_glan…	Catalytic domain of the Protein Tyrosine Kinase, Epidermal Growth Factor Receptor (704-1019); Tyrosine kinase, catalytic domain (713-968)	-
CGST158	CGST158P	Baseline	ERBB4	R114*	v-erb-b2 avian erythroblastic leukemia viral oncogene homolog 4	CCDS2394.1	2	212812236	212812236	G	A	Substitution	Nonsense	ctDNA	0.001587	4412	7	No	skin (1 cases)	-	skin (3 cases),large_intestine (2 cases),lung (1 cases)	large_intestine (126 cases),skin (120 cases),lung (99 cases),stomach (48 cases),liver (28 cases),breast (23 cases),oesophagus (22 cases),endometrium (22 cases),upper_aerodigestive_tract (20 cases),kidney (17 cases),pancreas (13 cases),urinary_tract (10 cases),haematopoietic_and_lymphoid_tissue (9 cases),prostate (4 cases),NS (3 cases),central_nervous_system (3 cases),biliary_tract (3 cases),bone …	Receptor L domain (55-167)	-
CGST176	CGST176P	Baseline	DNMT3A	L737F	DNA (cytosine-5-)-methyltransferase 3 alpha	CCDS33157.1	2	25463284	25463284	G	A	Substitution	Nonsynonymous coding	CHIP	0.004087	2202	9	No	ovary (1 cases)	L737H/L737R haematopoietic_and_lymphoid_tissue (2 cases)	haematopoietic_and_lymphoid_tissue (34 cases),large_intestine (1 cases),central_nervous_system (1 cases),prostate (1 cases),endometrium (1 cases)	haematopoietic_and_lymphoid_tissue (1116 cases),large_intestine (51 cases),lung (33 cases),skin (15 cases),liver (13 cases),stomach (12 cases),endometrium (11 cases),kidney (10 cases),breast (9 cases),ovary (7 cases),oesophagus (5 cases),central_nervous_system (5 cases),prostate (4 cases),thyroid (4 cases),urinary_tract (3 cases),bone (2 cases),upper_aerodigestive_tract (2 cases),biliary_tract (2…	S-adenosylmethionine-dependent methyltransferases (SAM or AdoMet-MTase), class I (634-907); Site-specific DNA methylase [DNA replication, recombination, and repair] (632-795)	-
CGST176	CGST176P1	Preoperative	DNMT3A	V897I	DNA (cytosine-5-)-methyltransferase 3 alpha	CCDS33157.1	2	25457198	25457198	C	T	Substitution	Nonsynonymous coding	CHIP	0.002405	2079	5	No	-	V897D haematopoietic_and_lymphoid_tissue (1 cases)	haematopoietic_and_lymphoid_tissue (12 cases),lung (3 cases),central_nervous_system (1 cases)	haematopoietic_and_lymphoid_tissue (1116 cases),large_intestine (51 cases),lung (33 cases),skin (15 cases),liver (13 cases),stomach (12 cases),endometrium (11 cases),kidney (10 cases),breast (9 cases),ovary (7 cases),oesophagus (5 cases),central_nervous_system (5 cases),prostate (4 cases),thyroid (4 cases),urinary_tract (3 cases),bone (2 cases),upper_aerodigestive_tract (2 cases),biliary_tract (2…	S-adenosylmethionine-dependent methyltransferases (SAM or AdoMet-MTase), class I (634-907)	-
CGST176	CGST176P1	Preoperative	DNMT3A	L737F	DNA (cytosine-5-)-methyltransferase 3 alpha	CCDS33157.1	2	25463284	25463284	G	A	Substitution	Nonsynonymous coding	CHIP	0.005842	2054	12	No	ovary (1 cases)	L737H/L737R haematopoietic_and_lymphoid_tissue (2 cases)	haematopoietic_and_lymphoid_tissue (34 cases),large_intestine (1 cases),central_nervous_system (1 cases),prostate (1 cases),endometrium (1 cases)	haematopoietic_and_lymphoid_tissue (1116 cases),large_intestine (51 cases),lung (33 cases),skin (15 cases),liver (13 cases),stomach (12 cases),endometrium (11 cases),kidney (10 cases),breast (9 cases),ovary (7 cases),oesophagus (5 cases),central_nervous_system (5 cases),prostate (4 cases),thyroid (4 cases),urinary_tract (3 cases),bone (2 cases),upper_aerodigestive_tract (2 cases),biliary_tract (2…	S-adenosylmethionine-dependent methyltransferases (SAM or AdoMet-MTase), class I (634-907); Site-specific DNA methylase [DNA replication, recombination, and repair] (632-795)	-
CGST22	CGST22P	Baseline	TP53	R175H	tumor protein p53	CCDS11118.1	17	7578406	7578406	C	T	Substitution	Nonsynonymous coding	CHIP	0.001554	1930	3	Yes	large_intestine (336 cases),breast (97 cases),oesophagus (86 cases),central_nervous_system (77 cases),stomach (72 cases),ovary (66 cases),upper_aerodigestive_tract (59 cases),haematopoietic_and_lymphoid_tissue (36 cases),pancreas (31 cases),urinary_tract (28 cases),lung (18 cases),liver (13 cases),biliary_tract (13 cases),endometrium (9 cases),vulva (5 cases),bone (5 cases),skin (5 cases),kidney …	R175L/R175G/R175P/R175C/RC175RS/R175R/R175S large_intestine (20 cases),lung (13 cases),stomach (6 cases),upper_aerodigestive_tract (6 cases),haematopoietic_and_lymphoid_tissue (5 cases),liver (5 cases),central_nervous_system (5 cases),oesophagus (4 cases),breast (3 cases),urinary_tract (3 cases),salivary_gland (2 cases),vulva (1 cases),ovary (1 cases),bone (1 cases),pancreas (1 cases),genital_tra…	large_intestine (142 cases),breast (117 cases),lung (116 cases),oesophagus (106 cases),upper_aerodigestive_tract (99 cases),haematopoietic_and_lymphoid_tissue (82 cases),central_nervous_system (76 cases),ovary (69 cases),stomach (66 cases),skin (54 cases),liver (45 cases),urinary_tract (36 cases),pancreas (30 cases),prostate (19 cases),biliary_tract (14 cases),vulva (11 cases),bone (9 cases),endo…	large_intestine (2857 cases),lung (1950 cases),breast (1840 cases),upper_aerodigestive_tract (1518 cases),oesophagus (1478 cases),ovary (1326 cases),central_nervous_system (1152 cases),haematopoietic_and_lymphoid_tissue (1148 cases),stomach (938 cases),liver (933 cases),urinary_tract (926 cases),pancreas (594 cases),skin (585 cases),prostate (222 cases),endometrium (215 cases),biliary_tract (207 …	P53 DNA-binding domain (109-288)	-
CGST22	CGST22P	Baseline	MLH1	K618_A619insA	mutL homolog 1	CCDS2663.1	3	37089132	37089132	NULL	GGC	Insertion	In-frame insertion	CHIP	0.001	1918	2	No	-	-	large_intestine (8 cases)	large_intestine (119 cases),skin (18 cases),lung (15 cases),endometrium (13 cases),ovary (12 cases),breast (10 cases),haematopoietic_and_lymphoid_tissue (8 cases),stomach (7 cases),urinary_tract (7 cases),liver (7 cases),pancreas (6 cases),kidney (5 cases),bone (4 cases),prostate (4 cases),central_nervous_system (3 cases),soft_tissue (2 cases),oesophagus (2 cases),NS (1 cases),autonomic_ganglia (…	-	-
CGST22	CGST22P	Baseline	ERBB4	N1190S	v-erb-b2 avian erythroblastic leukemia viral oncogene homolog 4	CCDS2394.1	2	212248698	212248698	T	C	Substitution	Nonsynonymous coding	CHIP	0.003132	2235	7	No	-	-	skin (1 cases)	large_intestine (126 cases),skin (120 cases),lung (99 cases),stomach (48 cases),liver (28 cases),breast (23 cases),oesophagus (22 cases),endometrium (22 cases),upper_aerodigestive_tract (20 cases),kidney (17 cases),pancreas (13 cases),urinary_tract (10 cases),haematopoietic_and_lymphoid_tissue (9 cases),prostate (4 cases),NS (3 cases),central_nervous_system (3 cases),biliary_tract (3 cases),bone …	-	-
CGST22	CGST22P1	Preoperative	ERBB4	N1190S	v-erb-b2 avian erythroblastic leukemia viral oncogene homolog 4	CCDS2394.1	2	212248698	212248698	T	C	Substitution	Nonsynonymous coding	CHIP	0.004683	2349	11	No	-	-	skin (1 cases)	large_intestine (126 cases),skin (120 cases),lung (99 cases),stomach (48 cases),liver (28 cases),breast (23 cases),oesophagus (22 cases),endometrium (22 cases),upper_aerodigestive_tract (20 cases),kidney (17 cases),pancreas (13 cases),urinary_tract (10 cases),haematopoietic_and_lymphoid_tissue (9 cases),prostate (4 cases),NS (3 cases),central_nervous_system (3 cases),biliary_tract (3 cases),bone …	-	-
CGST22	CGST22P1	Preoperative	MLH1	K618_A619insA	mutL homolog 1	CCDS2663.1	3	37089132	37089132	NULL	GGC	Insertion	In-frame insertion	CHIP	0.005591	2325	13	No	-	-	large_intestine (8 cases)	large_intestine (119 cases),skin (18 cases),lung (15 cases),endometrium (13 cases),ovary (12 cases),breast (10 cases),haematopoietic_and_lymphoid_tissue (8 cases),stomach (7 cases),urinary_tract (7 cases),liver (7 cases),pancreas (6 cases),kidney (5 cases),bone (4 cases),prostate (4 cases),central_nervous_system (3 cases),soft_tissue (2 cases),oesophagus (2 cases),NS (1 cases),autonomic_ganglia (…	-	-
CGST22	CGST22P1	Preoperative	TP53	R175H	tumor protein p53	CCDS11118.1	17	7578406	7578406	C	T	Substitution	Nonsynonymous coding	CHIP	0.00211	1896	4	Yes	large_intestine (336 cases),breast (97 cases),oesophagus (86 cases),central_nervous_system (77 cases),stomach (72 cases),ovary (66 cases),upper_aerodigestive_tract (59 cases),haematopoietic_and_lymphoid_tissue (36 cases),pancreas (31 cases),urinary_tract (28 cases),lung (18 cases),liver (13 cases),biliary_tract (13 cases),endometrium (9 cases),vulva (5 cases),bone (5 cases),skin (5 cases),kidney …	R175L/R175G/R175P/R175C/RC175RS/R175R/R175S large_intestine (20 cases),lung (13 cases),stomach (6 cases),upper_aerodigestive_tract (6 cases),haematopoietic_and_lymphoid_tissue (5 cases),liver (5 cases),central_nervous_system (5 cases),oesophagus (4 cases),breast (3 cases),urinary_tract (3 cases),salivary_gland (2 cases),vulva (1 cases),ovary (1 cases),bone (1 cases),pancreas (1 cases),genital_tra…	large_intestine (142 cases),breast (117 cases),lung (116 cases),oesophagus (106 cases),upper_aerodigestive_tract (99 cases),haematopoietic_and_lymphoid_tissue (82 cases),central_nervous_system (76 cases),ovary (69 cases),stomach (66 cases),skin (54 cases),liver (45 cases),urinary_tract (36 cases),pancreas (30 cases),prostate (19 cases),biliary_tract (14 cases),vulva (11 cases),bone (9 cases),endo…	large_intestine (2857 cases),lung (1950 cases),breast (1840 cases),upper_aerodigestive_tract (1518 cases),oesophagus (1478 cases),ovary (1326 cases),central_nervous_system (1152 cases),haematopoietic_and_lymphoid_tissue (1148 cases),stomach (938 cases),liver (933 cases),urinary_tract (926 cases),pancreas (594 cases),skin (585 cases),prostate (222 cases),endometrium (215 cases),biliary_tract (207 …	P53 DNA-binding domain (109-288)	-
CGST24	CGST24P	Baseline	TP53	NA	tumor protein p53	CCDS11118.1	17	7578555	7578555	C	T	Substitution	Splice site acceptor	CHIP	0.002178	2296	5	Yes	pancreas (7 cases),ovary (4 cases),oesophagus (4 cases),breast (3 cases),liver (3 cases),large_intestine (3 cases),central_nervous_system (3 cases),stomach (2 cases),upper_aerodigestive_tract (2 cases),skin (1 cases),prostate (1 cases),haematopoietic_and_lymphoid_tissue (1 cases),urinary_tract (1 cases)	-	-	large_intestine (2857 cases),lung (1950 cases),breast (1840 cases),upper_aerodigestive_tract (1518 cases),oesophagus (1478 cases),ovary (1326 cases),central_nervous_system (1152 cases),haematopoietic_and_lymphoid_tissue (1148 cases),stomach (938 cases),liver (933 cases),urinary_tract (926 cases),pancreas (594 cases),skin (585 cases),prostate (222 cases),endometrium (215 cases),biliary_tract (207 …	-	-
CGST24	CGST24P	Baseline	TP53	C238Y	tumor protein p53	CCDS11118.1	17	7577568	7577568	C	T	Substitution	Nonsynonymous coding	CHIP	0.002959	1690	5	Yes	breast (12 cases),haematopoietic_and_lymphoid_tissue (11 cases),large_intestine (11 cases),pancreas (8 cases),oesophagus (7 cases),central_nervous_system (6 cases),ovary (5 cases),soft_tissue (5 cases),stomach (3 cases),lung (2 cases),endometrium (2 cases),skin (1 cases),bone (1 cases),upper_aerodigestive_tract (1 cases)	C238W/C238F/C238S/C238C/C238G/C238R ovary (12 cases),breast (11 cases),lung (10 cases),haematopoietic_and_lymphoid_tissue (7 cases),liver (6 cases),large_intestine (6 cases),upper_aerodigestive_tract (5 cases),urinary_tract (4 cases),oesophagus (4 cases),skin (4 cases),central_nervous_system (4 cases),soft_tissue (3 cases),endometrium (3 cases),stomach (2 cases),pancreas (2 cases),prostate (2 cas…	ovary (114 cases),breast (113 cases),large_intestine (113 cases),lung (106 cases),haematopoietic_and_lymphoid_tissue (91 cases),upper_aerodigestive_tract (88 cases),oesophagus (80 cases),central_nervous_system (71 cases),urinary_tract (63 cases),stomach (51 cases),liver (50 cases),skin (39 cases),pancreas (28 cases),endometrium (23 cases),biliary_tract (19 cases),prostate (18 cases),soft_tissue (…	large_intestine (2857 cases),lung (1950 cases),breast (1840 cases),upper_aerodigestive_tract (1518 cases),oesophagus (1478 cases),ovary (1326 cases),central_nervous_system (1152 cases),haematopoietic_and_lymphoid_tissue (1148 cases),stomach (938 cases),liver (933 cases),urinary_tract (926 cases),pancreas (594 cases),skin (585 cases),prostate (222 cases),endometrium (215 cases),biliary_tract (207 …	P53 DNA-binding domain (109-288)	-
CGST24	CGST24P	Baseline	KIT	L939V	v-kit Hardy-Zuckerman 4 feline sarcoma viral oncogene homolog	CCDS3496.1	4	55604607	55604607	T	G	Substitution	Nonsynonymous coding	ctDNA	0.002228	2244	5	No	stomach (1 cases)	-	-	haematopoietic_and_lymphoid_tissue (1127 cases),soft_tissue (980 cases),skin (203 cases),large_intestine (165 cases),testis (50 cases),genital_tract (41 cases),lung (36 cases),ovary (25 cases),breast (25 cases),endometrium (21 cases),liver (19 cases),stomach (16 cases),thymus (14 cases),central_nervous_system (14 cases),eye (10 cases),salivary_gland (9 cases),pancreas (8 cases),oesophagus (7 case…	-	Catalytic domain of the Protein Tyrosine Kinase, Kit (553-928); Protein tyrosine kinase (771-924)
CGST24	CGST24P2	Postoperative	KIT	L939V	v-kit Hardy-Zuckerman 4 feline sarcoma viral oncogene homolog	CCDS3496.1	4	55604607	55604607	T	G	Substitution	Nonsynonymous coding	ctDNA	0.000307787	6498	2	No	-	-	endometrium (1 cases)	large_intestine (75 cases),lung (33 cases),stomach (30 cases),skin (26 cases),upper_aerodigestive_tract (25 cases),endometrium (14 cases),breast (12 cases),oesophagus (11 cases),liver (10 cases),prostate (10 cases),ovary (8 cases),central_nervous_system (5 cases),kidney (4 cases),urinary_tract (3 cases),pancreas (3 cases),biliary_tract (3 cases),bone (2 cases),pleura (1 cases),haematopoietic_and_…	Androgen receptor (6-449)	-
CGST24	CGST24P2	Postoperative	AR	E323K	androgen receptor	CCDS14387.1	X	66765955	66765955	G	A	Substitution	Nonsynonymous coding	ctDNA	0.001176	8506	10	No	-	-	endometrium (1 cases)	large_intestine (75 cases),lung (33 cases),stomach (30 cases),skin (26 cases),upper_aerodigestive_tract (25 cases),endometrium (14 cases),breast (12 cases),oesophagus (11 cases),liver (10 cases),prostate (10 cases),ovary (8 cases),central_nervous_system (5 cases),kidney (4 cases),urinary_tract (3 cases),pancreas (3 cases),biliary_tract (3 cases),bone (2 cases),pleura (1 cases),haematopoietic_and_…	Androgen receptor (6-449)	-
CGST24	CGST24P2	Postoperative	EGFR	D1175G	epidermal growth factor receptor	CCDS5514.1	7	55273201	55273201	A	G	Substitution	Nonsynonymous coding	CHIP	0.001596	8145	13	No	-	-	skin (1 cases),soft_tissue (1 cases)	lung (5182 cases),central_nervous_system (204 cases),large_intestine (151 cases),upper_aerodigestive_tract (60 cases),skin (44 cases),ovary (35 cases),breast (35 cases),stomach (30 cases),haematopoietic_and_lymphoid_tissue (30 cases),prostate (28 cases),oesophagus (23 cases),biliary_tract (14 cases),endometrium (14 cases),kidney (12 cases),urinary_tract (12 cases),thyroid (12 cases),salivary_glan…	-	-
CGST24	CGST24P2	Postoperative	TP53	C238Y	tumor protein p53	CCDS11118.1	17	7577568	7577568	C	T	Substitution	Nonsynonymous coding	CHIP	0.002083	6721	14	Yes	breast (12 cases),haematopoietic_and_lymphoid_tissue (11 cases),large_intestine (11 cases),pancreas (8 cases),oesophagus (7 cases),central_nervous_system (6 cases),ovary (5 cases),soft_tissue (5 cases),stomach (3 cases),lung (2 cases),endometrium (2 cases),skin (1 cases),bone (1 cases),upper_aerodigestive_tract (1 cases)	C238W/C238F/C238S/C238C/C238G/C238R ovary (12 cases),breast (11 cases),lung (10 cases),haematopoietic_and_lymphoid_tissue (7 cases),liver (6 cases),large_intestine (6 cases),upper_aerodigestive_tract (5 cases),urinary_tract (4 cases),oesophagus (4 cases),skin (4 cases),central_nervous_system (4 cases),soft_tissue (3 cases),endometrium (3 cases),stomach (2 cases),pancreas (2 cases),prostate (2 cas…	ovary (114 cases),breast (113 cases),large_intestine (113 cases),lung (106 cases),haematopoietic_and_lymphoid_tissue (91 cases),upper_aerodigestive_tract (88 cases),oesophagus (80 cases),central_nervous_system (71 cases),urinary_tract (63 cases),stomach (51 cases),liver (50 cases),skin (39 cases),pancreas (28 cases),endometrium (23 cases),biliary_tract (19 cases),prostate (18 cases),soft_tissue (…	large_intestine (2857 cases),lung (1950 cases),breast (1840 cases),upper_aerodigestive_tract (1518 cases),oesophagus (1478 cases),ovary (1326 cases),central_nervous_system (1152 cases),haematopoietic_and_lymphoid_tissue (1148 cases),stomach (938 cases),liver (933 cases),urinary_tract (926 cases),pancreas (594 cases),skin (585 cases),prostate (222 cases),endometrium (215 cases),biliary_tract (207 …	P53 DNA-binding domain (109-288)	-
CGST24	CGST24P2	Postoperative	TP53	NA	tumor protein p53	CCDS11118.1	17	7578555	7578555	C	T	Substitution	Splice site acceptor	CHIP	0.002167	6922	15	Yes	pancreas (7 cases),ovary (4 cases),oesophagus (4 cases),breast (3 cases),liver (3 cases),large_intestine (3 cases),central_nervous_system (3 cases),stomach (2 cases),upper_aerodigestive_tract (2 cases),skin (1 cases),prostate (1 cases),haematopoietic_and_lymphoid_tissue (1 cases),urinary_tract (1 cases)	-	-	large_intestine (2857 cases),lung (1950 cases),breast (1840 cases),upper_aerodigestive_tract (1518 cases),oesophagus (1478 cases),ovary (1326 cases),central_nervous_system (1152 cases),haematopoietic_and_lymphoid_tissue (1148 cases),stomach (938 cases),liver (933 cases),urinary_tract (926 cases),pancreas (594 cases),skin (585 cases),prostate (222 cases),endometrium (215 cases),biliary_tract (207 …	-	-
CGST24	CGST24P1	Preoperative	AR	E323K	androgen receptor	CCDS14387.1	X	66765955	66765955	G	A	Substitution	Nonsynonymous coding	ctDNA	0.0002	4408	1	Yes	breast (12 cases),haematopoietic_and_lymphoid_tissue (11 cases),large_intestine (11 cases),pancreas (8 cases),oesophagus (7 cases),central_nervous_system (6 cases),ovary (5 cases),soft_tissue (5 cases),stomach (3 cases),lung (2 cases),endometrium (2 cases),skin (1 cases),bone (1 cases),upper_aerodigestive_tract (1 cases)	C238W/C238F/C238S/C238C/C238G/C238R ovary (12 cases),breast (11 cases),lung (10 cases),haematopoietic_and_lymphoid_tissue (7 cases),liver (6 cases),large_intestine (6 cases),upper_aerodigestive_tract (5 cases),urinary_tract (4 cases),oesophagus (4 cases),skin (4 cases),central_nervous_system (4 cases),soft_tissue (3 cases),endometrium (3 cases),stomach (2 cases),pancreas (2 cases),prostate (2 cas…	ovary (114 cases),breast (113 cases),large_intestine (113 cases),lung (106 cases),haematopoietic_and_lymphoid_tissue (91 cases),upper_aerodigestive_tract (88 cases),oesophagus (80 cases),central_nervous_system (71 cases),urinary_tract (63 cases),stomach (51 cases),liver (50 cases),skin (39 cases),pancreas (28 cases),endometrium (23 cases),biliary_tract (19 cases),prostate (18 cases),soft_tissue (…	large_intestine (2857 cases),lung (1950 cases),breast (1840 cases),upper_aerodigestive_tract (1518 cases),oesophagus (1478 cases),ovary (1326 cases),central_nervous_system (1152 cases),haematopoietic_and_lymphoid_tissue (1148 cases),stomach (938 cases),liver (933 cases),urinary_tract (926 cases),pancreas (594 cases),skin (585 cases),prostate (222 cases),endometrium (215 cases),biliary_tract (207 …	P53 DNA-binding domain (109-288)	-
CGST24	CGST24P1	Preoperative	KIT	L939V	v-kit Hardy-Zuckerman 4 feline sarcoma viral oncogene homolog	CCDS3496.1	4	55604607	55604607	T	G	Substitution	Nonsynonymous coding	ctDNA	0.000783494	3829	3	Yes	breast (12 cases),haematopoietic_and_lymphoid_tissue (11 cases),large_intestine (11 cases),pancreas (8 cases),oesophagus (7 cases),central_nervous_system (6 cases),ovary (5 cases),soft_tissue (5 cases),stomach (3 cases),lung (2 cases),endometrium (2 cases),skin (1 cases),bone (1 cases),upper_aerodigestive_tract (1 cases)	C238W/C238F/C238S/C238C/C238G/C238R ovary (12 cases),breast (11 cases),lung (10 cases),haematopoietic_and_lymphoid_tissue (7 cases),liver (6 cases),large_intestine (6 cases),upper_aerodigestive_tract (5 cases),urinary_tract (4 cases),oesophagus (4 cases),skin (4 cases),central_nervous_system (4 cases),soft_tissue (3 cases),endometrium (3 cases),stomach (2 cases),pancreas (2 cases),prostate (2 cas…	ovary (114 cases),breast (113 cases),large_intestine (113 cases),lung (106 cases),haematopoietic_and_lymphoid_tissue (91 cases),upper_aerodigestive_tract (88 cases),oesophagus (80 cases),central_nervous_system (71 cases),urinary_tract (63 cases),stomach (51 cases),liver (50 cases),skin (39 cases),pancreas (28 cases),endometrium (23 cases),biliary_tract (19 cases),prostate (18 cases),soft_tissue (…	large_intestine (2857 cases),lung (1950 cases),breast (1840 cases),upper_aerodigestive_tract (1518 cases),oesophagus (1478 cases),ovary (1326 cases),central_nervous_system (1152 cases),haematopoietic_and_lymphoid_tissue (1148 cases),stomach (938 cases),liver (933 cases),urinary_tract (926 cases),pancreas (594 cases),skin (585 cases),prostate (222 cases),endometrium (215 cases),biliary_tract (207 …	P53 DNA-binding domain (109-288)	-
CGST24	CGST24P1	Preoperative	EGFR	D1175G	epidermal growth factor receptor	CCDS5514.1	7	55273201	55273201	A	G	Substitution	Nonsynonymous coding	CHIP	0.001	4997	5	No	-	-	skin (1 cases),soft_tissue (1 cases)	lung (5182 cases),central_nervous_system (204 cases),large_intestine (151 cases),upper_aerodigestive_tract (60 cases),skin (44 cases),ovary (35 cases),breast (35 cases),stomach (30 cases),haematopoietic_and_lymphoid_tissue (30 cases),prostate (28 cases),oesophagus (23 cases),biliary_tract (14 cases),endometrium (14 cases),kidney (12 cases),urinary_tract (12 cases),thyroid (12 cases),salivary_glan…	-	-
CGST24	CGST24P1	Preoperative	TP53	NA	tumor protein p53	CCDS11118.1	17	7578555	7578555	C	T	Substitution	Splice site acceptor	CHIP	0.001	4149	4	Yes	pancreas (7 cases),ovary (4 cases),oesophagus (4 cases),breast (3 cases),liver (3 cases),large_intestine (3 cases),central_nervous_system (3 cases),stomach (2 cases),upper_aerodigestive_tract (2 cases),skin (1 cases),prostate (1 cases),haematopoietic_and_lymphoid_tissue (1 cases),urinary_tract (1 cases)	-	-	large_intestine (2857 cases),lung (1950 cases),breast (1840 cases),upper_aerodigestive_tract (1518 cases),oesophagus (1478 cases),ovary (1326 cases),central_nervous_system (1152 cases),haematopoietic_and_lymphoid_tissue (1148 cases),stomach (938 cases),liver (933 cases),urinary_tract (926 cases),pancreas (594 cases),skin (585 cases),prostate (222 cases),endometrium (215 cases),biliary_tract (207 …	-	-
CGST24	CGST24P1	Preoperative	TP53	C238Y	tumor protein p53	CCDS11118.1	17	7577568	7577568	C	T	Substitution	Nonsynonymous coding	CHIP	0.004061	2709	11	Yes	breast (12 cases),haematopoietic_and_lymphoid_tissue (11 cases),large_intestine (11 cases),pancreas (8 cases),oesophagus (7 cases),central_nervous_system (6 cases),ovary (5 cases),soft_tissue (5 cases),stomach (3 cases),lung (2 cases),endometrium (2 cases),skin (1 cases),bone (1 cases),upper_aerodigestive_tract (1 cases)	C238W/C238F/C238S/C238C/C238G/C238R ovary (12 cases),breast (11 cases),lung (10 cases),haematopoietic_and_lymphoid_tissue (7 cases),liver (6 cases),large_intestine (6 cases),upper_aerodigestive_tract (5 cases),urinary_tract (4 cases),oesophagus (4 cases),skin (4 cases),central_nervous_system (4 cases),soft_tissue (3 cases),endometrium (3 cases),stomach (2 cases),pancreas (2 cases),prostate (2 cas…	ovary (114 cases),breast (113 cases),large_intestine (113 cases),lung (106 cases),haematopoietic_and_lymphoid_tissue (91 cases),upper_aerodigestive_tract (88 cases),oesophagus (80 cases),central_nervous_system (71 cases),urinary_tract (63 cases),stomach (51 cases),liver (50 cases),skin (39 cases),pancreas (28 cases),endometrium (23 cases),biliary_tract (19 cases),prostate (18 cases),soft_tissue (…	large_intestine (2857 cases),lung (1950 cases),breast (1840 cases),upper_aerodigestive_tract (1518 cases),oesophagus (1478 cases),ovary (1326 cases),central_nervous_system (1152 cases),haematopoietic_and_lymphoid_tissue (1148 cases),stomach (938 cases),liver (933 cases),urinary_tract (926 cases),pancreas (594 cases),skin (585 cases),prostate (222 cases),endometrium (215 cases),biliary_tract (207 …	P53 DNA-binding domain (109-288)	-
CGST25	CGST25P	Baseline	TP53	H179del	tumor protein p53	CCDS11118.1	17	7578393	7578395	ATG	NULL	Deletion	In-frame deletion	CHIP	0.005943	3029	18	No	-	-	large_intestine (484 cases),breast (199 cases),oesophagus (178 cases),upper_aerodigestive_tract (160 cases),central_nervous_system (151 cases),stomach (129 cases),ovary (127 cases),lung (126 cases),haematopoietic_and_lymphoid_tissue (111 cases),urinary_tract (74 cases),pancreas (60 cases),liver (57 cases),skin (53 cases),biliary_tract (28 cases),prostate (25 cases),endometrium (18 cases),bone (15…	large_intestine (2857 cases),lung (1950 cases),breast (1840 cases),upper_aerodigestive_tract (1518 cases),oesophagus (1478 cases),ovary (1326 cases),central_nervous_system (1152 cases),haematopoietic_and_lymphoid_tissue (1148 cases),stomach (938 cases),liver (933 cases),urinary_tract (926 cases),pancreas (594 cases),skin (585 cases),prostate (222 cases),endometrium (215 cases),biliary_tract (207 …	P53 DNA-binding domain (109-288)	-
CGST25	CGST25P	Baseline	TP53	G245S	tumor protein p53	CCDS11118.1	17	7577548	7577548	C	T	Substitution	Nonsynonymous coding	CHIP	0.002585	1934	5	Yes	large_intestine (119 cases),stomach (36 cases),breast (30 cases),ovary (26 cases),central_nervous_system (26 cases),oesophagus (23 cases),haematopoietic_and_lymphoid_tissue (21 cases),upper_aerodigestive_tract (14 cases),urinary_tract (12 cases),pancreas (12 cases),lung (10 cases),skin (6 cases),vulva (5 cases),liver (4 cases),prostate (4 cases),small_intestine (4 cases),endometrium (2 cases),sal…	G245L/G245R/GM245EM/G245F/G245C/GM245VM/G245N/G245D/G245V/G245H/G245G/G245A lung (69 cases),large_intestine (41 cases),oesophagus (37 cases),upper_aerodigestive_tract (34 cases),breast (24 cases),ovary (18 cases),haematopoietic_and_lymphoid_tissue (14 cases),liver (12 cases),urinary_tract (10 cases),stomach (8 cases),central_nervous_system (8 cases),pancreas (7 cases),skin (7 cases),prostate (6 c…	large_intestine (439 cases),liver (309 cases),lung (272 cases),breast (248 cases),upper_aerodigestive_tract (190 cases),haematopoietic_and_lymphoid_tissue (177 cases),oesophagus (161 cases),ovary (153 cases),stomach (141 cases),central_nervous_system (140 cases),urinary_tract (123 cases),skin (104 cases),pancreas (57 cases),endometrium (56 cases),biliary_tract (31 cases),prostate (24 cases),soft_…	large_intestine (2857 cases),lung (1950 cases),breast (1840 cases),upper_aerodigestive_tract (1518 cases),oesophagus (1478 cases),ovary (1326 cases),central_nervous_system (1152 cases),haematopoietic_and_lymphoid_tissue (1148 cases),stomach (938 cases),liver (933 cases),urinary_tract (926 cases),pancreas (594 cases),skin (585 cases),prostate (222 cases),endometrium (215 cases),biliary_tract (207 …	P53 DNA-binding domain (109-288)	-
CGST25	CGST25P	Baseline	ATM	R2832H	ataxia telangiectasia mutated	CCDS31669.1	11	108216546	108216546	G	A	Substitution	Nonsynonymous coding	CHIP	0.072549	2040	148	No	-	R2832R/R2832S/R2832C large_intestine (5 cases),haematopoietic_and_lymphoid_tissue (2 cases),NS (1 cases),central_nervous_system (1 cases),stomach (1 cases),lung (1 cases)	prostate (1 cases),haematopoietic_and_lymphoid_tissue (1 cases)	haematopoietic_and_lymphoid_tissue (358 cases),large_intestine (247 cases),lung (79 cases),skin (45 cases),stomach (37 cases),breast (34 cases),kidney (34 cases),endometrium (34 cases),liver (32 cases),pancreas (27 cases),urinary_tract (24 cases),prostate (21 cases),central_nervous_system (15 cases),oesophagus (13 cases),ovary (9 cases),upper_aerodigestive_tract (9 cases),bone (6 cases),thyroid (…	Ataxia telangiectasia mutated (ATM), catalytic domain (2683-2962); Phosphoinositide 3-kinase, catalytic domain (2715-2964)	-
CGST25	CGST25P2	Postoperative	TP53	G245S	tumor protein p53	CCDS11118.1	17	7577548	7577548	C	T	Substitution	Nonsynonymous coding	CHIP	0.000604	4965	3	Yes	large_intestine (119 cases),stomach (36 cases),breast (30 cases),ovary (26 cases),central_nervous_system (26 cases),oesophagus (23 cases),haematopoietic_and_lymphoid_tissue (21 cases),upper_aerodigestive_tract (14 cases),urinary_tract (12 cases),pancreas (12 cases),lung (10 cases),skin (6 cases),vulva (5 cases),liver (4 cases),prostate (4 cases),small_intestine (4 cases),endometrium (2 cases),sal…	G245L/G245R/GM245EM/G245F/G245C/GM245VM/G245N/G245D/G245V/G245H/G245G/G245A lung (69 cases),large_intestine (41 cases),oesophagus (37 cases),upper_aerodigestive_tract (34 cases),breast (24 cases),ovary (18 cases),haematopoietic_and_lymphoid_tissue (14 cases),liver (12 cases),urinary_tract (10 cases),stomach (8 cases),central_nervous_system (8 cases),pancreas (7 cases),skin (7 cases),prostate (6 c…	large_intestine (439 cases),liver (309 cases),lung (272 cases),breast (248 cases),upper_aerodigestive_tract (190 cases),haematopoietic_and_lymphoid_tissue (177 cases),oesophagus (161 cases),ovary (153 cases),stomach (141 cases),central_nervous_system (140 cases),urinary_tract (123 cases),skin (104 cases),pancreas (57 cases),endometrium (56 cases),biliary_tract (31 cases),prostate (24 cases),soft_…	large_intestine (2857 cases),lung (1950 cases),breast (1840 cases),upper_aerodigestive_tract (1518 cases),oesophagus (1478 cases),ovary (1326 cases),central_nervous_system (1152 cases),haematopoietic_and_lymphoid_tissue (1148 cases),stomach (938 cases),liver (933 cases),urinary_tract (926 cases),pancreas (594 cases),skin (585 cases),prostate (222 cases),endometrium (215 cases),biliary_tract (207 …	P53 DNA-binding domain (109-288)	-
CGST25	CGST25P2	Postoperative	ATM	R2832H	ataxia telangiectasia mutated	CCDS31669.1	11	108216546	108216546	G	A	Substitution	Nonsynonymous coding	CHIP	0.031706	2744	87	No	-	R2832R/R2832S/R2832C large_intestine (5 cases),haematopoietic_and_lymphoid_tissue (2 cases),NS (1 cases),central_nervous_system (1 cases),stomach (1 cases),lung (1 cases)	prostate (1 cases),haematopoietic_and_lymphoid_tissue (1 cases)	haematopoietic_and_lymphoid_tissue (358 cases),large_intestine (247 cases),lung (79 cases),skin (45 cases),stomach (37 cases),breast (34 cases),kidney (34 cases),endometrium (34 cases),liver (32 cases),pancreas (27 cases),urinary_tract (24 cases),prostate (21 cases),central_nervous_system (15 cases),oesophagus (13 cases),ovary (9 cases),upper_aerodigestive_tract (9 cases),bone (6 cases),thyroid (…	Ataxia telangiectasia mutated (ATM), catalytic domain (2683-2962); Phosphoinositide 3-kinase, catalytic domain (2715-2964)	-
CGST25	CGST25P2	Postoperative	TP53	H179del	tumor protein p53	CCDS11118.1	17	7578393	7578395	ATG	NULL	Deletion	In-frame deletion	CHIP	0.002794	6442	18	No	-	-	large_intestine (484 cases),breast (199 cases),oesophagus (178 cases),upper_aerodigestive_tract (160 cases),central_nervous_system (151 cases),stomach (129 cases),ovary (127 cases),lung (126 cases),haematopoietic_and_lymphoid_tissue (111 cases),urinary_tract (74 cases),pancreas (60 cases),liver (57 cases),skin (53 cases),biliary_tract (28 cases),prostate (25 cases),endometrium (18 cases),bone (15…	large_intestine (2857 cases),lung (1950 cases),breast (1840 cases),upper_aerodigestive_tract (1518 cases),oesophagus (1478 cases),ovary (1326 cases),central_nervous_system (1152 cases),haematopoietic_and_lymphoid_tissue (1148 cases),stomach (938 cases),liver (933 cases),urinary_tract (926 cases),pancreas (594 cases),skin (585 cases),prostate (222 cases),endometrium (215 cases),biliary_tract (207 …	P53 DNA-binding domain (109-288)	-
CGST25	CGST25P1	Preoperative	ATM	R2832H	ataxia telangiectasia mutated	CCDS31669.1	11	108216546	108216546	G	A	Substitution	Nonsynonymous coding	CHIP	0.098389	2856	281	No	-	R2832R/R2832S/R2832C large_intestine (5 cases),haematopoietic_and_lymphoid_tissue (2 cases),NS (1 cases),central_nervous_system (1 cases),stomach (1 cases),lung (1 cases)	prostate (1 cases),haematopoietic_and_lymphoid_tissue (1 cases)	haematopoietic_and_lymphoid_tissue (358 cases),large_intestine (247 cases),lung (79 cases),skin (45 cases),stomach (37 cases),breast (34 cases),kidney (34 cases),endometrium (34 cases),liver (32 cases),pancreas (27 cases),urinary_tract (24 cases),prostate (21 cases),central_nervous_system (15 cases),oesophagus (13 cases),ovary (9 cases),upper_aerodigestive_tract (9 cases),bone (6 cases),thyroid (…	Ataxia telangiectasia mutated (ATM), catalytic domain (2683-2962); Phosphoinositide 3-kinase, catalytic domain (2715-2964)	-
CGST25	CGST25P1	Preoperative	TP53	G245S	tumor protein p53	CCDS11118.1	17	7577548	7577548	C	T	Substitution	Nonsynonymous coding	CHIP	0.004515	2215	10	Yes	large_intestine (119 cases),stomach (36 cases),breast (30 cases),ovary (26 cases),central_nervous_system (26 cases),oesophagus (23 cases),haematopoietic_and_lymphoid_tissue (21 cases),upper_aerodigestive_tract (14 cases),urinary_tract (12 cases),pancreas (12 cases),lung (10 cases),skin (6 cases),vulva (5 cases),liver (4 cases),prostate (4 cases),small_intestine (4 cases),endometrium (2 cases),sal…	G245L/G245R/GM245EM/G245F/G245C/GM245VM/G245N/G245D/G245V/G245H/G245G/G245A lung (69 cases),large_intestine (41 cases),oesophagus (37 cases),upper_aerodigestive_tract (34 cases),breast (24 cases),ovary (18 cases),haematopoietic_and_lymphoid_tissue (14 cases),liver (12 cases),urinary_tract (10 cases),stomach (8 cases),central_nervous_system (8 cases),pancreas (7 cases),skin (7 cases),prostate (6 c…	large_intestine (439 cases),liver (309 cases),lung (272 cases),breast (248 cases),upper_aerodigestive_tract (190 cases),haematopoietic_and_lymphoid_tissue (177 cases),oesophagus (161 cases),ovary (153 cases),stomach (141 cases),central_nervous_system (140 cases),urinary_tract (123 cases),skin (104 cases),pancreas (57 cases),endometrium (56 cases),biliary_tract (31 cases),prostate (24 cases),soft_…	large_intestine (2857 cases),lung (1950 cases),breast (1840 cases),upper_aerodigestive_tract (1518 cases),oesophagus (1478 cases),ovary (1326 cases),central_nervous_system (1152 cases),haematopoietic_and_lymphoid_tissue (1148 cases),stomach (938 cases),liver (933 cases),urinary_tract (926 cases),pancreas (594 cases),skin (585 cases),prostate (222 cases),endometrium (215 cases),biliary_tract (207 …	P53 DNA-binding domain (109-288)	-
CGST25	CGST25P1	Preoperative	TP53	H179del	tumor protein p53	CCDS11118.1	17	7578393	7578395	ATG	NULL	Deletion	In-frame deletion	CHIP	0.006617	3325	22	No	-	-	large_intestine (484 cases),breast (199 cases),oesophagus (178 cases),upper_aerodigestive_tract (160 cases),central_nervous_system (151 cases),stomach (129 cases),ovary (127 cases),lung (126 cases),haematopoietic_and_lymphoid_tissue (111 cases),urinary_tract (74 cases),pancreas (60 cases),liver (57 cases),skin (53 cases),biliary_tract (28 cases),prostate (25 cases),endometrium (18 cases),bone (15…	large_intestine (2857 cases),lung (1950 cases),breast (1840 cases),upper_aerodigestive_tract (1518 cases),oesophagus (1478 cases),ovary (1326 cases),central_nervous_system (1152 cases),haematopoietic_and_lymphoid_tissue (1148 cases),stomach (938 cases),liver (933 cases),urinary_tract (926 cases),pancreas (594 cases),skin (585 cases),prostate (222 cases),endometrium (215 cases),biliary_tract (207 …	P53 DNA-binding domain (109-288)	-
CGST26	CGST26P	Baseline	CDK4	L125Q	cyclin-dependent kinase 4	CCDS8953.1	12	58144854	58144854	A	T	Substitution	Nonsynonymous coding	ctDNA	0.003224	1551	5	No	-	L125V urinary_tract (1 cases)	liver (1 cases),large_intestine (1 cases)	large_intestine (13 cases),skin (8 cases),endometrium (6 cases),haematopoietic_and_lymphoid_tissue (4 cases),breast (3 cases),kidney (3 cases),prostate (2 cases),lung (2 cases),urinary_tract (2 cases),biliary_tract (2 cases),ovary (1 cases),NS (1 cases),pancreas (1 cases),liver (1 cases),oesophagus (1 cases),central_nervous_system (1 cases)	Catalytic domain of the Serine/Threonine Kinase, Cyclin-Dependent protein Kinase 4 (5-295); Serine/Threonine protein kinases, catalytic domain (6-295)	-
CGST26	CGST26P1	Preoperative	CDK4	L125Q	cyclin-dependent kinase 4	CCDS8953.1	12	58144854	58144854	A	T	Substitution	Nonsynonymous coding	ctDNA	0.0007	1428.57	1	No	-	L125V urinary_tract (1 cases)	liver (1 cases),large_intestine (1 cases)	large_intestine (13 cases),skin (8 cases),endometrium (6 cases),haematopoietic_and_lymphoid_tissue (4 cases),breast (3 cases),kidney (3 cases),prostate (2 cases),lung (2 cases),urinary_tract (2 cases),biliary_tract (2 cases),ovary (1 cases),NS (1 cases),pancreas (1 cases),liver (1 cases),oesophagus (1 cases),central_nervous_system (1 cases)	Catalytic domain of the Serine/Threonine Kinase, Cyclin-Dependent protein Kinase 4 (5-295); Serine/Threonine protein kinases, catalytic domain (6-295)	-
CGST28	CGST28P	Baseline	PIK3R1	R577_L581del	phosphoinositide-3-kinase, regulatory subunit 1 (alpha)	CCDS3993.1	5	67591135	67591149	GAGAGACCAATACTT	NULL	Deletion	In-frame deletion	ctDNA	0.016239	1170	19	No	endometrium (1 cases)	-	endometrium (27 cases),breast (13 cases),large_intestine (11 cases),central_nervous_system (9 cases),ovary (2 cases),stomach (2 cases),skin (1 cases),haematopoietic_and_lymphoid_tissue (1 cases),urinary_tract (1 cases),meninges (1 cases),upper_aerodigestive_tract (1 cases),oesophagus (1 cases)	endometrium (108 cases),large_intestine (105 cases),central_nervous_system (50 cases),breast (43 cases),skin (17 cases),lung (16 cases),haematopoietic_and_lymphoid_tissue (15 cases),stomach (8 cases),oesophagus (8 cases),liver (7 cases),upper_aerodigestive_tract (7 cases),ovary (6 cases),kidney (5 cases),urinary_tract (4 cases),pancreas (2 cases),prostate (2 cases),bone (1 cases),thyroid (1 cases…	-	-
CGST28	CGST28P	Baseline	JAK2	L611S	Janus kinase 2	CCDS6457.1	9	5073753	5073753	T	C	Substitution	Nonsynonymous coding	ctDNA	0.117746	1775	209	No	haematopoietic_and_lymphoid_tissue (2 cases)	L611V haematopoietic_and_lymphoid_tissue (3 cases)	haematopoietic_and_lymphoid_tissue (8 cases),breast (1 cases),lung (1 cases)	haematopoietic_and_lymphoid_tissue (35385 cases),large_intestine (84 cases),lung (39 cases),skin (16 cases),stomach (15 cases),endometrium (15 cases),breast (12 cases),kidney (12 cases),liver (10 cases),ovary (7 cases),prostate (7 cases),oesophagus (6 cases),upper_aerodigestive_tract (5 cases),central_nervous_system (3 cases),bone (2 cases),urinary_tract (2 cases),thyroid (2 cases),meninges (1 ca…	Pseudokinase (repeat 1) domain of the Protein Tyrosine Kinases, Janus kinases 2 and 3 (549-806)	-
CGST28	CGST28P1	Preoperative	PIK3R1	R577_L581del	phosphoinositide-3-kinase, regulatory subunit 1 (alpha)	CCDS3993.1	5	67591135	67591149	GAGAGACCAATACTT	NULL	Deletion	In-frame deletion	ctDNA	0.007022	712	5	No	endometrium (1 cases)	-	endometrium (27 cases),breast (13 cases),large_intestine (11 cases),central_nervous_system (9 cases),ovary (2 cases),stomach (2 cases),skin (1 cases),haematopoietic_and_lymphoid_tissue (1 cases),urinary_tract (1 cases),meninges (1 cases),upper_aerodigestive_tract (1 cases),oesophagus (1 cases)	endometrium (108 cases),large_intestine (105 cases),central_nervous_system (50 cases),breast (43 cases),skin (17 cases),lung (16 cases),haematopoietic_and_lymphoid_tissue (15 cases),stomach (8 cases),oesophagus (8 cases),liver (7 cases),upper_aerodigestive_tract (7 cases),ovary (6 cases),kidney (5 cases),urinary_tract (4 cases),pancreas (2 cases),prostate (2 cases),bone (1 cases),thyroid (1 cases…	-	-
CGST28	CGST28P1	Preoperative	JAK2	L611S	Janus kinase 2	CCDS6457.1	9	5073753	5073753	T	C	Substitution	Nonsynonymous coding	ctDNA	0.134951	1030	139	No	haematopoietic_and_lymphoid_tissue (2 cases)	L611V haematopoietic_and_lymphoid_tissue (3 cases)	haematopoietic_and_lymphoid_tissue (8 cases),breast (1 cases),lung (1 cases)	haematopoietic_and_lymphoid_tissue (35385 cases),large_intestine (84 cases),lung (39 cases),skin (16 cases),stomach (15 cases),endometrium (15 cases),breast (12 cases),kidney (12 cases),liver (10 cases),ovary (7 cases),prostate (7 cases),oesophagus (6 cases),upper_aerodigestive_tract (5 cases),central_nervous_system (3 cases),bone (2 cases),urinary_tract (2 cases),thyroid (2 cases),meninges (1 ca…	Pseudokinase (repeat 1) domain of the Protein Tyrosine Kinases, Janus kinases 2 and 3 (549-806)	-
CGST30	CGST30P	Baseline	TP53	R273H	tumor protein p53	CCDS11118.1	17	7577120	7577120	C	T	Substitution	Nonsynonymous coding	CHIP	0.003145	1590	5	Yes	large_intestine (156 cases),lung (77 cases),breast (70 cases),ovary (57 cases),central_nervous_system (54 cases),upper_aerodigestive_tract (45 cases),oesophagus (36 cases),stomach (30 cases),haematopoietic_and_lymphoid_tissue (29 cases),pancreas (27 cases),urinary_tract (19 cases),skin (8 cases),endometrium (8 cases),biliary_tract (6 cases),bone (4 cases),penis (4 cases),liver (4 cases),vulva (3 …	R273P/R273G/R273C/RV273SV/R273R/R273L/R273S central_nervous_system (175 cases),large_intestine (126 cases),lung (107 cases),ovary (46 cases),stomach (40 cases),oesophagus (38 cases),upper_aerodigestive_tract (38 cases),haematopoietic_and_lymphoid_tissue (37 cases),breast (29 cases),liver (29 cases),urinary_tract (27 cases),pancreas (21 cases),endometrium (16 cases),skin (13 cases),bone (10 cases)…	large_intestine (123 cases),lung (94 cases),breast (91 cases),oesophagus (88 cases),upper_aerodigestive_tract (76 cases),ovary (64 cases),haematopoietic_and_lymphoid_tissue (61 cases),skin (49 cases),stomach (47 cases),urinary_tract (47 cases),central_nervous_system (46 cases),liver (38 cases),pancreas (30 cases),kidney (15 cases),soft_tissue (12 cases),biliary_tract (12 cases),endometrium (11 ca…	large_intestine (2857 cases),lung (1950 cases),breast (1840 cases),upper_aerodigestive_tract (1518 cases),oesophagus (1478 cases),ovary (1326 cases),central_nervous_system (1152 cases),haematopoietic_and_lymphoid_tissue (1148 cases),stomach (938 cases),liver (933 cases),urinary_tract (926 cases),pancreas (594 cases),skin (585 cases),prostate (222 cases),endometrium (215 cases),biliary_tract (207 …	P53 DNA-binding domain (109-288)	-
CGST30	CGST30P	Baseline	CDH1	I326F	cadherin 1, type 1, E-cadherin (epithelial)	CCDS10869.1	16	68845730	68845730	A	T	Substitution	Nonsynonymous coding	ctDNA	0.002851	1754	5	No	-	-	breast (1 cases),central_nervous_system (1 cases)	breast (198 cases),stomach (108 cases),large_intestine (104 cases),endometrium (20 cases),lung (16 cases),skin (15 cases),urinary_tract (12 cases),oesophagus (9 cases),haematopoietic_and_lymphoid_tissue (8 cases),upper_aerodigestive_tract (6 cases),central_nervous_system (6 cases),NS (5 cases),kidney (5 cases),prostate (5 cases),biliary_tract (5 cases),soft_tissue (4 cases),liver (4 cases),ovary …	-	-
CGST30	CGST30P	Baseline	AR	L341Q	androgen receptor	CCDS14387.1	X	66766010	66766010	T	A	Substitution	Nonsynonymous coding	ctDNA	0.003873	1291	5	No	-	-	skin (1 cases)	large_intestine (75 cases),lung (33 cases),stomach (30 cases),skin (26 cases),upper_aerodigestive_tract (25 cases),endometrium (14 cases),breast (12 cases),oesophagus (11 cases),liver (10 cases),prostate (10 cases),ovary (8 cases),central_nervous_system (5 cases),kidney (4 cases),urinary_tract (3 cases),pancreas (3 cases),biliary_tract (3 cases),bone (2 cases),pleura (1 cases),haematopoietic_and_…	Androgen receptor (6-449)	-
CGST30	CGST30P	Baseline	STK11	K64*	serine/threonine kinase 11	CCDS45896.1	19	1207102	1207102	A	T	Substitution	Nonsense	ctDNA	0.003903	1281	5	No	-	-	cervix (12 cases),lung (11 cases),large_intestine (7 cases),pancreas (1 cases),breast (1 cases),kidney (1 cases)	lung (198 cases),large_intestine (54 cases),cervix (26 cases),skin (25 cases),stomach (13 cases),pancreas (10 cases),kidney (6 cases),breast (5 cases),haematopoietic_and_lymphoid_tissue (5 cases),gastrointestinal_tract_(site_indeterminate) (5 cases),liver (3 cases),biliary_tract (3 cases),ovary (2 cases),upper_aerodigestive_tract (2 cases),central_nervous_system (2 cases),small_intestine (2 cases…	Catalytic domain of Protein Kinases (55-306); Serine/Threonine protein kinases, catalytic domain (49-309)	-
CGST30	CGST30P	Baseline	MYC	H256L	v-myc avian myelocytomatosis viral oncogene homolog	CCDS6359.2	8	128751230	128751230	A	T	Substitution	Nonsynonymous coding	ctDNA	0.004225	1420	6	No	-	-	haematopoietic_and_lymphoid_tissue (1 cases)	haematopoietic_and_lymphoid_tissue (45 cases),large_intestine (20 cases),skin (10 cases),lung (9 cases),stomach (8 cases),endometrium (8 cases),urinary_tract (4 cases),liver (4 cases),ovary (3 cases),kidney (2 cases),pancreas (2 cases),upper_aerodigestive_tract (2 cases),biliary_tract (2 cases),bone (1 cases),breast (1 cases),oesophagus (1 cases),autonomic_ganglia (1 cases),prostate (1 cases),thy…	Myc amino-terminal region (16-360)	-
CGST30	CGST30P1	Preoperative	TP53	R273H	tumor protein p53	CCDS11118.1	17	7577120	7577120	C	T	Substitution	Nonsynonymous coding	CHIP	0.001998	2503	5	Yes	large_intestine (156 cases),lung (77 cases),breast (70 cases),ovary (57 cases),central_nervous_system (54 cases),upper_aerodigestive_tract (45 cases),oesophagus (36 cases),stomach (30 cases),haematopoietic_and_lymphoid_tissue (29 cases),pancreas (27 cases),urinary_tract (19 cases),skin (8 cases),endometrium (8 cases),biliary_tract (6 cases),bone (4 cases),penis (4 cases),liver (4 cases),vulva (3 …	R273P/R273G/R273C/RV273SV/R273R/R273L/R273S central_nervous_system (175 cases),large_intestine (126 cases),lung (107 cases),ovary (46 cases),stomach (40 cases),oesophagus (38 cases),upper_aerodigestive_tract (38 cases),haematopoietic_and_lymphoid_tissue (37 cases),breast (29 cases),liver (29 cases),urinary_tract (27 cases),pancreas (21 cases),endometrium (16 cases),skin (13 cases),bone (10 cases)…	large_intestine (123 cases),lung (94 cases),breast (91 cases),oesophagus (88 cases),upper_aerodigestive_tract (76 cases),ovary (64 cases),haematopoietic_and_lymphoid_tissue (61 cases),skin (49 cases),stomach (47 cases),urinary_tract (47 cases),central_nervous_system (46 cases),liver (38 cases),pancreas (30 cases),kidney (15 cases),soft_tissue (12 cases),biliary_tract (12 cases),endometrium (11 ca…	large_intestine (2857 cases),lung (1950 cases),breast (1840 cases),upper_aerodigestive_tract (1518 cases),oesophagus (1478 cases),ovary (1326 cases),central_nervous_system (1152 cases),haematopoietic_and_lymphoid_tissue (1148 cases),stomach (938 cases),liver (933 cases),urinary_tract (926 cases),pancreas (594 cases),skin (585 cases),prostate (222 cases),endometrium (215 cases),biliary_tract (207 …	P53 DNA-binding domain (109-288)	-
CGST31	CGST31P	Baseline	IDH2	R149Q	isocitrate dehydrogenase 2 (NADP+), mitochondrial	CCDS10359.1	15	90631907	90631907	C	T	Substitution	Nonsynonymous coding	CHIP	0.0035	579	2	No	-	-	large_intestine (2 cases),stomach (1 cases)	haematopoietic_and_lymphoid_tissue (656 cases),central_nervous_system (111 cases),large_intestine (32 cases),bone (26 cases),biliary_tract (24 cases),skin (9 cases),endometrium (5 cases),urinary_tract (4 cases),lung (4 cases),liver (3 cases),stomach (2 cases),soft_tissue (2 cases),kidney (2 cases),ovary (1 cases),breast (1 cases),pancreas (1 cases),oesophagus (1 cases),autonomic_ganglia (1 cases)	isocitrate dehydrogenase (39-451)	-
CGST31	CGST31P	Baseline	ESR1	T311M	estrogen receptor 1	CCDS5234.1	6	152265479	152265479	C	T	Substitution	Nonsynonymous coding	CHIP	0.094684	602	57	No	large_intestine (1 cases),stomach (1 cases)	-	large_intestine (2 cases),central_nervous_system (2 cases)	large_intestine (51 cases),lung (21 cases),endometrium (15 cases),stomach (13 cases),skin (11 cases),central_nervous_system (11 cases),breast (9 cases),pancreas (4 cases),liver (4 cases),oesophagus (4 cases),kidney (3 cases),prostate (3 cases),ovary (2 cases),haematopoietic_and_lymphoid_tissue (2 cases),autonomic_ganglia (1 cases),thyroid (1 cases),cervix (1 cases),upper_aerodigestive_tract (1 ca…	Ligand binding domain of Estrogen receptor, which are activated by the hormone 17beta-estradiol (estrogen) (310-547)	-
CGST31	CGST31P2	Postoperative	DNMT3A	L888P	DNA (cytosine-5-)-methyltransferase 3 alpha	CCDS33157.1	2	25457224	25457224	A	G	Substitution	Nonsynonymous coding	CHIP	0.001015	5911	6	No	-	-	haematopoietic_and_lymphoid_tissue (11 cases),breast (1 cases),central_nervous_system (1 cases),lung (1 cases)	haematopoietic_and_lymphoid_tissue (1116 cases),large_intestine (51 cases),lung (33 cases),skin (15 cases),liver (13 cases),stomach (12 cases),endometrium (11 cases),kidney (10 cases),breast (9 cases),ovary (7 cases),oesophagus (5 cases),central_nervous_system (5 cases),prostate (4 cases),thyroid (4 cases),urinary_tract (3 cases),bone (2 cases),upper_aerodigestive_tract (2 cases),biliary_tract (2…	S-adenosylmethionine-dependent methyltransferases (SAM or AdoMet-MTase), class I (634-907)	-
CGST31	CGST31P2	Postoperative	IDH2	R149Q	isocitrate dehydrogenase 2 (NADP+), mitochondrial	CCDS10359.1	15	90631907	90631907	C	T	Substitution	Nonsynonymous coding	CHIP	0.003873	4389	17	No	-	-	large_intestine (2 cases),stomach (1 cases)	haematopoietic_and_lymphoid_tissue (656 cases),central_nervous_system (111 cases),large_intestine (32 cases),bone (26 cases),biliary_tract (24 cases),skin (9 cases),endometrium (5 cases),urinary_tract (4 cases),lung (4 cases),liver (3 cases),stomach (2 cases),soft_tissue (2 cases),kidney (2 cases),ovary (1 cases),breast (1 cases),pancreas (1 cases),oesophagus (1 cases),autonomic_ganglia (1 cases)	isocitrate dehydrogenase (39-451)	-
CGST31	CGST31P2	Postoperative	ESR1	T311M	estrogen receptor 1	CCDS5234.1	6	152265479	152265479	C	T	Substitution	Nonsynonymous coding	CHIP	0.088759	5115	454	No	large_intestine (1 cases),stomach (1 cases)	-	large_intestine (2 cases),central_nervous_system (2 cases)	large_intestine (51 cases),lung (21 cases),endometrium (15 cases),stomach (13 cases),skin (11 cases),central_nervous_system (11 cases),breast (9 cases),pancreas (4 cases),liver (4 cases),oesophagus (4 cases),kidney (3 cases),prostate (3 cases),ovary (2 cases),haematopoietic_and_lymphoid_tissue (2 cases),autonomic_ganglia (1 cases),thyroid (1 cases),cervix (1 cases),upper_aerodigestive_tract (1 ca…	Ligand binding domain of Estrogen receptor, which are activated by the hormone 17beta-estradiol (estrogen) (310-547)	-
CGST31	CGST31P1	Preoperative	DNMT3A	L888P	DNA (cytosine-5-)-methyltransferase 3 alpha	CCDS33157.1	2	25457224	25457224	A	G	Substitution	Nonsynonymous coding	CHIP	0.001349	5932	8	No	-	-	haematopoietic_and_lymphoid_tissue (11 cases),breast (1 cases),central_nervous_system (1 cases),lung (1 cases)	haematopoietic_and_lymphoid_tissue (1116 cases),large_intestine (51 cases),lung (33 cases),skin (15 cases),liver (13 cases),stomach (12 cases),endometrium (11 cases),kidney (10 cases),breast (9 cases),ovary (7 cases),oesophagus (5 cases),central_nervous_system (5 cases),prostate (4 cases),thyroid (4 cases),urinary_tract (3 cases),bone (2 cases),upper_aerodigestive_tract (2 cases),biliary_tract (2…	S-adenosylmethionine-dependent methyltransferases (SAM or AdoMet-MTase), class I (634-907)	-
CGST31	CGST31P1	Preoperative	IDH2	R149Q	isocitrate dehydrogenase 2 (NADP+), mitochondrial	CCDS10359.1	15	90631907	90631907	C	T	Substitution	Nonsynonymous coding	CHIP	0.002025	4938	10	No	-	-	large_intestine (2 cases),stomach (1 cases)	haematopoietic_and_lymphoid_tissue (656 cases),central_nervous_system (111 cases),large_intestine (32 cases),bone (26 cases),biliary_tract (24 cases),skin (9 cases),endometrium (5 cases),urinary_tract (4 cases),lung (4 cases),liver (3 cases),stomach (2 cases),soft_tissue (2 cases),kidney (2 cases),ovary (1 cases),breast (1 cases),pancreas (1 cases),oesophagus (1 cases),autonomic_ganglia (1 cases)	isocitrate dehydrogenase (39-451)	-
CGST31	CGST31P1	Preoperative	ESR1	T311M	estrogen receptor 1	CCDS5234.1	6	152265479	152265479	C	T	Substitution	Nonsynonymous coding	CHIP	0.073567	5478	403	No	large_intestine (1 cases),stomach (1 cases)	-	large_intestine (2 cases),central_nervous_system (2 cases)	large_intestine (51 cases),lung (21 cases),endometrium (15 cases),stomach (13 cases),skin (11 cases),central_nervous_system (11 cases),breast (9 cases),pancreas (4 cases),liver (4 cases),oesophagus (4 cases),kidney (3 cases),prostate (3 cases),ovary (2 cases),haematopoietic_and_lymphoid_tissue (2 cases),autonomic_ganglia (1 cases),thyroid (1 cases),cervix (1 cases),upper_aerodigestive_tract (1 ca…	Ligand binding domain of Estrogen receptor, which are activated by the hormone 17beta-estradiol (estrogen) (310-547)	-
CGST32	CGST32P	Baseline	ALK	N1497I	anaplastic lymphoma receptor tyrosine kinase	CCDS33172.1	2	29416463	29416463	T	A	Substitution	Nonsynonymous coding	ctDNA	0.002102	2855	6	No	-	-	skin (2 cases)	autonomic_ganglia (206 cases),large_intestine (115 cases),lung (79 cases),skin (75 cases),stomach (23 cases),endometrium (19 cases),breast (18 cases),haematopoietic_and_lymphoid_tissue (18 cases),oesophagus (17 cases),ovary (12 cases),liver (12 cases),upper_aerodigestive_tract (9 cases),kidney (8 cases),urinary_tract (6 cases),soft_tissue (6 cases),central_nervous_system (6 cases),pancreas (5 cas…	-	-
CGST32	CGST32P	Baseline	ALK	E172V	anaplastic lymphoma receptor tyrosine kinase	CCDS33172.1	2	30143011	30143011	T	A	Substitution	Nonsynonymous coding	ctDNA	0.002138	2807	6	No	-	-	-	autonomic_ganglia (206 cases),large_intestine (115 cases),lung (79 cases),skin (75 cases),stomach (23 cases),endometrium (19 cases),breast (18 cases),haematopoietic_and_lymphoid_tissue (18 cases),oesophagus (17 cases),ovary (12 cases),liver (12 cases),upper_aerodigestive_tract (9 cases),kidney (8 cases),urinary_tract (6 cases),soft_tissue (6 cases),central_nervous_system (6 cases),pancreas (5 cas…	-	-
CGST32	CGST32P	Baseline	KRAS	G13R	Kirsten rat sarcoma viral oncogene homolog	NM_033360	12	25398282	25398282	C	G	Substitution	Nonsynonymous coding	ctDNA	0.002404	2080	5	Yes	large_intestine (35 cases),lung (4 cases),pancreas (4 cases),biliary_tract (4 cases),thyroid (2 cases),ovary (1 cases),urinary_tract (1 cases),peritoneum (1 cases)	G13V/G13I/G13C/GV13RV/G13G/GV13DI/GV13VV/GV13EV/GV13DV/G13N/G13S/G13A/G13D large_intestine (3528 cases),lung (284 cases),haematopoietic_and_lymphoid_tissue (129 cases),stomach (71 cases),endometrium (62 cases),ovary (47 cases),pancreas (44 cases),soft_tissue (42 cases),thyroid (38 cases),biliary_tract (35 cases),prostate (26 cases),small_intestine (20 cases),gastrointestinal_tract_(site_indetermi…	large_intestine (14088 cases),pancreas (4611 cases),lung (4177 cases),ovary (599 cases),biliary_tract (581 cases),endometrium (365 cases),haematopoietic_and_lymphoid_tissue (289 cases),stomach (185 cases),small_intestine (117 cases),peritoneum (77 cases),thyroid (73 cases),skin (65 cases),prostate (64 cases),urinary_tract (62 cases),cervix (47 cases),upper_aerodigestive_tract (45 cases),breast (4…	large_intestine (18048 cases),pancreas (4720 cases),lung (4542 cases),ovary (649 cases),biliary_tract (626 cases),haematopoietic_and_lymphoid_tissue (488 cases),endometrium (442 cases),stomach (276 cases),small_intestine (142 cases),thyroid (137 cases),prostate (93 cases),peritoneum (91 cases),soft_tissue (87 cases),skin (79 cases),urinary_tract (72 cases),upper_aerodigestive_tract (64 cases),bre…	Ras GTPase family containing H-Ras,N-Ras and K-Ras4A/4B (3-164); Ras-like protein (1-189)	-
CGST32	CGST32P	Baseline	ALK	L347Q	anaplastic lymphoma receptor tyrosine kinase	CCDS33172.1	2	29754895	29754895	A	T	Substitution	Nonsynonymous coding	ctDNA	0.002607	1918	5	No	-	-	stomach (2 cases),ovary (1 cases),lung (1 cases)	autonomic_ganglia (206 cases),large_intestine (115 cases),lung (79 cases),skin (75 cases),stomach (23 cases),endometrium (19 cases),breast (18 cases),haematopoietic_and_lymphoid_tissue (18 cases),oesophagus (17 cases),ovary (12 cases),liver (12 cases),upper_aerodigestive_tract (9 cases),kidney (8 cases),urinary_tract (6 cases),soft_tissue (6 cases),central_nervous_system (6 cases),pancreas (5 cas…	-	-
CGST32	CGST32P	Baseline	BRAF	G469A	v-raf murine sarcoma viral oncogene homolog B	CCDS5863.1	7	140481402	140481402	C	G	Substitution	Nonsynonymous coding	ctDNA	0.006544	2445	16	Yes	lung (10 cases),haematopoietic_and_lymphoid_tissue (7 cases),large_intestine (6 cases),skin (4 cases),prostate (2 cases),urinary_tract (2 cases),small_intestine (2 cases),eye (1 cases)	G469G/G469R/GT469ST/G469E/G469S/G469L/G469V skin (16 cases),lung (13 cases),large_intestine (8 cases),upper_aerodigestive_tract (4 cases),NS (3 cases),biliary_tract (2 cases),haematopoietic_and_lymphoid_tissue (1 cases),cervix (1 cases),thyroid (1 cases),oesophagus (1 cases)	large_intestine (24 cases),skin (20 cases),lung (16 cases),breast (8 cases),endometrium (5 cases),ovary (4 cases),pancreas (2 cases),biliary_tract (2 cases),pleura (1 cases),NS (1 cases),haematopoietic_and_lymphoid_tissue (1 cases),cervix (1 cases),upper_aerodigestive_tract (1 cases),small_intestine (1 cases),adrenal_gland (1 cases)	thyroid (12133 cases),skin (5148 cases),large_intestine (4462 cases),NS (860 cases),haematopoietic_and_lymphoid_tissue (515 cases),central_nervous_system (322 cases),ovary (261 cases),lung (170 cases),eye (67 cases),pituitary (57 cases),endometrium (37 cases),soft_tissue (36 cases),biliary_tract (33 cases),stomach (29 cases),breast (27 cases),prostate (27 cases),liver (24 cases),upper_aerodigesti…	Protein Kinases, catalytic domain (463-715); Protein kinase domain (457-713)	-
CGST32	CGST32P	Baseline	TP53	R248W	tumor protein p53	CCDS11118.1	17	7577539	7577539	G	A	Substitution	Nonsynonymous coding	ctDNA	0.029935	2138	64	Yes	large_intestine (151 cases),breast (60 cases),oesophagus (47 cases),central_nervous_system (38 cases),haematopoietic_and_lymphoid_tissue (32 cases),stomach (32 cases),ovary (31 cases),skin (31 cases),upper_aerodigestive_tract (25 cases),urinary_tract (21 cases),lung (20 cases),endometrium (20 cases),pancreas (13 cases),biliary_tract (9 cases),vulva (4 cases),soft_tissue (4 cases),liver (4 cases),…	RR248CR/R248Q/R248P/R248G/RR248QR/R248L/R248R/RR248LR large_intestine (163 cases),lung (98 cases),breast (79 cases),haematopoietic_and_lymphoid_tissue (73 cases),upper_aerodigestive_tract (63 cases),central_nervous_system (53 cases),stomach (46 cases),urinary_tract (44 cases),oesophagus (44 cases),ovary (40 cases),skin (22 cases),pancreas (19 cases),endometrium (13 cases),liver (12 cases),vulva (…	liver (299 cases),large_intestine (255 cases),lung (206 cases),breast (134 cases),upper_aerodigestive_tract (131 cases),oesophagus (112 cases),stomach (99 cases),haematopoietic_and_lymphoid_tissue (95 cases),ovary (91 cases),central_nervous_system (63 cases),skin (54 cases),urinary_tract (51 cases),pancreas (31 cases),prostate (20 cases),endometrium (15 cases),soft_tissue (12 cases),kidney (10 ca…	large_intestine (2857 cases),lung (1950 cases),breast (1840 cases),upper_aerodigestive_tract (1518 cases),oesophagus (1478 cases),ovary (1326 cases),central_nervous_system (1152 cases),haematopoietic_and_lymphoid_tissue (1148 cases),stomach (938 cases),liver (933 cases),urinary_tract (926 cases),pancreas (594 cases),skin (585 cases),prostate (222 cases),endometrium (215 cases),biliary_tract (207 …	P53 DNA-binding domain (109-288)	-
CGST33	CGST33P	Baseline	ERBB2	R756Cfs*2	v-erb-b2 avian erythroblastic leukemia viral oncogene homolog 2	CCDS32642.1	17	37880216	37880216	NULL	GTGTT	Insertion	Frameshift	ctDNA	0.006435	2331	15	No	-	-	breast (16 cases),small_intestine (6 cases),stomach (5 cases),large_intestine (3 cases),lung (3 cases),endometrium (2 cases),skin (1 cases),kidney (1 cases)	lung (104 cases),large_intestine (78 cases),breast (42 cases),stomach (39 cases),urinary_tract (36 cases),skin (30 cases),ovary (17 cases),pancreas (15 cases),haematopoietic_and_lymphoid_tissue (12 cases),upper_aerodigestive_tract (12 cases),endometrium (11 cases),kidney (10 cases),oesophagus (8 cases),biliary_tract (8 cases),central_nervous_system (7 cases),small_intestine (7 cases),liver (6 cas…	-	-
CGST33	CGST33P	Baseline	TP53	Q192*	tumor protein p53	CCDS11118.1	17	7578275	7578275	G	A	Substitution	Nonsense	ctDNA	0.023212	2628	61	Yes	breast (16 cases),ovary (12 cases),lung (10 cases),urinary_tract (8 cases),oesophagus (8 cases),stomach (5 cases),liver (5 cases),upper_aerodigestive_tract (5 cases),haematopoietic_and_lymphoid_tissue (4 cases),skin (4 cases),large_intestine (4 cases),biliary_tract (2 cases),kidney (1 cases),pancreas (1 cases),cervix (1 cases),thyroid (1 cases),eye (1 cases),endometrium (1 cases)	-	large_intestine (143 cases),breast (115 cases),ovary (93 cases),lung (86 cases),haematopoietic_and_lymphoid_tissue (83 cases),oesophagus (83 cases),upper_aerodigestive_tract (71 cases),central_nervous_system (57 cases),stomach (44 cases),skin (41 cases),liver (35 cases),pancreas (34 cases),urinary_tract (29 cases),biliary_tract (12 cases),endometrium (8 cases),vulva (7 cases),soft_tissue (6 cases…	large_intestine (2857 cases),lung (1950 cases),breast (1840 cases),upper_aerodigestive_tract (1518 cases),oesophagus (1478 cases),ovary (1326 cases),central_nervous_system (1152 cases),haematopoietic_and_lymphoid_tissue (1148 cases),stomach (938 cases),liver (933 cases),urinary_tract (926 cases),pancreas (594 cases),skin (585 cases),prostate (222 cases),endometrium (215 cases),biliary_tract (207 …	P53 DNA-binding domain (109-288)	-
CGST38	CGST38P	Baseline	DNMT3A	I769V	DNA (cytosine-5-)-methyltransferase 3 alpha	CCDS33157.1	2	25463188	25463188	T	C	Substitution	Nonsynonymous coding	CHIP	0.0029	1724	5	No	-	-	haematopoietic_and_lymphoid_tissue (25 cases),large_intestine (1 cases),lung (1 cases),endometrium (1 cases)	haematopoietic_and_lymphoid_tissue (1116 cases),large_intestine (51 cases),lung (33 cases),skin (15 cases),liver (13 cases),stomach (12 cases),endometrium (11 cases),kidney (10 cases),breast (9 cases),ovary (7 cases),oesophagus (5 cases),central_nervous_system (5 cases),prostate (4 cases),thyroid (4 cases),urinary_tract (3 cases),bone (2 cases),upper_aerodigestive_tract (2 cases),biliary_tract (2…	S-adenosylmethionine-dependent methyltransferases (SAM or AdoMet-MTase), class I (634-907); Site-specific DNA methylase [DNA replication, recombination, and repair] (632-795)	-
CGST38	CGST38P	Baseline	DNMT3A	R736H	DNA (cytosine-5-)-methyltransferase 3 alpha	CCDS33157.1	2	25463286	25463286	C	T	Substitution	Nonsynonymous coding	CHIP	0.003937	1778	7	No	haematopoietic_and_lymphoid_tissue (11 cases)	R736C/R736G haematopoietic_and_lymphoid_tissue (8 cases)	haematopoietic_and_lymphoid_tissue (31 cases),ovary (1 cases),central_nervous_system (1 cases),prostate (1 cases),endometrium (1 cases)	haematopoietic_and_lymphoid_tissue (1116 cases),large_intestine (51 cases),lung (33 cases),skin (15 cases),liver (13 cases),stomach (12 cases),endometrium (11 cases),kidney (10 cases),breast (9 cases),ovary (7 cases),oesophagus (5 cases),central_nervous_system (5 cases),prostate (4 cases),thyroid (4 cases),urinary_tract (3 cases),bone (2 cases),upper_aerodigestive_tract (2 cases),biliary_tract (2…	S-adenosylmethionine-dependent methyltransferases (SAM or AdoMet-MTase), class I (634-907); Site-specific DNA methylase [DNA replication, recombination, and repair] (632-795)	-
CGST38	CGST38P2	Postoperative	DNMT3A	I769V	DNA (cytosine-5-)-methyltransferase 3 alpha	CCDS33157.1	2	25463188	25463188	T	C	Substitution	Nonsynonymous coding	CHIP	0.002078	3368	7	No	-	-	haematopoietic_and_lymphoid_tissue (25 cases),large_intestine (1 cases),lung (1 cases),endometrium (1 cases)	haematopoietic_and_lymphoid_tissue (1116 cases),large_intestine (51 cases),lung (33 cases),skin (15 cases),liver (13 cases),stomach (12 cases),endometrium (11 cases),kidney (10 cases),breast (9 cases),ovary (7 cases),oesophagus (5 cases),central_nervous_system (5 cases),prostate (4 cases),thyroid (4 cases),urinary_tract (3 cases),bone (2 cases),upper_aerodigestive_tract (2 cases),biliary_tract (2…	S-adenosylmethionine-dependent methyltransferases (SAM or AdoMet-MTase), class I (634-907); Site-specific DNA methylase [DNA replication, recombination, and repair] (632-795)	-
CGST38	CGST38P2	Postoperative	DNMT3A	P743L	DNA (cytosine-5-)-methyltransferase 3 alpha	CCDS33157.1	2	25463265	25463265	G	A	Substitution	Nonsynonymous coding	CHIP	0.002874	3827	11	No	-	-	haematopoietic_and_lymphoid_tissue (2 cases),large_intestine (1 cases),prostate (1 cases),endometrium (1 cases)	haematopoietic_and_lymphoid_tissue (1116 cases),large_intestine (51 cases),lung (33 cases),skin (15 cases),liver (13 cases),stomach (12 cases),endometrium (11 cases),kidney (10 cases),breast (9 cases),ovary (7 cases),oesophagus (5 cases),central_nervous_system (5 cases),prostate (4 cases),thyroid (4 cases),urinary_tract (3 cases),bone (2 cases),upper_aerodigestive_tract (2 cases),biliary_tract (2…	S-adenosylmethionine-dependent methyltransferases (SAM or AdoMet-MTase), class I (634-907); Site-specific DNA methylase [DNA replication, recombination, and repair] (632-795)	-
CGST38	CGST38P2	Postoperative	DNMT3A	R736H	DNA (cytosine-5-)-methyltransferase 3 alpha	CCDS33157.1	2	25463286	25463286	C	T	Substitution	Nonsynonymous coding	CHIP	0.003431	3498	12	No	haematopoietic_and_lymphoid_tissue (11 cases)	R736C/R736G haematopoietic_and_lymphoid_tissue (8 cases)	haematopoietic_and_lymphoid_tissue (31 cases),ovary (1 cases),central_nervous_system (1 cases),prostate (1 cases),endometrium (1 cases)	haematopoietic_and_lymphoid_tissue (1116 cases),large_intestine (51 cases),lung (33 cases),skin (15 cases),liver (13 cases),stomach (12 cases),endometrium (11 cases),kidney (10 cases),breast (9 cases),ovary (7 cases),oesophagus (5 cases),central_nervous_system (5 cases),prostate (4 cases),thyroid (4 cases),urinary_tract (3 cases),bone (2 cases),upper_aerodigestive_tract (2 cases),biliary_tract (2…	S-adenosylmethionine-dependent methyltransferases (SAM or AdoMet-MTase), class I (634-907); Site-specific DNA methylase [DNA replication, recombination, and repair] (632-795)	-
CGST38	CGST38P1	Preoperative	DNMT3A	I769V	DNA (cytosine-5-)-methyltransferase 3 alpha	CCDS33157.1	2	25463188	25463188	T	C	Substitution	Nonsynonymous coding	CHIP	0.002774	2163	6	No	-	-	haematopoietic_and_lymphoid_tissue (25 cases),large_intestine (1 cases),lung (1 cases),endometrium (1 cases)	haematopoietic_and_lymphoid_tissue (1116 cases),large_intestine (51 cases),lung (33 cases),skin (15 cases),liver (13 cases),stomach (12 cases),endometrium (11 cases),kidney (10 cases),breast (9 cases),ovary (7 cases),oesophagus (5 cases),central_nervous_system (5 cases),prostate (4 cases),thyroid (4 cases),urinary_tract (3 cases),bone (2 cases),upper_aerodigestive_tract (2 cases),biliary_tract (2…	S-adenosylmethionine-dependent methyltransferases (SAM or AdoMet-MTase), class I (634-907); Site-specific DNA methylase [DNA replication, recombination, and repair] (632-795)	-
CGST38	CGST38P1	Preoperative	DNMT3A	P743L	DNA (cytosine-5-)-methyltransferase 3 alpha	CCDS33157.1	2	25463265	25463265	G	A	Substitution	Nonsynonymous coding	CHIP	0.0029	2413	7	No	-	-	haematopoietic_and_lymphoid_tissue (2 cases),large_intestine (1 cases),prostate (1 cases),endometrium (1 cases)	haematopoietic_and_lymphoid_tissue (1116 cases),large_intestine (51 cases),lung (33 cases),skin (15 cases),liver (13 cases),stomach (12 cases),endometrium (11 cases),kidney (10 cases),breast (9 cases),ovary (7 cases),oesophagus (5 cases),central_nervous_system (5 cases),prostate (4 cases),thyroid (4 cases),urinary_tract (3 cases),bone (2 cases),upper_aerodigestive_tract (2 cases),biliary_tract (2…	S-adenosylmethionine-dependent methyltransferases (SAM or AdoMet-MTase), class I (634-907); Site-specific DNA methylase [DNA replication, recombination, and repair] (632-795)	-
CGST38	CGST38P1	Preoperative	DNMT3A	R736H	DNA (cytosine-5-)-methyltransferase 3 alpha	CCDS33157.1	2	25463286	25463286	C	T	Substitution	Nonsynonymous coding	CHIP	0.005037	2184	11	No	haematopoietic_and_lymphoid_tissue (11 cases)	R736C/R736G haematopoietic_and_lymphoid_tissue (8 cases)	haematopoietic_and_lymphoid_tissue (31 cases),ovary (1 cases),central_nervous_system (1 cases),prostate (1 cases),endometrium (1 cases)	haematopoietic_and_lymphoid_tissue (1116 cases),large_intestine (51 cases),lung (33 cases),skin (15 cases),liver (13 cases),stomach (12 cases),endometrium (11 cases),kidney (10 cases),breast (9 cases),ovary (7 cases),oesophagus (5 cases),central_nervous_system (5 cases),prostate (4 cases),thyroid (4 cases),urinary_tract (3 cases),bone (2 cases),upper_aerodigestive_tract (2 cases),biliary_tract (2…	S-adenosylmethionine-dependent methyltransferases (SAM or AdoMet-MTase), class I (634-907); Site-specific DNA methylase [DNA replication, recombination, and repair] (632-795)	-
CGST44	CGST44P	Baseline	MLH1	K618_A619insA	mutL homolog 1	CCDS2663.1	3	37089132	37089132	NULL	GGC	Insertion	In-frame insertion	CHIP	0.011243	3380	38	No	-	-	large_intestine (8 cases)	large_intestine (119 cases),skin (18 cases),lung (15 cases),endometrium (13 cases),ovary (12 cases),breast (10 cases),haematopoietic_and_lymphoid_tissue (8 cases),stomach (7 cases),urinary_tract (7 cases),liver (7 cases),pancreas (6 cases),kidney (5 cases),bone (4 cases),prostate (4 cases),central_nervous_system (3 cases),soft_tissue (2 cases),oesophagus (2 cases),NS (1 cases),autonomic_ganglia (…	-	-
CGST44	CGST44P2	Postoperative	MLH1	K618_A619insA	mutL homolog 1	CCDS2663.1	3	37089132	37089132	NULL	GGC	Insertion	In-frame insertion	CHIP	0.006658	3154	21	No	-	-	large_intestine (8 cases)	large_intestine (119 cases),skin (18 cases),lung (15 cases),endometrium (13 cases),ovary (12 cases),breast (10 cases),haematopoietic_and_lymphoid_tissue (8 cases),stomach (7 cases),urinary_tract (7 cases),liver (7 cases),pancreas (6 cases),kidney (5 cases),bone (4 cases),prostate (4 cases),central_nervous_system (3 cases),soft_tissue (2 cases),oesophagus (2 cases),NS (1 cases),autonomic_ganglia (…	-	-
CGST44	CGST44P1	Preoperative	MLH1	K618_A619insA	mutL homolog 1	CCDS2663.1	3	37089132	37089132	NULL	GGC	Insertion	In-frame insertion	CHIP	0.003741	3208	12	No	-	-	large_intestine (8 cases)	large_intestine (119 cases),skin (18 cases),lung (15 cases),endometrium (13 cases),ovary (12 cases),breast (10 cases),haematopoietic_and_lymphoid_tissue (8 cases),stomach (7 cases),urinary_tract (7 cases),liver (7 cases),pancreas (6 cases),kidney (5 cases),bone (4 cases),prostate (4 cases),central_nervous_system (3 cases),soft_tissue (2 cases),oesophagus (2 cases),NS (1 cases),autonomic_ganglia (…	-	-
CGST45	CGST45P	Baseline	HRAS	G13V	Harvey rat sarcoma viral oncogene homolog	CCDS7698.1	11	534285	534285	C	A	Substitution	Nonsynonymous coding	ctDNA	0.000449236	2226	1	Yes	upper_aerodigestive_tract (7 cases),skin (5 cases),urinary_tract (4 cases),thymus (1 cases),lung (1 cases),thyroid (1 cases),soft_tissue (1 cases)	G13S/G13C/G13D/G13G/G13R skin (265 cases),upper_aerodigestive_tract (21 cases),thyroid (18 cases),urinary_tract (17 cases),soft_tissue (8 cases),salivary_gland (4 cases),lung (4 cases),vulva (3 cases),prostate (3 cases),adrenal_gland (2 cases),bone (1 cases),breast (1 cases),haematopoietic_and_lymphoid_tissue (1 cases),large_intestine (1 cases)	urinary_tract (127 cases),skin (78 cases),upper_aerodigestive_tract (73 cases),thyroid (65 cases),soft_tissue (26 cases),cervix (21 cases),salivary_gland (15 cases),stomach (14 cases),pituitary (9 cases),vulva (6 cases),breast (4 cases),large_intestine (4 cases),bone (3 cases),prostate (3 cases),lung (3 cases),penis (1 cases),haematopoietic_and_lymphoid_tissue (1 cases),oesophagus (1 cases)	skin (487 cases),urinary_tract (221 cases),thyroid (212 cases),upper_aerodigestive_tract (140 cases),soft_tissue (40 cases),salivary_gland (35 cases),prostate (35 cases),cervix (23 cases),lung (20 cases),large_intestine (15 cases),stomach (14 cases),haematopoietic_and_lymphoid_tissue (13 cases),vulva (10 cases),pituitary (10 cases),central_nervous_system (8 cases),breast (7 cases),bone (5 cases),…	GTPase SAR1 and related small G proteins [General function prediction only] (1-147); Ras GTPase family containing H-Ras,N-Ras and K-Ras4A/4B (3-150)	-
CGST45	CGST45P2	Postoperative	PTEN	A137E	phosphatase and tensin homolog	CCDS31238.1	10	89692926	89692926	C	A	Substitution	Nonsynonymous coding	ctDNA	0.002351	2552	6	No	-	A137V/A137T upper_aerodigestive_tract (1 cases),large_intestine (1 cases)	endometrium (43 cases),central_nervous_system (25 cases),large_intestine (23 cases),ovary (4 cases),breast (4 cases),skin (4 cases),thyroid (4 cases),prostate (3 cases),lung (3 cases),cervix (2 cases),bone (1 cases),NS (1 cases),haematopoietic_and_lymphoid_tissue (1 cases),liver (1 cases),genital_tract (1 cases),meninges (1 cases),upper_aerodigestive_tract (1 cases)	endometrium (845 cases),central_nervous_system (560 cases),large_intestine (337 cases),haematopoietic_and_lymphoid_tissue (131 cases),skin (101 cases),breast (99 cases),lung (75 cases),prostate (59 cases),kidney (45 cases),ovary (44 cases),stomach (42 cases),thyroid (28 cases),liver (24 cases),upper_aerodigestive_tract (18 cases),cervix (13 cases),oesophagus (12 cases),soft_tissue (11 cases),urin…	Protein tyrosine phosphatases (PTP) catalyze the dephosphorylation of phosphotyrosine peptides (87-184)	-
CGST45	CGST45P2	Postoperative	APC	H2591N	adenomatous polyposis coli	CCDS4107.1	5	112179062	112179062	C	A	Substitution	Nonsynonymous coding	ctDNA	0.00304	1645	5	No	-	-	lung (1 cases)	large_intestine (3183 cases),stomach (159 cases),skin (62 cases),lung (52 cases),soft_tissue (44 cases),small_intestine (43 cases),breast (42 cases),liver (38 cases),pancreas (35 cases),endometrium (35 cases),oesophagus (28 cases),haematopoietic_and_lymphoid_tissue (25 cases),thyroid (24 cases),urinary_tract (21 cases),prostate (20 cases),kidney (16 cases),ovary (15 cases),central_nervous_system …	-	APC basic domain (2223-2568)
CGST45	CGST45P2	Postoperative	HRAS	G13V	Harvey rat sarcoma viral oncogene homolog	CCDS7698.1	11	534285	534285	C	A	Substitution	Nonsynonymous coding	ctDNA	0.003079	1624	5	Yes	upper_aerodigestive_tract (7 cases),skin (5 cases),urinary_tract (4 cases),thymus (1 cases),lung (1 cases),thyroid (1 cases),soft_tissue (1 cases)	G13S/G13C/G13D/G13G/G13R skin (265 cases),upper_aerodigestive_tract (21 cases),thyroid (18 cases),urinary_tract (17 cases),soft_tissue (8 cases),salivary_gland (4 cases),lung (4 cases),vulva (3 cases),prostate (3 cases),adrenal_gland (2 cases),bone (1 cases),breast (1 cases),haematopoietic_and_lymphoid_tissue (1 cases),large_intestine (1 cases)	urinary_tract (127 cases),skin (78 cases),upper_aerodigestive_tract (73 cases),thyroid (65 cases),soft_tissue (26 cases),cervix (21 cases),salivary_gland (15 cases),stomach (14 cases),pituitary (9 cases),vulva (6 cases),breast (4 cases),large_intestine (4 cases),bone (3 cases),prostate (3 cases),lung (3 cases),penis (1 cases),haematopoietic_and_lymphoid_tissue (1 cases),oesophagus (1 cases)	skin (487 cases),urinary_tract (221 cases),thyroid (212 cases),upper_aerodigestive_tract (140 cases),soft_tissue (40 cases),salivary_gland (35 cases),prostate (35 cases),cervix (23 cases),lung (20 cases),large_intestine (15 cases),stomach (14 cases),haematopoietic_and_lymphoid_tissue (13 cases),vulva (10 cases),pituitary (10 cases),central_nervous_system (8 cases),breast (7 cases),bone (5 cases),…	GTPase SAR1 and related small G proteins [General function prediction only] (1-147); Ras GTPase family containing H-Ras,N-Ras and K-Ras4A/4B (3-150)	-
CGST45	CGST45P2	Postoperative	TP53	E294*	tumor protein p53	CCDS11118.1	17	7577058	7577058	C	A	Substitution	Nonsense	ctDNA	0.001435	2787	4	Yes	lung (8 cases),upper_aerodigestive_tract (8 cases),large_intestine (6 cases),oesophagus (6 cases),ovary (5 cases),breast (5 cases),pancreas (4 cases),vulva (3 cases),urinary_tract (3 cases),skin (2 cases),liver (2 cases),haematopoietic_and_lymphoid_tissue (1 cases),soft_tissue (1 cases)	-	upper_aerodigestive_tract (57 cases),lung (38 cases),large_intestine (27 cases),urinary_tract (22 cases),breast (19 cases),oesophagus (18 cases),haematopoietic_and_lymphoid_tissue (14 cases),stomach (12 cases),skin (12 cases),ovary (9 cases),liver (8 cases),central_nervous_system (6 cases),pancreas (5 cases),soft_tissue (4 cases),thyroid (4 cases),prostate (3 cases),cervix (3 cases),salivary_glan…	large_intestine (2857 cases),lung (1950 cases),breast (1840 cases),upper_aerodigestive_tract (1518 cases),oesophagus (1478 cases),ovary (1326 cases),central_nervous_system (1152 cases),haematopoietic_and_lymphoid_tissue (1148 cases),stomach (938 cases),liver (933 cases),urinary_tract (926 cases),pancreas (594 cases),skin (585 cases),prostate (222 cases),endometrium (215 cases),biliary_tract (207 …	-	P53 DNA-binding domain (109-288); P53 tetramerisation motif (319-359)
CGST45	CGST45P1	Preoperative	PTEN	A137E	phosphatase and tensin homolog	CCDS31238.1	10	89692926	89692926	C	A	Substitution	Nonsynonymous coding	ctDNA	0.000666445	3001	2	No	-	A137V/A137T upper_aerodigestive_tract (1 cases),large_intestine (1 cases)	endometrium (43 cases),central_nervous_system (25 cases),large_intestine (23 cases),ovary (4 cases),breast (4 cases),skin (4 cases),thyroid (4 cases),prostate (3 cases),lung (3 cases),cervix (2 cases),bone (1 cases),NS (1 cases),haematopoietic_and_lymphoid_tissue (1 cases),liver (1 cases),genital_tract (1 cases),meninges (1 cases),upper_aerodigestive_tract (1 cases)	endometrium (845 cases),central_nervous_system (560 cases),large_intestine (337 cases),haematopoietic_and_lymphoid_tissue (131 cases),skin (101 cases),breast (99 cases),lung (75 cases),prostate (59 cases),kidney (45 cases),ovary (44 cases),stomach (42 cases),thyroid (28 cases),liver (24 cases),upper_aerodigestive_tract (18 cases),cervix (13 cases),oesophagus (12 cases),soft_tissue (11 cases),urin…	Protein tyrosine phosphatases (PTP) catalyze the dephosphorylation of phosphotyrosine peptides (87-184)	-
CGST47	CGST47P	Baseline	FBXW7	E664*	F-box and WD repeat domain containing 7, E3 ubiquitin protein ligase	CCDS3777.1	4	153244167	153244167	C	A	Substitution	Nonsense	ctDNA	0.004467	2015	9	No	-	-	large_intestine (4 cases),stomach (2 cases),oesophagus (1 cases),haematopoietic_and_lymphoid_tissue (1 cases)	large_intestine (336 cases),haematopoietic_and_lymphoid_tissue (179 cases),endometrium (62 cases),lung (45 cases),stomach (44 cases),breast (39 cases),skin (31 cases),upper_aerodigestive_tract (20 cases),urinary_tract (19 cases),oesophagus (16 cases),pancreas (13 cases),ovary (12 cases),central_nervous_system (11 cases),biliary_tract (11 cases),kidney (10 cases),small_intestine (5 cases),liver (4…	-	FOG: WD40 repeat [General function prediction only] (320-660); WD40 domain, found in a number of eukaryotic proteins that cover a wide variety of functions including adaptor/regulatory modules in signal transduction, pre-mRNA processing and cytoskeleton assembly (374-650)
CGST47	CGST47P	Baseline	TP53	R175H	tumor protein p53	CCDS11118.1	17	7578406	7578406	C	T	Substitution	Nonsynonymous coding	ctDNA	0.002795	1431	4	Yes	large_intestine (336 cases),breast (97 cases),oesophagus (86 cases),central_nervous_system (77 cases),stomach (72 cases),ovary (66 cases),upper_aerodigestive_tract (59 cases),haematopoietic_and_lymphoid_tissue (36 cases),pancreas (31 cases),urinary_tract (28 cases),lung (18 cases),liver (13 cases),biliary_tract (13 cases),endometrium (9 cases),vulva (5 cases),bone (5 cases),skin (5 cases),kidney …	R175L/R175G/R175P/R175C/RC175RS/R175R/R175S large_intestine (20 cases),lung (13 cases),stomach (6 cases),upper_aerodigestive_tract (6 cases),haematopoietic_and_lymphoid_tissue (5 cases),liver (5 cases),central_nervous_system (5 cases),oesophagus (4 cases),breast (3 cases),urinary_tract (3 cases),salivary_gland (2 cases),vulva (1 cases),ovary (1 cases),bone (1 cases),pancreas (1 cases),genital_tra…	large_intestine (142 cases),breast (117 cases),lung (116 cases),oesophagus (106 cases),upper_aerodigestive_tract (99 cases),haematopoietic_and_lymphoid_tissue (82 cases),central_nervous_system (76 cases),ovary (69 cases),stomach (66 cases),skin (54 cases),liver (45 cases),urinary_tract (36 cases),pancreas (30 cases),prostate (19 cases),biliary_tract (14 cases),vulva (11 cases),bone (9 cases),endo…	large_intestine (2857 cases),lung (1950 cases),breast (1840 cases),upper_aerodigestive_tract (1518 cases),oesophagus (1478 cases),ovary (1326 cases),central_nervous_system (1152 cases),haematopoietic_and_lymphoid_tissue (1148 cases),stomach (938 cases),liver (933 cases),urinary_tract (926 cases),pancreas (594 cases),skin (585 cases),prostate (222 cases),endometrium (215 cases),biliary_tract (207 …	P53 DNA-binding domain (109-288)	-
CGST48	CGST48P	Baseline	EGFR	G514D	epidermal growth factor receptor	CCDS5514.1	7	55229234	55229234	G	A	Substitution	Nonsynonymous coding	ctDNA	0.002691	2230	6	No	-	-	skin (1 cases),stomach (1 cases)	lung (5182 cases),central_nervous_system (204 cases),large_intestine (151 cases),upper_aerodigestive_tract (60 cases),skin (44 cases),ovary (35 cases),breast (35 cases),stomach (30 cases),haematopoietic_and_lymphoid_tissue (30 cases),prostate (28 cases),oesophagus (23 cases),biliary_tract (14 cases),endometrium (14 cases),kidney (12 cases),urinary_tract (12 cases),thyroid (12 cases),salivary_glan…	Furin-like repeats (504-540)	-
CGST48	CGST48P	Baseline	EGFR	L417F	epidermal growth factor receptor	CCDS5514.1	7	55225397	55225397	C	T	Substitution	Nonsynonymous coding	CHIP	0.004274	1872	8	No	-	-	-	lung (5182 cases),central_nervous_system (204 cases),large_intestine (151 cases),upper_aerodigestive_tract (60 cases),skin (44 cases),ovary (35 cases),breast (35 cases),stomach (30 cases),haematopoietic_and_lymphoid_tissue (30 cases),prostate (28 cases),oesophagus (23 cases),biliary_tract (14 cases),endometrium (14 cases),kidney (12 cases),urinary_tract (12 cases),thyroid (12 cases),salivary_glan…	-	-
CGST48	CGST48P	Baseline	FBXW7	R505L	F-box and WD repeat domain containing 7, E3 ubiquitin protein ligase	CCDS3777.1	4	153247288	153247288	C	A	Substitution	Nonsynonymous coding	ctDNA	0.015504	1806	28	No	ovary (2 cases),large_intestine (2 cases),haematopoietic_and_lymphoid_tissue (2 cases),upper_aerodigestive_tract (1 cases)	R505P/R505G/R505H/R505C/R505S haematopoietic_and_lymphoid_tissue (31 cases),large_intestine (30 cases),endometrium (7 cases),skin (4 cases),lung (4 cases),urinary_tract (3 cases),oesophagus (3 cases),upper_aerodigestive_tract (2 cases),biliary_tract (2 cases),ovary (1 cases),stomach (1 cases),pancreas (1 cases)	breast (14 cases),large_intestine (3 cases),skin (2 cases),stomach (2 cases),lung (2 cases)	large_intestine (336 cases),haematopoietic_and_lymphoid_tissue (179 cases),endometrium (62 cases),lung (45 cases),stomach (44 cases),breast (39 cases),skin (31 cases),upper_aerodigestive_tract (20 cases),urinary_tract (19 cases),oesophagus (16 cases),pancreas (13 cases),ovary (12 cases),central_nervous_system (11 cases),biliary_tract (11 cases),kidney (10 cases),small_intestine (5 cases),liver (4…	FOG: WD40 repeat [General function prediction only] (320-660); WD40 domain, found in a number of eukaryotic proteins that cover a wide variety of functions including adaptor/regulatory modules in signal transduction, pre-mRNA processing and cytoskeleton assembly (374-650)	-
CGST48	CGST48P	Baseline	TP53	N239S	tumor protein p53	CCDS11118.1	17	7577565	7577565	T	C	Substitution	Nonsynonymous coding	ctDNA	0.042097	1259	53	Yes	haematopoietic_and_lymphoid_tissue (4 cases),urinary_tract (4 cases),large_intestine (3 cases),lung (2 cases),upper_aerodigestive_tract (2 cases),oesophagus (2 cases),ovary (1 cases),vulva (1 cases),breast (1 cases),stomach (1 cases),soft_tissue (1 cases),kidney (1 cases),central_nervous_system (1 cases),endometrium (1 cases)	N239I/NS239SS/NS239*S/N239N/N239Y/N239T/N239K/N239D ovary (12 cases),haematopoietic_and_lymphoid_tissue (12 cases),large_intestine (7 cases),lung (5 cases),upper_aerodigestive_tract (5 cases),liver (4 cases),breast (3 cases),stomach (3 cases),urinary_tract (3 cases),oesophagus (3 cases),prostate (3 cases),biliary_tract (3 cases),central_nervous_system (2 cases),endometrium (2 cases),kidney (1 cas…	large_intestine (148 cases),breast (141 cases),ovary (127 cases),lung (126 cases),haematopoietic_and_lymphoid_tissue (108 cases),upper_aerodigestive_tract (103 cases),oesophagus (95 cases),central_nervous_system (82 cases),liver (67 cases),stomach (66 cases),urinary_tract (64 cases),skin (45 cases),pancreas (40 cases),endometrium (30 cases),soft_tissue (21 cases),biliary_tract (21 cases),prostate…	large_intestine (2857 cases),lung (1950 cases),breast (1840 cases),upper_aerodigestive_tract (1518 cases),oesophagus (1478 cases),ovary (1326 cases),central_nervous_system (1152 cases),haematopoietic_and_lymphoid_tissue (1148 cases),stomach (938 cases),liver (933 cases),urinary_tract (926 cases),pancreas (594 cases),skin (585 cases),prostate (222 cases),endometrium (215 cases),biliary_tract (207 …	P53 DNA-binding domain (109-288)	-
CGST48	CGST48P1	Preoperative	EGFR	L417F	epidermal growth factor receptor	CCDS5514.1	7	55225397	55225397	C	T	Substitution	Nonsynonymous coding	CHIP	0.001	7003	7	No	-	-	-	lung (5182 cases),central_nervous_system (204 cases),large_intestine (151 cases),upper_aerodigestive_tract (60 cases),skin (44 cases),ovary (35 cases),breast (35 cases),stomach (30 cases),haematopoietic_and_lymphoid_tissue (30 cases),prostate (28 cases),oesophagus (23 cases),biliary_tract (14 cases),endometrium (14 cases),kidney (12 cases),urinary_tract (12 cases),thyroid (12 cases),salivary_glan…	-	-
CGST48	CGST48P1	Preoperative	FBXW7	R505L	F-box and WD repeat domain containing 7, E3 ubiquitin protein ligase	CCDS3777.1	4	153247288	153247288	C	A	Substitution	Nonsynonymous coding	ctDNA	0.00232	5603	13	No	ovary (2 cases),large_intestine (2 cases),haematopoietic_and_lymphoid_tissue (2 cases),upper_aerodigestive_tract (1 cases)	R505P/R505G/R505H/R505C/R505S haematopoietic_and_lymphoid_tissue (31 cases),large_intestine (30 cases),endometrium (7 cases),skin (4 cases),lung (4 cases),urinary_tract (3 cases),oesophagus (3 cases),upper_aerodigestive_tract (2 cases),biliary_tract (2 cases),ovary (1 cases),stomach (1 cases),pancreas (1 cases)	breast (14 cases),large_intestine (3 cases),skin (2 cases),stomach (2 cases),lung (2 cases)	large_intestine (336 cases),haematopoietic_and_lymphoid_tissue (179 cases),endometrium (62 cases),lung (45 cases),stomach (44 cases),breast (39 cases),skin (31 cases),upper_aerodigestive_tract (20 cases),urinary_tract (19 cases),oesophagus (16 cases),pancreas (13 cases),ovary (12 cases),central_nervous_system (11 cases),biliary_tract (11 cases),kidney (10 cases),small_intestine (5 cases),liver (4…	FOG: WD40 repeat [General function prediction only] (320-660); WD40 domain, found in a number of eukaryotic proteins that cover a wide variety of functions including adaptor/regulatory modules in signal transduction, pre-mRNA processing and cytoskeleton assembly (374-650)	-
CGST48	CGST48P1	Preoperative	TP53	N239S	tumor protein p53	CCDS11118.1	17	7577565	7577565	T	C	Substitution	Nonsynonymous coding	ctDNA	0.005005	4396	22	Yes	haematopoietic_and_lymphoid_tissue (4 cases),urinary_tract (4 cases),large_intestine (3 cases),lung (2 cases),upper_aerodigestive_tract (2 cases),oesophagus (2 cases),ovary (1 cases),vulva (1 cases),breast (1 cases),stomach (1 cases),soft_tissue (1 cases),kidney (1 cases),central_nervous_system (1 cases),endometrium (1 cases)	N239I/NS239SS/NS239*S/N239N/N239Y/N239T/N239K/N239D ovary (12 cases),haematopoietic_and_lymphoid_tissue (12 cases),large_intestine (7 cases),lung (5 cases),upper_aerodigestive_tract (5 cases),liver (4 cases),breast (3 cases),stomach (3 cases),urinary_tract (3 cases),oesophagus (3 cases),prostate (3 cases),biliary_tract (3 cases),central_nervous_system (2 cases),endometrium (2 cases),kidney (1 cas…	large_intestine (148 cases),breast (141 cases),ovary (127 cases),lung (126 cases),haematopoietic_and_lymphoid_tissue (108 cases),upper_aerodigestive_tract (103 cases),oesophagus (95 cases),central_nervous_system (82 cases),liver (67 cases),stomach (66 cases),urinary_tract (64 cases),skin (45 cases),pancreas (40 cases),endometrium (30 cases),soft_tissue (21 cases),biliary_tract (21 cases),prostate…	large_intestine (2857 cases),lung (1950 cases),breast (1840 cases),upper_aerodigestive_tract (1518 cases),oesophagus (1478 cases),ovary (1326 cases),central_nervous_system (1152 cases),haematopoietic_and_lymphoid_tissue (1148 cases),stomach (938 cases),liver (933 cases),urinary_tract (926 cases),pancreas (594 cases),skin (585 cases),prostate (222 cases),endometrium (215 cases),biliary_tract (207 …	P53 DNA-binding domain (109-288)	-
CGST57	CGST57P	Baseline	ABL1	G254R	c-abl oncogene 1, non-receptor tyrosine kinase	CCDS35166.1	9	133738360	133738360	G	A	Substitution	Nonsynonymous coding	ctDNA	0.00246508	1217	3	No	-	-	haematopoietic_and_lymphoid_tissue (72 cases),large_intestine (4 cases),stomach (2 cases),lung (1 cases),endometrium (1 cases),kidney (1 cases)	haematopoietic_and_lymphoid_tissue (261 cases),large_intestine (65 cases),skin (31 cases),lung (20 cases),endometrium (15 cases),stomach (13 cases),ovary (11 cases),kidney (9 cases),urinary_tract (8 cases),liver (8 cases),breast (7 cases),oesophagus (5 cases),upper_aerodigestive_tract (5 cases),central_nervous_system (5 cases),bone (2 cases),pancreas (1 cases),prostate (1 cases),thyroid (1 cases)	Catalytic domain of the Protein Tyrosine Kinase, Abelson kinase (235-497); Protein tyrosine kinase (242-493)	-
CGST57	CGST57P	Baseline	KIT	A895T	v-kit Hardy-Zuckerman 4 feline sarcoma viral oncogene homolog	CCDS3496.1	4	55602973	55602973	G	A	Substitution	Nonsynonymous coding	ctDNA	0.003556	1406	5	No	large_intestine (1 cases),NS (1 cases),stomach (1 cases)	-	-	haematopoietic_and_lymphoid_tissue (1127 cases),soft_tissue (980 cases),skin (203 cases),large_intestine (165 cases),testis (50 cases),genital_tract (41 cases),lung (36 cases),ovary (25 cases),breast (25 cases),endometrium (21 cases),liver (19 cases),stomach (16 cases),thymus (14 cases),central_nervous_system (14 cases),eye (10 cases),salivary_gland (9 cases),pancreas (8 cases),oesophagus (7 case…	Catalytic domain of the Protein Tyrosine Kinase, Kit (553-928); Protein tyrosine kinase (771-924)	-
CGST57	CGST57P	Baseline	APC	A1755_S1756insS	adenomatous polyposis coli	CCDS4107.1	5	112176555	112176555	NULL	CAT	Insertion	In-frame insertion	CHIP	0.007634	1048	8	No	-	-	large_intestine (2 cases),skin (1 cases),stomach (1 cases)	large_intestine (3183 cases),stomach (159 cases),skin (62 cases),lung (52 cases),soft_tissue (44 cases),small_intestine (43 cases),breast (42 cases),liver (38 cases),pancreas (35 cases),endometrium (35 cases),oesophagus (28 cases),haematopoietic_and_lymphoid_tissue (25 cases),thyroid (24 cases),urinary_tract (21 cases),prostate (20 cases),kidney (16 cases),ovary (15 cases),central_nervous_system …	-	SAMP Motif (1719-1738)
CGST57	CGST57P2	Postoperative	APC	A1755_S1756insS	adenomatous polyposis coli	CCDS4107.1	5	112176555	112176555	NULL	CAT	Insertion	In-frame insertion	CHIP	0.017839	1962	35	No	-	-	large_intestine (2 cases),skin (1 cases),stomach (1 cases)	large_intestine (3183 cases),stomach (159 cases),skin (62 cases),lung (52 cases),soft_tissue (44 cases),small_intestine (43 cases),breast (42 cases),liver (38 cases),pancreas (35 cases),endometrium (35 cases),oesophagus (28 cases),haematopoietic_and_lymphoid_tissue (25 cases),thyroid (24 cases),urinary_tract (21 cases),prostate (20 cases),kidney (16 cases),ovary (15 cases),central_nervous_system …	-	SAMP Motif (1719-1738)
CGST57	CGST57P1	Preoperative	KIT	A895T	v-kit Hardy-Zuckerman 4 feline sarcoma viral oncogene homolog	CCDS3496.1	4	55602973	55602973	G	A	Substitution	Nonsynonymous coding	ctDNA	0.000878349	2277	2	No	large_intestine (1 cases),NS (1 cases),stomach (1 cases)	-	-	haematopoietic_and_lymphoid_tissue (1127 cases),soft_tissue (980 cases),skin (203 cases),large_intestine (165 cases),testis (50 cases),genital_tract (41 cases),lung (36 cases),ovary (25 cases),breast (25 cases),endometrium (21 cases),liver (19 cases),stomach (16 cases),thymus (14 cases),central_nervous_system (14 cases),eye (10 cases),salivary_gland (9 cases),pancreas (8 cases),oesophagus (7 case…	Catalytic domain of the Protein Tyrosine Kinase, Kit (553-928); Protein tyrosine kinase (771-924)	-
CGST57	CGST57P1	Preoperative	ABL1	G254R	c-abl oncogene 1, non-receptor tyrosine kinase	CCDS35166.1	9	133738360	133738360	G	A	Substitution	Nonsynonymous coding	ctDNA	0.003341	2095	7	No	-	-	haematopoietic_and_lymphoid_tissue (72 cases),large_intestine (4 cases),stomach (2 cases),lung (1 cases),endometrium (1 cases),kidney (1 cases)	haematopoietic_and_lymphoid_tissue (261 cases),large_intestine (65 cases),skin (31 cases),lung (20 cases),endometrium (15 cases),stomach (13 cases),ovary (11 cases),kidney (9 cases),urinary_tract (8 cases),liver (8 cases),breast (7 cases),oesophagus (5 cases),upper_aerodigestive_tract (5 cases),central_nervous_system (5 cases),bone (2 cases),pancreas (1 cases),prostate (1 cases),thyroid (1 cases)	Catalytic domain of the Protein Tyrosine Kinase, Abelson kinase (235-497); Protein tyrosine kinase (242-493)	-
CGST57	CGST57P1	Preoperative	APC	A1755_S1756insS	adenomatous polyposis coli	CCDS4107.1	5	112176555	112176555	NULL	CAT	Insertion	In-frame insertion	CHIP	0.022173	1804	40	No	-	-	large_intestine (2 cases),skin (1 cases),stomach (1 cases)	large_intestine (3183 cases),stomach (159 cases),skin (62 cases),lung (52 cases),soft_tissue (44 cases),small_intestine (43 cases),breast (42 cases),liver (38 cases),pancreas (35 cases),endometrium (35 cases),oesophagus (28 cases),haematopoietic_and_lymphoid_tissue (25 cases),thyroid (24 cases),urinary_tract (21 cases),prostate (20 cases),kidney (16 cases),ovary (15 cases),central_nervous_system …	-	SAMP Motif (1719-1738)
CGST62	CGST62P	Baseline	DNMT3A	F732I	DNA (cytosine-5-)-methyltransferase 3 alpha	CCDS33157.1	2	25463299	25463299	A	T	Substitution	Nonsynonymous coding	CHIP	0.0011	1747	2	No	-	F732L/F732S haematopoietic_and_lymphoid_tissue (2 cases)	haematopoietic_and_lymphoid_tissue (55 cases),ovary (1 cases),central_nervous_system (1 cases),stomach (1 cases)	haematopoietic_and_lymphoid_tissue (1116 cases),large_intestine (51 cases),lung (33 cases),skin (15 cases),liver (13 cases),stomach (12 cases),endometrium (11 cases),kidney (10 cases),breast (9 cases),ovary (7 cases),oesophagus (5 cases),central_nervous_system (5 cases),prostate (4 cases),thyroid (4 cases),urinary_tract (3 cases),bone (2 cases),upper_aerodigestive_tract (2 cases),biliary_tract (2…	S-adenosylmethionine-dependent methyltransferases (SAM or AdoMet-MTase), class I (634-907); Site-specific DNA methylase [DNA replication, recombination, and repair] (632-795)	-
CGST62	CGST62P	Baseline	PTEN	R130Q	phosphatase and tensin homolog	CCDS31238.1	10	89692905	89692905	G	A	Substitution	Nonsynonymous coding	CHIP	0.000971	3091	3	Yes	endometrium (57 cases),large_intestine (13 cases),central_nervous_system (4 cases),breast (3 cases),prostate (2 cases),lung (2 cases),thyroid (2 cases),skin (1 cases),ovary (1 cases),stomach (1 cases),soft_tissue (1 cases),kidney (1 cases)	R130G/R130R/R130L/R130P endometrium (115 cases),central_nervous_system (6 cases),breast (5 cases),ovary (3 cases),lung (3 cases),skin (1 cases),liver (1 cases)	endometrium (84 cases),central_nervous_system (56 cases),large_intestine (41 cases),prostate (10 cases),ovary (9 cases),skin (7 cases),breast (6 cases),lung (5 cases),stomach (3 cases),haematopoietic_and_lymphoid_tissue (2 cases),cervix (2 cases),salivary_gland (1 cases),bone (1 cases),soft_tissue (1 cases),kidney (1 cases),liver (1 cases),oesophagus (1 cases),thyroid (1 cases),upper_aerodigestiv…	endometrium (845 cases),central_nervous_system (560 cases),large_intestine (337 cases),haematopoietic_and_lymphoid_tissue (131 cases),skin (101 cases),breast (99 cases),lung (75 cases),prostate (59 cases),kidney (45 cases),ovary (44 cases),stomach (42 cases),thyroid (28 cases),liver (24 cases),upper_aerodigestive_tract (18 cases),cervix (13 cases),oesophagus (12 cases),soft_tissue (11 cases),urin…	Protein tyrosine phosphatases (PTP) catalyze the dephosphorylation of phosphotyrosine peptides (87-184)	-
CGST62	CGST62P	Baseline	ALK	S1487L	anaplastic lymphoma receptor tyrosine kinase	CCDS33172.1	2	29416493	29416493	G	A	Substitution	Nonsynonymous coding	ctDNA	0.002491	3613	9	No	-	-	prostate (3 cases),lung (1 cases)	autonomic_ganglia (206 cases),large_intestine (115 cases),lung (79 cases),skin (75 cases),stomach (23 cases),endometrium (19 cases),breast (18 cases),haematopoietic_and_lymphoid_tissue (18 cases),oesophagus (17 cases),ovary (12 cases),liver (12 cases),upper_aerodigestive_tract (9 cases),kidney (8 cases),urinary_tract (6 cases),soft_tissue (6 cases),central_nervous_system (6 cases),pancreas (5 cas…	-	-
CGST62	CGST62P	Baseline	DNMT3A	R882L	DNA (cytosine-5-)-methyltransferase 3 alpha	CCDS33157.1	2	25457242	25457242	C	A	Substitution	Nonsynonymous coding	CHIP	0.002592	2701	7	No	haematopoietic_and_lymphoid_tissue (2 cases)	R882C/R882H/R882R/R882S/R882G/R882P haematopoietic_and_lymphoid_tissue (671 cases),breast (1 cases),large_intestine (1 cases)	haematopoietic_and_lymphoid_tissue (7 cases),lung (1 cases),urinary_tract (1 cases)	haematopoietic_and_lymphoid_tissue (1116 cases),large_intestine (51 cases),lung (33 cases),skin (15 cases),liver (13 cases),stomach (12 cases),endometrium (11 cases),kidney (10 cases),breast (9 cases),ovary (7 cases),oesophagus (5 cases),central_nervous_system (5 cases),prostate (4 cases),thyroid (4 cases),urinary_tract (3 cases),bone (2 cases),upper_aerodigestive_tract (2 cases),biliary_tract (2…	S-adenosylmethionine-dependent methyltransferases (SAM or AdoMet-MTase), class I (634-907)	-
CGST62	CGST62P1	Preoperative	PTEN	R130Q	phosphatase and tensin homolog	CCDS31238.1	10	89692905	89692905	G	A	Substitution	Nonsynonymous coding	CHIP	0.0002	5000	1	Yes	endometrium (57 cases),large_intestine (13 cases),central_nervous_system (4 cases),breast (3 cases),prostate (2 cases),lung (2 cases),thyroid (2 cases),skin (1 cases),ovary (1 cases),stomach (1 cases),soft_tissue (1 cases),kidney (1 cases)	R130G/R130R/R130L/R130P endometrium (115 cases),central_nervous_system (6 cases),breast (5 cases),ovary (3 cases),lung (3 cases),skin (1 cases),liver (1 cases)	endometrium (84 cases),central_nervous_system (56 cases),large_intestine (41 cases),prostate (10 cases),ovary (9 cases),skin (7 cases),breast (6 cases),lung (5 cases),stomach (3 cases),haematopoietic_and_lymphoid_tissue (2 cases),cervix (2 cases),salivary_gland (1 cases),bone (1 cases),soft_tissue (1 cases),kidney (1 cases),liver (1 cases),oesophagus (1 cases),thyroid (1 cases),upper_aerodigestiv…	endometrium (845 cases),central_nervous_system (560 cases),large_intestine (337 cases),haematopoietic_and_lymphoid_tissue (131 cases),skin (101 cases),breast (99 cases),lung (75 cases),prostate (59 cases),kidney (45 cases),ovary (44 cases),stomach (42 cases),thyroid (28 cases),liver (24 cases),upper_aerodigestive_tract (18 cases),cervix (13 cases),oesophagus (12 cases),soft_tissue (11 cases),urin…	Protein tyrosine phosphatases (PTP) catalyze the dephosphorylation of phosphotyrosine peptides (87-184)	-
CGST62	CGST62P1	Preoperative	DNMT3A	R882L	DNA (cytosine-5-)-methyltransferase 3 alpha	CCDS33157.1	2	25457242	25457242	C	A	Substitution	Nonsynonymous coding	CHIP	0.0016	2579	4	No	haematopoietic_and_lymphoid_tissue (2 cases)	R882C/R882H/R882R/R882S/R882G/R882P haematopoietic_and_lymphoid_tissue (671 cases),breast (1 cases),large_intestine (1 cases)	haematopoietic_and_lymphoid_tissue (7 cases),lung (1 cases),urinary_tract (1 cases)	haematopoietic_and_lymphoid_tissue (1116 cases),large_intestine (51 cases),lung (33 cases),skin (15 cases),liver (13 cases),stomach (12 cases),endometrium (11 cases),kidney (10 cases),breast (9 cases),ovary (7 cases),oesophagus (5 cases),central_nervous_system (5 cases),prostate (4 cases),thyroid (4 cases),urinary_tract (3 cases),bone (2 cases),upper_aerodigestive_tract (2 cases),biliary_tract (2…	S-adenosylmethionine-dependent methyltransferases (SAM or AdoMet-MTase), class I (634-907)	-
CGST62	CGST62P1	Preoperative	DNMT3A	F732I	DNA (cytosine-5-)-methyltransferase 3 alpha	CCDS33157.1	2	25463299	25463299	A	T	Substitution	Nonsynonymous coding	CHIP	0.003918	2297	9	No	-	F732L/F732S haematopoietic_and_lymphoid_tissue (2 cases)	haematopoietic_and_lymphoid_tissue (55 cases),ovary (1 cases),central_nervous_system (1 cases),stomach (1 cases)	haematopoietic_and_lymphoid_tissue (1116 cases),large_intestine (51 cases),lung (33 cases),skin (15 cases),liver (13 cases),stomach (12 cases),endometrium (11 cases),kidney (10 cases),breast (9 cases),ovary (7 cases),oesophagus (5 cases),central_nervous_system (5 cases),prostate (4 cases),thyroid (4 cases),urinary_tract (3 cases),bone (2 cases),upper_aerodigestive_tract (2 cases),biliary_tract (2…	S-adenosylmethionine-dependent methyltransferases (SAM or AdoMet-MTase), class I (634-907); Site-specific DNA methylase [DNA replication, recombination, and repair] (632-795)	-
CGST63	CGST63P	Baseline	TP53	N239K	tumor protein p53	CCDS11118.1	17	7577564	7577564	G	C	Substitution	Nonsynonymous coding	CHIP	0.002271	3522	8	No	biliary_tract (2 cases),liver (1 cases),central_nervous_system (1 cases),kidney (1 cases)	N239I/N239S/N239N/N239D/NS239SS/NS239*S/N239Y/N239K/N239T haematopoietic_and_lymphoid_tissue (16 cases),ovary (13 cases),large_intestine (10 cases),urinary_tract (7 cases),lung (7 cases),upper_aerodigestive_tract (7 cases),oesophagus (5 cases),breast (4 cases),stomach (4 cases),liver (3 cases),prostate (3 cases),endometrium (3 cases),central_nervous_system (2 cases),vulva (1 cases),soft_tissue (1…	large_intestine (148 cases),breast (141 cases),ovary (127 cases),lung (126 cases),haematopoietic_and_lymphoid_tissue (108 cases),upper_aerodigestive_tract (103 cases),oesophagus (95 cases),central_nervous_system (82 cases),liver (67 cases),stomach (66 cases),urinary_tract (64 cases),skin (45 cases),pancreas (40 cases),endometrium (30 cases),soft_tissue (21 cases),biliary_tract (21 cases),prostate…	large_intestine (2857 cases),lung (1950 cases),breast (1840 cases),upper_aerodigestive_tract (1518 cases),oesophagus (1478 cases),ovary (1326 cases),central_nervous_system (1152 cases),haematopoietic_and_lymphoid_tissue (1148 cases),stomach (938 cases),liver (933 cases),urinary_tract (926 cases),pancreas (594 cases),skin (585 cases),prostate (222 cases),endometrium (215 cases),biliary_tract (207 …	P53 DNA-binding domain (109-288)	-
CGST63	CGST63P	Baseline	ATM	K3043R	ataxia telangiectasia mutated	CCDS31669.1	11	108236192	108236192	A	G	Substitution	Nonsynonymous coding	ctDNA	0.001456	4120	6	No	-	-	haematopoietic_and_lymphoid_tissue (4 cases),large_intestine (3 cases),breast (1 cases),endometrium (1 cases)	haematopoietic_and_lymphoid_tissue (358 cases),large_intestine (247 cases),lung (79 cases),skin (45 cases),stomach (37 cases),breast (34 cases),kidney (34 cases),endometrium (34 cases),liver (32 cases),pancreas (27 cases),urinary_tract (24 cases),prostate (21 cases),central_nervous_system (15 cases),oesophagus (13 cases),ovary (9 cases),upper_aerodigestive_tract (9 cases),bone (6 cases),thyroid (…	FATC domain (3026-3055)	-
CGST63	CGST63P	Baseline	CTNNB1	G34E	catenin (cadherin-associated protein), beta 1, 88kDa	CCDS2694.1	3	41266104	41266104	G	A	Substitution	Nonsynonymous coding	ctDNA	0.002523	3964	10	Yes	liver (33 cases),central_nervous_system (16 cases),endometrium (15 cases),stomach (7 cases),skin (6 cases),ovary (4 cases),large_intestine (4 cases),soft_tissue (3 cases),prostate (1 cases),lung (1 cases),testis (1 cases)	G34V/G34R liver (72 cases),endometrium (30 cases),central_nervous_system (25 cases),pancreas (21 cases),ovary (10 cases),stomach (10 cases),large_intestine (8 cases),pituitary (7 cases),skin (5 cases),soft_tissue (4 cases),lung (4 cases),bone (2 cases),breast (1 cases),prostate (1 cases),testis (1 cases),biliary_tract (1 cases)	liver (450 cases),central_nervous_system (211 cases),endometrium (187 cases),stomach (136 cases),pancreas (99 cases),pituitary (79 cases),ovary (75 cases),skin (72 cases),large_intestine (66 cases),lung (33 cases),small_intestine (31 cases),soft_tissue (23 cases),biliary_tract (23 cases),urinary_tract (14 cases),prostate (13 cases),salivary_gland (12 cases),kidney (12 cases),parathyroid (11 cases…	soft_tissue (1075 cases),liver (927 cases),large_intestine (359 cases),endometrium (309 cases),central_nervous_system (258 cases),stomach (198 cases),pancreas (131 cases),kidney (129 cases),skin (128 cases),pituitary (112 cases),ovary (111 cases),lung (65 cases),adrenal_gland (60 cases),haematopoietic_and_lymphoid_tissue (49 cases),biliary_tract (41 cases),small_intestine (34 cases),thyroid (33 c…	-	-
CGST63	CGST63P	Baseline	ATM	T547P	ataxia telangiectasia mutated	CCDS31669.1	11	108122595	108122595	A	C	Substitution	Nonsynonymous coding	ctDNA	0.00352	3125	11	No	-	-	liver (2 cases),skin (1 cases),haematopoietic_and_lymphoid_tissue (1 cases),endometrium (1 cases)	haematopoietic_and_lymphoid_tissue (358 cases),large_intestine (247 cases),lung (79 cases),skin (45 cases),stomach (37 cases),breast (34 cases),kidney (34 cases),endometrium (34 cases),liver (32 cases),pancreas (27 cases),urinary_tract (24 cases),prostate (21 cases),central_nervous_system (15 cases),oesophagus (13 cases),ovary (9 cases),upper_aerodigestive_tract (9 cases),bone (6 cases),thyroid (…	-	-
CGST63	CGST63P	Baseline	PIK3CA	C420R	phosphatidylinositol-4,5-bisphosphate 3-kinase, catalytic subunit alpha	CCDS43171.1	3	178927980	178927980	T	C	Substitution	Nonsynonymous coding	ctDNA	0.003945	2788	11	Yes	breast (19 cases),large_intestine (14 cases),endometrium (11 cases),stomach (3 cases),central_nervous_system (2 cases),salivary_gland (1 cases),NS (1 cases),prostate (1 cases),lung (1 cases),small_intestine (1 cases)	C420C large_intestine (4 cases)	large_intestine (11 cases),breast (4 cases),endometrium (2 cases),upper_aerodigestive_tract (1 cases),urinary_tract (1 cases)	breast (1991 cases),large_intestine (1502 cases),endometrium (617 cases),urinary_tract (273 cases),ovary (218 cases),lung (184 cases),central_nervous_system (168 cases),upper_aerodigestive_tract (157 cases),stomach (153 cases),thyroid (87 cases),skin (84 cases),liver (60 cases),oesophagus (46 cases),cervix (42 cases),haematopoietic_and_lymphoid_tissue (33 cases),soft_tissue (33 cases),kidney (31 …	C2 domain present in class I alpha phosphatidylinositol 3-kinases (PI3Ks) (325-484)	-
CGST63	CGST63P2	Postoperative	TP53	N239K	tumor protein p53	CCDS11118.1	17	7577564	7577564	G	C	Substitution	Nonsynonymous coding	CHIP	0.001207	5799	7	No	biliary_tract (2 cases),liver (1 cases),central_nervous_system (1 cases),kidney (1 cases)	N239I/N239S/N239N/N239D/NS239SS/NS239*S/N239Y/N239K/N239T haematopoietic_and_lymphoid_tissue (16 cases),ovary (13 cases),large_intestine (10 cases),urinary_tract (7 cases),lung (7 cases),upper_aerodigestive_tract (7 cases),oesophagus (5 cases),breast (4 cases),stomach (4 cases),liver (3 cases),prostate (3 cases),endometrium (3 cases),central_nervous_system (2 cases),vulva (1 cases),soft_tissue (1…	large_intestine (148 cases),breast (141 cases),ovary (127 cases),lung (126 cases),haematopoietic_and_lymphoid_tissue (108 cases),upper_aerodigestive_tract (103 cases),oesophagus (95 cases),central_nervous_system (82 cases),liver (67 cases),stomach (66 cases),urinary_tract (64 cases),skin (45 cases),pancreas (40 cases),endometrium (30 cases),soft_tissue (21 cases),biliary_tract (21 cases),prostate…	large_intestine (2857 cases),lung (1950 cases),breast (1840 cases),upper_aerodigestive_tract (1518 cases),oesophagus (1478 cases),ovary (1326 cases),central_nervous_system (1152 cases),haematopoietic_and_lymphoid_tissue (1148 cases),stomach (938 cases),liver (933 cases),urinary_tract (926 cases),pancreas (594 cases),skin (585 cases),prostate (222 cases),endometrium (215 cases),biliary_tract (207 …	P53 DNA-binding domain (109-288)	-
CGST63	CGST63P2	Postoperative	CTNNB1	S37F	catenin (cadherin-associated protein), beta 1, 88kDa	CCDS2694.1	3	41266113	41266113	C	T	Substitution	Nonsynonymous coding	ctDNA	0.000631	6340	4	Yes	endometrium (35 cases),stomach (26 cases),liver (23 cases),skin (23 cases),pancreas (21 cases),central_nervous_system (14 cases),lung (13 cases),ovary (12 cases),pituitary (9 cases),oesophagus (6 cases),urinary_tract (5 cases),biliary_tract (5 cases),small_intestine (5 cases),thyroid (4 cases),soft_tissue (3 cases),testis (3 cases),cervix (1 cases),large_intestine (1 cases)	S37A/S37S/S37C/SG37SP/S37Y/S37P/S37T liver (78 cases),endometrium (46 cases),stomach (30 cases),central_nervous_system (26 cases),ovary (25 cases),large_intestine (19 cases),pituitary (17 cases),pancreas (13 cases),small_intestine (13 cases),biliary_tract (10 cases),parathyroid (9 cases),skin (9 cases),lung (9 cases),urinary_tract (4 cases),soft_tissue (3 cases),bone (1 cases),breast (1 cases),ki…	soft_tissue (646 cases),liver (587 cases),central_nervous_system (213 cases),endometrium (189 cases),large_intestine (121 cases),stomach (96 cases),pancreas (92 cases),pituitary (79 cases),skin (66 cases),ovary (60 cases),kidney (23 cases),prostate (22 cases),biliary_tract (20 cases),lung (16 cases),small_intestine (15 cases),salivary_gland (13 cases),bone (13 cases),thyroid (12 cases),breast (11…	soft_tissue (1075 cases),liver (927 cases),large_intestine (359 cases),endometrium (309 cases),central_nervous_system (258 cases),stomach (198 cases),pancreas (131 cases),kidney (129 cases),skin (128 cases),pituitary (112 cases),ovary (111 cases),lung (65 cases),adrenal_gland (60 cases),haematopoietic_and_lymphoid_tissue (49 cases),biliary_tract (41 cases),small_intestine (34 cases),thyroid (33 c…	-	-
CGST63	CGST63P2	Postoperative	MYC	S154L	v-myc avian myelocytomatosis viral oncogene homolog	CCDS6359.2	8	128750924	128750924	C	T	Substitution	Nonsynonymous coding	ctDNA	0.001513	9254	14	No	-	-	haematopoietic_and_lymphoid_tissue (9 cases),large_intestine (2 cases),pancreas (1 cases),kidney (1 cases)	haematopoietic_and_lymphoid_tissue (45 cases),large_intestine (20 cases),skin (10 cases),lung (9 cases),stomach (8 cases),endometrium (8 cases),urinary_tract (4 cases),liver (4 cases),ovary (3 cases),kidney (2 cases),pancreas (2 cases),upper_aerodigestive_tract (2 cases),biliary_tract (2 cases),bone (1 cases),breast (1 cases),oesophagus (1 cases),autonomic_ganglia (1 cases),prostate (1 cases),thy…	Myc amino-terminal region (16-360)	-
CGST63	CGST63P1	Preoperative	ATM	K3043R	ataxia telangiectasia mutated	CCDS31669.1	11	108236192	108236192	A	G	Substitution	Nonsynonymous coding	ctDNA	0.000647	3091	2	No	-	-	haematopoietic_and_lymphoid_tissue (4 cases),large_intestine (3 cases),breast (1 cases),endometrium (1 cases)	haematopoietic_and_lymphoid_tissue (358 cases),large_intestine (247 cases),lung (79 cases),skin (45 cases),stomach (37 cases),breast (34 cases),kidney (34 cases),endometrium (34 cases),liver (32 cases),pancreas (27 cases),urinary_tract (24 cases),prostate (21 cases),central_nervous_system (15 cases),oesophagus (13 cases),ovary (9 cases),upper_aerodigestive_tract (9 cases),bone (6 cases),thyroid (…	FATC domain (3026-3055)	-
CGST63	CGST63P1	Preoperative	ATM	T547P	ataxia telangiectasia mutated	CCDS31669.1	11	108122595	108122595	A	C	Substitution	Nonsynonymous coding	ctDNA	0.00168	1786	3	No	-	-	liver (2 cases),skin (1 cases),haematopoietic_and_lymphoid_tissue (1 cases),endometrium (1 cases)	haematopoietic_and_lymphoid_tissue (358 cases),large_intestine (247 cases),lung (79 cases),skin (45 cases),stomach (37 cases),breast (34 cases),kidney (34 cases),endometrium (34 cases),liver (32 cases),pancreas (27 cases),urinary_tract (24 cases),prostate (21 cases),central_nervous_system (15 cases),oesophagus (13 cases),ovary (9 cases),upper_aerodigestive_tract (9 cases),bone (6 cases),thyroid (…	-	-
CGST63	CGST63P1	Preoperative	PIK3CA	C420R	phosphatidylinositol-4,5-bisphosphate 3-kinase, catalytic subunit alpha	CCDS43171.1	3	178927980	178927980	T	C	Substitution	Nonsynonymous coding	ctDNA	0.002089	1436	3	Yes	breast (19 cases),large_intestine (14 cases),endometrium (11 cases),stomach (3 cases),central_nervous_system (2 cases),salivary_gland (1 cases),NS (1 cases),prostate (1 cases),lung (1 cases),small_intestine (1 cases)	C420C large_intestine (4 cases)	large_intestine (11 cases),breast (4 cases),endometrium (2 cases),upper_aerodigestive_tract (1 cases),urinary_tract (1 cases)	breast (1991 cases),large_intestine (1502 cases),endometrium (617 cases),urinary_tract (273 cases),ovary (218 cases),lung (184 cases),central_nervous_system (168 cases),upper_aerodigestive_tract (157 cases),stomach (153 cases),thyroid (87 cases),skin (84 cases),liver (60 cases),oesophagus (46 cases),cervix (42 cases),haematopoietic_and_lymphoid_tissue (33 cases),soft_tissue (33 cases),kidney (31 …	C2 domain present in class I alpha phosphatidylinositol 3-kinases (PI3Ks) (325-484)	-
CGST63	CGST63P1	Preoperative	CTNNB1	G34E	catenin (cadherin-associated protein), beta 1, 88kDa	CCDS2694.1	3	41266104	41266104	G	A	Substitution	Nonsynonymous coding	ctDNA	0.002672	2620	7	Yes	liver (33 cases),central_nervous_system (16 cases),endometrium (15 cases),stomach (7 cases),skin (6 cases),ovary (4 cases),large_intestine (4 cases),soft_tissue (3 cases),prostate (1 cases),lung (1 cases),testis (1 cases)	G34V/G34R liver (72 cases),endometrium (30 cases),central_nervous_system (25 cases),pancreas (21 cases),ovary (10 cases),stomach (10 cases),large_intestine (8 cases),pituitary (7 cases),skin (5 cases),soft_tissue (4 cases),lung (4 cases),bone (2 cases),breast (1 cases),prostate (1 cases),testis (1 cases),biliary_tract (1 cases)	liver (450 cases),central_nervous_system (211 cases),endometrium (187 cases),stomach (136 cases),pancreas (99 cases),pituitary (79 cases),ovary (75 cases),skin (72 cases),large_intestine (66 cases),lung (33 cases),small_intestine (31 cases),soft_tissue (23 cases),biliary_tract (23 cases),urinary_tract (14 cases),prostate (13 cases),salivary_gland (12 cases),kidney (12 cases),parathyroid (11 cases…	soft_tissue (1075 cases),liver (927 cases),large_intestine (359 cases),endometrium (309 cases),central_nervous_system (258 cases),stomach (198 cases),pancreas (131 cases),kidney (129 cases),skin (128 cases),pituitary (112 cases),ovary (111 cases),lung (65 cases),adrenal_gland (60 cases),haematopoietic_and_lymphoid_tissue (49 cases),biliary_tract (41 cases),small_intestine (34 cases),thyroid (33 c…	-	-
CGST63	CGST63P1	Preoperative	TP53	N239K	tumor protein p53	CCDS11118.1	17	7577564	7577564	G	C	Substitution	Nonsynonymous coding	CHIP	0.002854	1752	5	No	biliary_tract (2 cases),liver (1 cases),central_nervous_system (1 cases),kidney (1 cases)	N239I/N239S/N239N/N239D/NS239SS/NS239*S/N239Y/N239K/N239T haematopoietic_and_lymphoid_tissue (16 cases),ovary (13 cases),large_intestine (10 cases),urinary_tract (7 cases),lung (7 cases),upper_aerodigestive_tract (7 cases),oesophagus (5 cases),breast (4 cases),stomach (4 cases),liver (3 cases),prostate (3 cases),endometrium (3 cases),central_nervous_system (2 cases),vulva (1 cases),soft_tissue (1…	large_intestine (148 cases),breast (141 cases),ovary (127 cases),lung (126 cases),haematopoietic_and_lymphoid_tissue (108 cases),upper_aerodigestive_tract (103 cases),oesophagus (95 cases),central_nervous_system (82 cases),liver (67 cases),stomach (66 cases),urinary_tract (64 cases),skin (45 cases),pancreas (40 cases),endometrium (30 cases),soft_tissue (21 cases),biliary_tract (21 cases),prostate…	large_intestine (2857 cases),lung (1950 cases),breast (1840 cases),upper_aerodigestive_tract (1518 cases),oesophagus (1478 cases),ovary (1326 cases),central_nervous_system (1152 cases),haematopoietic_and_lymphoid_tissue (1148 cases),stomach (938 cases),liver (933 cases),urinary_tract (926 cases),pancreas (594 cases),skin (585 cases),prostate (222 cases),endometrium (215 cases),biliary_tract (207 …	P53 DNA-binding domain (109-288)	-
CGST64	CGST64P	Baseline	TP53	R273H	tumor protein p53	CCDS11118.1	17	7577120	7577120	C	T	Substitution	Nonsynonymous coding	CHIP	0.061433	293	18	Yes	large_intestine (156 cases),lung (77 cases),breast (70 cases),ovary (57 cases),central_nervous_system (54 cases),upper_aerodigestive_tract (45 cases),oesophagus (36 cases),stomach (30 cases),haematopoietic_and_lymphoid_tissue (29 cases),pancreas (27 cases),urinary_tract (19 cases),skin (8 cases),endometrium (8 cases),biliary_tract (6 cases),bone (4 cases),penis (4 cases),liver (4 cases),vulva (3 …	R273P/R273G/R273C/RV273SV/R273R/R273L/R273S central_nervous_system (175 cases),large_intestine (126 cases),lung (107 cases),ovary (46 cases),stomach (40 cases),oesophagus (38 cases),upper_aerodigestive_tract (38 cases),haematopoietic_and_lymphoid_tissue (37 cases),breast (29 cases),liver (29 cases),urinary_tract (27 cases),pancreas (21 cases),endometrium (16 cases),skin (13 cases),bone (10 cases)…	large_intestine (123 cases),lung (94 cases),breast (91 cases),oesophagus (88 cases),upper_aerodigestive_tract (76 cases),ovary (64 cases),haematopoietic_and_lymphoid_tissue (61 cases),skin (49 cases),stomach (47 cases),urinary_tract (47 cases),central_nervous_system (46 cases),liver (38 cases),pancreas (30 cases),kidney (15 cases),soft_tissue (12 cases),biliary_tract (12 cases),endometrium (11 ca…	large_intestine (2857 cases),lung (1950 cases),breast (1840 cases),upper_aerodigestive_tract (1518 cases),oesophagus (1478 cases),ovary (1326 cases),central_nervous_system (1152 cases),haematopoietic_and_lymphoid_tissue (1148 cases),stomach (938 cases),liver (933 cases),urinary_tract (926 cases),pancreas (594 cases),skin (585 cases),prostate (222 cases),endometrium (215 cases),biliary_tract (207 …	P53 DNA-binding domain (109-288)	-
CGST64	CGST64P1	Preoperative	DNMT3A	N/A	DNA (cytosine-5-)-methyltransferase 3 alpha	CCDS33157.1	2	25463597	25463605	GATCTGGGA	NULL	Deletion	Splice site acceptor	CHIP	0.003512	3417	12	No	-	-	-	haematopoietic_and_lymphoid_tissue (1116 cases),large_intestine (51 cases),lung (33 cases),skin (15 cases),liver (13 cases),stomach (12 cases),endometrium (11 cases),kidney (10 cases),breast (9 cases),ovary (7 cases),oesophagus (5 cases),central_nervous_system (5 cases),prostate (4 cases),thyroid (4 cases),urinary_tract (3 cases),bone (2 cases),upper_aerodigestive_tract (2 cases),biliary_tract (2…	-	-
CGST64	CGST64P1	Preoperative	TP53	H179R	tumor protein p53	CCDS11118.1	17	7578394	7578394	T	C	Substitution	Nonsynonymous coding	CHIP	0.002473	3640	9	Yes	central_nervous_system (24 cases),breast (20 cases),ovary (18 cases),oesophagus (18 cases),large_intestine (13 cases),lung (11 cases),upper_aerodigestive_tract (10 cases),haematopoietic_and_lymphoid_tissue (8 cases),urinary_tract (4 cases),pancreas (4 cases),stomach (3 cases),prostate (3 cases),biliary_tract (3 cases),endometrium (2 cases),liver (1 cases),cervix (1 cases)	H179P/H179L/H179N/H179Q/H179Y/H179D/H179H lung (24 cases),upper_aerodigestive_tract (23 cases),large_intestine (22 cases),haematopoietic_and_lymphoid_tissue (19 cases),breast (17 cases),oesophagus (16 cases),skin (15 cases),central_nervous_system (11 cases),ovary (9 cases),stomach (9 cases),liver (8 cases),urinary_tract (6 cases),pancreas (3 cases),biliary_tract (3 cases),soft_tissue (2 cases),en…	large_intestine (449 cases),breast (162 cases),oesophagus (144 cases),upper_aerodigestive_tract (127 cases),stomach (117 cases),central_nervous_system (116 cases),ovary (100 cases),lung (91 cases),haematopoietic_and_lymphoid_tissue (84 cases),urinary_tract (64 cases),pancreas (53 cases),liver (48 cases),skin (38 cases),biliary_tract (22 cases),prostate (21 cases),bone (14 cases),endometrium (14 c…	large_intestine (2857 cases),lung (1950 cases),breast (1840 cases),upper_aerodigestive_tract (1518 cases),oesophagus (1478 cases),ovary (1326 cases),central_nervous_system (1152 cases),haematopoietic_and_lymphoid_tissue (1148 cases),stomach (938 cases),liver (933 cases),urinary_tract (926 cases),pancreas (594 cases),skin (585 cases),prostate (222 cases),endometrium (215 cases),biliary_tract (207 …	P53 DNA-binding domain (109-288)	-
CGST64	CGST64P1	Preoperative	TP53	V272M	tumor protein p53	CCDS11118.1	17	7577124	7577124	C	T	Substitution	Nonsynonymous coding	CHIP	0.007744	2970	23	Yes	large_intestine (16 cases),ovary (14 cases),breast (10 cases),oesophagus (7 cases),stomach (6 cases),lung (6 cases),haematopoietic_and_lymphoid_tissue (5 cases),central_nervous_system (5 cases),pancreas (4 cases),urinary_tract (2 cases),kidney (2 cases),liver (2 cases),upper_aerodigestive_tract (2 cases),vulva (1 cases),bone (1 cases),soft_tissue (1 cases),endometrium (1 cases)	V272L/V272V/V272A/V272K/VR272VS/V272E/V272G large_intestine (9 cases),lung (8 cases),upper_aerodigestive_tract (7 cases),pancreas (4 cases),oesophagus (4 cases),breast (3 cases),haematopoietic_and_lymphoid_tissue (3 cases),stomach (3 cases),ovary (2 cases),skin (2 cases),endometrium (2 cases),soft_tissue (1 cases),urinary_tract (1 cases),liver (1 cases),thyroid (1 cases),central_nervous_system (1…	large_intestine (360 cases),central_nervous_system (271 cases),lung (254 cases),breast (158 cases),ovary (141 cases),oesophagus (131 cases),upper_aerodigestive_tract (127 cases),haematopoietic_and_lymphoid_tissue (111 cases),stomach (106 cases),urinary_tract (92 cases),liver (68 cases),pancreas (63 cases),skin (38 cases),endometrium (28 cases),biliary_tract (22 cases),bone (22 cases),prostate (14…	large_intestine (2857 cases),lung (1950 cases),breast (1840 cases),upper_aerodigestive_tract (1518 cases),oesophagus (1478 cases),ovary (1326 cases),central_nervous_system (1152 cases),haematopoietic_and_lymphoid_tissue (1148 cases),stomach (938 cases),liver (933 cases),urinary_tract (926 cases),pancreas (594 cases),skin (585 cases),prostate (222 cases),endometrium (215 cases),biliary_tract (207 …	P53 DNA-binding domain (109-288)	-
CGST64	CGST64P1	Preoperative	TP53	R273H	tumor protein p53	CCDS11118.1	17	7577120	7577120	C	T	Substitution	Nonsynonymous coding	CHIP	0.125942	3184	401	Yes	large_intestine (156 cases),lung (77 cases),breast (70 cases),ovary (57 cases),central_nervous_system (54 cases),upper_aerodigestive_tract (45 cases),oesophagus (36 cases),stomach (30 cases),haematopoietic_and_lymphoid_tissue (29 cases),pancreas (27 cases),urinary_tract (19 cases),skin (8 cases),endometrium (8 cases),biliary_tract (6 cases),bone (4 cases),penis (4 cases),liver (4 cases),vulva (3 …	R273P/R273G/R273C/RV273SV/R273R/R273L/R273S central_nervous_system (175 cases),large_intestine (126 cases),lung (107 cases),ovary (46 cases),stomach (40 cases),oesophagus (38 cases),upper_aerodigestive_tract (38 cases),haematopoietic_and_lymphoid_tissue (37 cases),breast (29 cases),liver (29 cases),urinary_tract (27 cases),pancreas (21 cases),endometrium (16 cases),skin (13 cases),bone (10 cases)…	large_intestine (123 cases),lung (94 cases),breast (91 cases),oesophagus (88 cases),upper_aerodigestive_tract (76 cases),ovary (64 cases),haematopoietic_and_lymphoid_tissue (61 cases),skin (49 cases),stomach (47 cases),urinary_tract (47 cases),central_nervous_system (46 cases),liver (38 cases),pancreas (30 cases),kidney (15 cases),soft_tissue (12 cases),biliary_tract (12 cases),endometrium (11 ca…	large_intestine (2857 cases),lung (1950 cases),breast (1840 cases),upper_aerodigestive_tract (1518 cases),oesophagus (1478 cases),ovary (1326 cases),central_nervous_system (1152 cases),haematopoietic_and_lymphoid_tissue (1148 cases),stomach (938 cases),liver (933 cases),urinary_tract (926 cases),pancreas (594 cases),skin (585 cases),prostate (222 cases),endometrium (215 cases),biliary_tract (207 …	P53 DNA-binding domain (109-288)	-
CGST65	CGST65P	Baseline	PIK3CA	Y1021C	phosphatidylinositol-4,5-bisphosphate 3-kinase, catalytic subunit alpha	CCDS43171.1	3	178952007	178952007	A	G	Substitution	Nonsynonymous coding	ctDNA	0.000701	5704	4	Yes	endometrium (13 cases),large_intestine (7 cases),stomach (4 cases),ovary (1 cases),breast (1 cases),central_nervous_system (1 cases),lung (1 cases)	Y1021F/Y1021N/Y1021H lung (4 cases),endometrium (2 cases),large_intestine (1 cases),central_nervous_system (1 cases),prostate (1 cases),stomach (1 cases)	large_intestine (39 cases),breast (24 cases),endometrium (21 cases),thyroid (7 cases),ovary (5 cases),lung (5 cases),haematopoietic_and_lymphoid_tissue (4 cases),upper_aerodigestive_tract (4 cases),central_nervous_system (3 cases),stomach (1 cases),urinary_tract (1 cases),liver (1 cases),pituitary (1 cases)	breast (1991 cases),large_intestine (1502 cases),endometrium (617 cases),urinary_tract (273 cases),ovary (218 cases),lung (184 cases),central_nervous_system (168 cases),upper_aerodigestive_tract (157 cases),stomach (153 cases),thyroid (87 cases),skin (84 cases),liver (60 cases),oesophagus (46 cases),cervix (42 cases),haematopoietic_and_lymphoid_tissue (33 cases),soft_tissue (33 cases),kidney (31 …	Phosphoinositide 3-kinase (PI3K), class IA, alpha isoform, catalytic domain (699-1064)	Phosphoinositide 3-kinase, catalytic domain (799-1017)
CGST65	CGST65P	Baseline	DNMT3A	R771*	DNA (cytosine-5-)-methyltransferase 3 alpha	CCDS33157.1	2	25463182	25463182	G	A	Substitution	Nonsense	CHIP	0.003253	4611	15	No	haematopoietic_and_lymphoid_tissue (5 cases)	-	haematopoietic_and_lymphoid_tissue (20 cases),large_intestine (1 cases),lung (1 cases),endometrium (1 cases)	haematopoietic_and_lymphoid_tissue (1116 cases),large_intestine (51 cases),lung (33 cases),skin (15 cases),liver (13 cases),stomach (12 cases),endometrium (11 cases),kidney (10 cases),breast (9 cases),ovary (7 cases),oesophagus (5 cases),central_nervous_system (5 cases),prostate (4 cases),thyroid (4 cases),urinary_tract (3 cases),bone (2 cases),upper_aerodigestive_tract (2 cases),biliary_tract (2…	S-adenosylmethionine-dependent methyltransferases (SAM or AdoMet-MTase), class I (634-907); Site-specific DNA methylase [DNA replication, recombination, and repair] (632-795)	-
CGST65	CGST65P	Baseline	TP53	V216M	tumor protein p53	CCDS11118.1	17	7578203	7578203	C	T	Substitution	Nonsynonymous coding	ctDNA	0.005512	5987	33	Yes	breast (11 cases),haematopoietic_and_lymphoid_tissue (11 cases),oesophagus (9 cases),upper_aerodigestive_tract (8 cases),central_nervous_system (8 cases),ovary (6 cases),lung (5 cases),large_intestine (4 cases),pancreas (3 cases),bone (2 cases),soft_tissue (2 cases),liver (2 cases),vulva (1 cases),stomach (1 cases)	V216A/V216E/V216G/V216L ovary (4 cases),lung (4 cases),upper_aerodigestive_tract (4 cases),breast (3 cases),large_intestine (3 cases),urinary_tract (2 cases),skin (1 cases),soft_tissue (1 cases),oesophagus (1 cases),central_nervous_system (1 cases)	large_intestine (149 cases),breast (120 cases),oesophagus (103 cases),ovary (90 cases),lung (84 cases),upper_aerodigestive_tract (77 cases),stomach (69 cases),haematopoietic_and_lymphoid_tissue (65 cases),central_nervous_system (62 cases),urinary_tract (48 cases),liver (47 cases),pancreas (34 cases),skin (32 cases),soft_tissue (19 cases),prostate (12 cases),endometrium (11 cases),biliary_tract (9…	large_intestine (2857 cases),lung (1950 cases),breast (1840 cases),upper_aerodigestive_tract (1518 cases),oesophagus (1478 cases),ovary (1326 cases),central_nervous_system (1152 cases),haematopoietic_and_lymphoid_tissue (1148 cases),stomach (938 cases),liver (933 cases),urinary_tract (926 cases),pancreas (594 cases),skin (585 cases),prostate (222 cases),endometrium (215 cases),biliary_tract (207 …	P53 DNA-binding domain (109-288)	-
CGST65	CGST65P1	Preoperative	DNMT3A	R771*	DNA (cytosine-5-)-methyltransferase 3 alpha	CCDS33157.1	2	25463182	25463182	G	A	Substitution	Nonsense	CHIP	0.0011	2828	3	No	haematopoietic_and_lymphoid_tissue (5 cases)	-	haematopoietic_and_lymphoid_tissue (20 cases),large_intestine (1 cases),lung (1 cases),endometrium (1 cases)	haematopoietic_and_lymphoid_tissue (1116 cases),large_intestine (51 cases),lung (33 cases),skin (15 cases),liver (13 cases),stomach (12 cases),endometrium (11 cases),kidney (10 cases),breast (9 cases),ovary (7 cases),oesophagus (5 cases),central_nervous_system (5 cases),prostate (4 cases),thyroid (4 cases),urinary_tract (3 cases),bone (2 cases),upper_aerodigestive_tract (2 cases),biliary_tract (2…	S-adenosylmethionine-dependent methyltransferases (SAM or AdoMet-MTase), class I (634-907); Site-specific DNA methylase [DNA replication, recombination, and repair] (632-795)	-
CGST67	CGST67P	Baseline	PDGFRA	G166E	platelet-derived growth factor receptor, alpha polypeptide	CCDS3495.1	4	55129963	55129963	G	A	Substitution	Nonsynonymous coding	CHIP	0.0018	2777.78	5	No	-	-	skin (2 cases),large_intestine (1 cases),endometrium (1 cases)	soft_tissue (271 cases),large_intestine (86 cases),lung (78 cases),skin (57 cases),small_intestine (46 cases),central_nervous_system (42 cases),haematopoietic_and_lymphoid_tissue (39 cases),stomach (38 cases),endometrium (20 cases),breast (15 cases),liver (9 cases),ovary (8 cases),urinary_tract (8 cases),kidney (7 cases),oesophagus (6 cases),prostate (5 cases),upper_aerodigestive_tract (3 cases),…	-	-
CGST67	CGST67P	Baseline	DNMT3A	S708N	DNA (cytosine-5-)-methyltransferase 3 alpha	CCDS33157.1	2	25463559	25463559	C	T	Substitution	Nonsynonymous coding	CHIP	0.006607	2573	17	No	-	-	haematopoietic_and_lymphoid_tissue (11 cases)	haematopoietic_and_lymphoid_tissue (1116 cases),large_intestine (51 cases),lung (33 cases),skin (15 cases),liver (13 cases),stomach (12 cases),endometrium (11 cases),kidney (10 cases),breast (9 cases),ovary (7 cases),oesophagus (5 cases),central_nervous_system (5 cases),prostate (4 cases),thyroid (4 cases),urinary_tract (3 cases),bone (2 cases),upper_aerodigestive_tract (2 cases),biliary_tract (2…	S-adenosylmethionine-dependent methyltransferases (SAM or AdoMet-MTase), class I (634-907); Site-specific DNA methylase [DNA replication, recombination, and repair] (632-795)	-
CGST67	CGST67P2	Postoperative	PDGFRA	G166E	platelet-derived growth factor receptor, alpha polypeptide	CCDS3495.1	4	55129963	55129963	G	A	Substitution	Nonsynonymous coding	CHIP	0.001867	3749	7	No	-	-	skin (2 cases),large_intestine (1 cases),endometrium (1 cases)	soft_tissue (271 cases),large_intestine (86 cases),lung (78 cases),skin (57 cases),small_intestine (46 cases),central_nervous_system (42 cases),haematopoietic_and_lymphoid_tissue (39 cases),stomach (38 cases),endometrium (20 cases),breast (15 cases),liver (9 cases),ovary (8 cases),urinary_tract (8 cases),kidney (7 cases),oesophagus (6 cases),prostate (5 cases),upper_aerodigestive_tract (3 cases),…	-	-
CGST67	CGST67P2	Postoperative	DNMT3A	S708N	DNA (cytosine-5-)-methyltransferase 3 alpha	CCDS33157.1	2	25463559	25463559	C	T	Substitution	Nonsynonymous coding	CHIP	0.00416	3846	16	No	-	-	haematopoietic_and_lymphoid_tissue (11 cases)	haematopoietic_and_lymphoid_tissue (1116 cases),large_intestine (51 cases),lung (33 cases),skin (15 cases),liver (13 cases),stomach (12 cases),endometrium (11 cases),kidney (10 cases),breast (9 cases),ovary (7 cases),oesophagus (5 cases),central_nervous_system (5 cases),prostate (4 cases),thyroid (4 cases),urinary_tract (3 cases),bone (2 cases),upper_aerodigestive_tract (2 cases),biliary_tract (2…	S-adenosylmethionine-dependent methyltransferases (SAM or AdoMet-MTase), class I (634-907); Site-specific DNA methylase [DNA replication, recombination, and repair] (632-795)	-
CGST67	CGST67P1	Preoperative	PDGFRA	G166E	platelet-derived growth factor receptor, alpha polypeptide	CCDS3495.1	4	55129963	55129963	G	A	Substitution	Nonsynonymous coding	CHIP	0.0009	5555.56	5	No	-	-	skin (2 cases),large_intestine (1 cases),endometrium (1 cases)	soft_tissue (271 cases),large_intestine (86 cases),lung (78 cases),skin (57 cases),small_intestine (46 cases),central_nervous_system (42 cases),haematopoietic_and_lymphoid_tissue (39 cases),stomach (38 cases),endometrium (20 cases),breast (15 cases),liver (9 cases),ovary (8 cases),urinary_tract (8 cases),kidney (7 cases),oesophagus (6 cases),prostate (5 cases),upper_aerodigestive_tract (3 cases),…	-	-
CGST67	CGST67P1	Preoperative	DNMT3A	S708N	DNA (cytosine-5-)-methyltransferase 3 alpha	CCDS33157.1	2	25463559	25463559	C	T	Substitution	Nonsynonymous coding	CHIP	0.00468	5555	26	No	-	-	haematopoietic_and_lymphoid_tissue (11 cases)	haematopoietic_and_lymphoid_tissue (1116 cases),large_intestine (51 cases),lung (33 cases),skin (15 cases),liver (13 cases),stomach (12 cases),endometrium (11 cases),kidney (10 cases),breast (9 cases),ovary (7 cases),oesophagus (5 cases),central_nervous_system (5 cases),prostate (4 cases),thyroid (4 cases),urinary_tract (3 cases),bone (2 cases),upper_aerodigestive_tract (2 cases),biliary_tract (2…	S-adenosylmethionine-dependent methyltransferases (SAM or AdoMet-MTase), class I (634-907); Site-specific DNA methylase [DNA replication, recombination, and repair] (632-795)	-
CGST68	CGST68P	Baseline	HRAS	D54Efs*53	Harvey rat sarcoma viral oncogene homolog	CCDS7698.1	11	533895	533895	NULL	AGTACAGC	Insertion	Frameshift	ctDNA	0.000315	3174	1	No	-	-	upper_aerodigestive_tract (1 cases),skin (1 cases),haematopoietic_and_lymphoid_tissue (1 cases),endometrium (1 cases)	skin (487 cases),urinary_tract (221 cases),thyroid (212 cases),upper_aerodigestive_tract (140 cases),soft_tissue (40 cases),salivary_gland (35 cases),prostate (35 cases),cervix (23 cases),lung (20 cases),large_intestine (15 cases),stomach (14 cases),haematopoietic_and_lymphoid_tissue (13 cases),vulva (10 cases),pituitary (10 cases),central_nervous_system (8 cases),breast (7 cases),bone (5 cases),…	-	-
CGST68	CGST68P	Baseline	ALK	G35_P36insL	anaplastic lymphoma receptor tyrosine kinase	CCDS33172.1	2	30143420	30143420	NULL	GGA	Insertion	In-frame insertion	ctDNA	0.000382	2619	1	No	-	-	-	autonomic_ganglia (206 cases),large_intestine (115 cases),lung (79 cases),skin (75 cases),stomach (23 cases),endometrium (19 cases),breast (18 cases),haematopoietic_and_lymphoid_tissue (18 cases),oesophagus (17 cases),ovary (12 cases),liver (12 cases),upper_aerodigestive_tract (9 cases),kidney (8 cases),urinary_tract (6 cases),soft_tissue (6 cases),central_nervous_system (6 cases),pancreas (5 cas…	-	-
CGST68	CGST68P	Baseline	ATM	N/A	ataxia telangiectasia mutated	CCDS31669.1	11	108142134	108142134	G	A	Substitution	Splice site donor	ctDNA	0.001118	2683	3	No	-	-	upper_aerodigestive_tract (1 cases),skin (1 cases),haematopoietic_and_lymphoid_tissue (1 cases),endometrium (1 cases)	skin (487 cases),urinary_tract (221 cases),thyroid (212 cases),upper_aerodigestive_tract (140 cases),soft_tissue (40 cases),salivary_gland (35 cases),prostate (35 cases),cervix (23 cases),lung (20 cases),large_intestine (15 cases),stomach (14 cases),haematopoietic_and_lymphoid_tissue (13 cases),vulva (10 cases),pituitary (10 cases),central_nervous_system (8 cases),breast (7 cases),bone (5 cases),…	-	-
CGST68	CGST68P2	Postoperative	ERBB4	D1184*	v-erb-b2 avian erythroblastic leukemia viral oncogene homolog 4	CCDS2394.1	2	212248718	212248718	NULL	A	Insertion	Frameshift	ctDNA	0.001556	3857	6	No	-	-	skin (1 cases),lung (1 cases)	large_intestine (126 cases),skin (120 cases),lung (99 cases),stomach (48 cases),liver (28 cases),breast (23 cases),oesophagus (22 cases),endometrium (22 cases),upper_aerodigestive_tract (20 cases),kidney (17 cases),pancreas (13 cases),urinary_tract (10 cases),haematopoietic_and_lymphoid_tissue (9 cases),prostate (4 cases),NS (3 cases),central_nervous_system (3 cases),biliary_tract (3 cases),bone …	-	-
CGST68	CGST68P2	Postoperative	ATM	N/A	ataxia telangiectasia mutated	CCDS31669.1	11	108142134	108142134	G	A	Substitution	Splice site donor	ctDNA	0.001808	3318	6	No	-	-	-	haematopoietic_and_lymphoid_tissue (358 cases),large_intestine (247 cases),lung (79 cases),skin (45 cases),stomach (37 cases),breast (34 cases),kidney (34 cases),endometrium (34 cases),liver (32 cases),pancreas (27 cases),urinary_tract (24 cases),prostate (21 cases),central_nervous_system (15 cases),oesophagus (13 cases),ovary (9 cases),upper_aerodigestive_tract (9 cases),bone (6 cases),thyroid (…	-	-
CGST68	CGST68P2	Postoperative	HRAS	D54Efs*53	Harvey rat sarcoma viral oncogene homolog	CCDS7698.1	11	533895	533895	NULL	AGTACAGC	Insertion	Frameshift	ctDNA	0.002903	5856	17	No	-	-	upper_aerodigestive_tract (1 cases),skin (1 cases),haematopoietic_and_lymphoid_tissue (1 cases),endometrium (1 cases)	skin (487 cases),urinary_tract (221 cases),thyroid (212 cases),upper_aerodigestive_tract (140 cases),soft_tissue (40 cases),salivary_gland (35 cases),prostate (35 cases),cervix (23 cases),lung (20 cases),large_intestine (15 cases),stomach (14 cases),haematopoietic_and_lymphoid_tissue (13 cases),vulva (10 cases),pituitary (10 cases),central_nervous_system (8 cases),breast (7 cases),bone (5 cases),…	-	-
CGST68	CGST68P2	Postoperative	ALK	G35_P36insL	anaplastic lymphoma receptor tyrosine kinase	CCDS33172.1	2	30143420	30143420	NULL	GGA	Insertion	In-frame insertion	ctDNA	0.005551	2522	14	No	-	-	-	autonomic_ganglia (206 cases),large_intestine (115 cases),lung (79 cases),skin (75 cases),stomach (23 cases),endometrium (19 cases),breast (18 cases),haematopoietic_and_lymphoid_tissue (18 cases),oesophagus (17 cases),ovary (12 cases),liver (12 cases),upper_aerodigestive_tract (9 cases),kidney (8 cases),urinary_tract (6 cases),soft_tissue (6 cases),central_nervous_system (6 cases),pancreas (5 cas…	-	-
CGST68	CGST68P1	Preoperative	ALK	G35_P36insL	anaplastic lymphoma receptor tyrosine kinase	CCDS33172.1	2	30143420	30143420	NULL	GGA	Insertion	In-frame insertion	ctDNA	0.000448	2230	1	No	-	-	-	autonomic_ganglia (206 cases),large_intestine (115 cases),lung (79 cases),skin (75 cases),stomach (23 cases),endometrium (19 cases),breast (18 cases),haematopoietic_and_lymphoid_tissue (18 cases),oesophagus (17 cases),ovary (12 cases),liver (12 cases),upper_aerodigestive_tract (9 cases),kidney (8 cases),urinary_tract (6 cases),soft_tissue (6 cases),central_nervous_system (6 cases),pancreas (5 cas…	-	-
CGST68	CGST68P1	Preoperative	ATM	N/A	ataxia telangiectasia mutated	CCDS31669.1	11	108142134	108142134	G	A	Substitution	Splice site donor	ctDNA	0.000630915	1585	1	No	-	-	-	autonomic_ganglia (206 cases),large_intestine (115 cases),lung (79 cases),skin (75 cases),stomach (23 cases),endometrium (19 cases),breast (18 cases),haematopoietic_and_lymphoid_tissue (18 cases),oesophagus (17 cases),ovary (12 cases),liver (12 cases),upper_aerodigestive_tract (9 cases),kidney (8 cases),urinary_tract (6 cases),soft_tissue (6 cases),central_nervous_system (6 cases),pancreas (5 cas…	-	-
CGST68	CGST68P1	Preoperative	HRAS	D54Efs*53	Harvey rat sarcoma viral oncogene homolog	CCDS7698.1	11	533895	533895	NULL	AGTACAGC	Insertion	In-frame insertion	ctDNA	0.001228	2443	3	No	-	-	-	autonomic_ganglia (206 cases),large_intestine (115 cases),lung (79 cases),skin (75 cases),stomach (23 cases),endometrium (19 cases),breast (18 cases),haematopoietic_and_lymphoid_tissue (18 cases),oesophagus (17 cases),ovary (12 cases),liver (12 cases),upper_aerodigestive_tract (9 cases),kidney (8 cases),urinary_tract (6 cases),soft_tissue (6 cases),central_nervous_system (6 cases),pancreas (5 cas…	-	-
CGST69	CGST69P2	Postoperative	CDH1	E35K	cadherin 1, type 1, E-cadherin (epithelial)	CCDS10869.1	16	68772254	68772254	G	A	Substitution	Nonsynonymous coding	ctDNA	0.001151	5212	6	No	-	-	breast (6 cases),large_intestine (1 cases)	breast (198 cases),stomach (108 cases),large_intestine (104 cases),endometrium (20 cases),lung (16 cases),skin (15 cases),urinary_tract (12 cases),oesophagus (9 cases),haematopoietic_and_lymphoid_tissue (8 cases),upper_aerodigestive_tract (6 cases),central_nervous_system (6 cases),NS (5 cases),kidney (5 cases),prostate (5 cases),biliary_tract (5 cases),soft_tissue (4 cases),liver (4 cases),ovary …	Cadherin prodomain like (27-116)	-
CGST69	CGST69P2	Postoperative	ALK	G35_P36insL	anaplastic lymphoma receptor tyrosine kinase	CCDS33172.1	2	30143420	30143420	NULL	GGA	Insertion	In-frame insertion	ctDNA	0.001608	3732	6	No	-	-	-	autonomic_ganglia (206 cases),large_intestine (115 cases),lung (79 cases),skin (75 cases),stomach (23 cases),endometrium (19 cases),breast (18 cases),haematopoietic_and_lymphoid_tissue (18 cases),oesophagus (17 cases),ovary (12 cases),liver (12 cases),upper_aerodigestive_tract (9 cases),kidney (8 cases),urinary_tract (6 cases),soft_tissue (6 cases),central_nervous_system (6 cases),pancreas (5 cas…	-	-
CGST79	CGST79P	Baseline	MYC	R98W	v-myc avian myelocytomatosis viral oncogene homolog	CCDS6359.2	8	128750755	128750755	C	T	Substitution	Nonsynonymous coding	ctDNA	0.002186	2745	6	No	-	-	haematopoietic_and_lymphoid_tissue (2 cases),large_intestine (1 cases)	haematopoietic_and_lymphoid_tissue (45 cases),large_intestine (20 cases),skin (10 cases),lung (9 cases),stomach (8 cases),endometrium (8 cases),urinary_tract (4 cases),liver (4 cases),ovary (3 cases),kidney (2 cases),pancreas (2 cases),upper_aerodigestive_tract (2 cases),biliary_tract (2 cases),bone (1 cases),breast (1 cases),oesophagus (1 cases),autonomic_ganglia (1 cases),prostate (1 cases),thy…	Myc amino-terminal region (16-360)	-
CGST80	CGST80P	Baseline	HRAS	G161E	Harvey rat sarcoma viral oncogene homolog	CCDS7698.1	11	533327	533327	C	T	Substitution	Nonsynonymous coding	ctDNA	0.003596	3059	11	No	-	G161R large_intestine (1 cases)	lung (1 cases)	skin (487 cases),urinary_tract (221 cases),thyroid (212 cases),upper_aerodigestive_tract (140 cases),soft_tissue (40 cases),salivary_gland (35 cases),prostate (35 cases),cervix (23 cases),lung (20 cases),large_intestine (15 cases),stomach (14 cases),haematopoietic_and_lymphoid_tissue (13 cases),vulva (10 cases),pituitary (10 cases),central_nervous_system (8 cases),breast (7 cases),bone (5 cases),…	-	GTPase SAR1 and related small G proteins [General function prediction only] (1-147); Ras GTPase family containing H-Ras,N-Ras and K-Ras4A/4B (3-150)
CGST80	CGST80P	Baseline	TP53	S166*	tumor protein p53	CCDS11118.1	17	7578433	7578433	G	C	Substitution	Nonsense	ctDNA	0.010367	4823	50	No	lung (5 cases),urinary_tract (2 cases),ovary (1 cases),breast (1 cases),oesophagus (1 cases),haematopoietic_and_lymphoid_tissue (1 cases),stomach (1 cases)	-	lung (97 cases),large_intestine (83 cases),breast (81 cases),oesophagus (67 cases),haematopoietic_and_lymphoid_tissue (46 cases),upper_aerodigestive_tract (46 cases),ovary (45 cases),liver (35 cases),central_nervous_system (32 cases),stomach (31 cases),urinary_tract (30 cases),pancreas (19 cases),skin (18 cases),soft_tissue (11 cases),prostate (11 cases),salivary_gland (7 cases),cervix (5 cases),…	large_intestine (2857 cases),lung (1950 cases),breast (1840 cases),upper_aerodigestive_tract (1518 cases),oesophagus (1478 cases),ovary (1326 cases),central_nervous_system (1152 cases),haematopoietic_and_lymphoid_tissue (1148 cases),stomach (938 cases),liver (933 cases),urinary_tract (926 cases),pancreas (594 cases),skin (585 cases),prostate (222 cases),endometrium (215 cases),biliary_tract (207 …	P53 DNA-binding domain (109-288)	-
CGST81	CGST81P	Baseline	TP53	C135F	tumor protein p53	CCDS11118.1	17	7578526	7578526	C	A	Substitution	Nonsynonymous coding	CHIP	0.001995	3509	7	Yes	oesophagus (13 cases),upper_aerodigestive_tract (7 cases),large_intestine (6 cases),lung (5 cases),stomach (4 cases),breast (3 cases),soft_tissue (3 cases),vulva (2 cases),ovary (2 cases),bone (2 cases),haematopoietic_and_lymphoid_tissue (2 cases),urinary_tract (1 cases),kidney (1 cases),liver (1 cases),pituitary (1 cases),prostate (1 cases),eye (1 cases)	C135G/C135W/C135R/CQ135C*/C135S/C135Y/C135C breast (18 cases),large_intestine (16 cases),ovary (13 cases),haematopoietic_and_lymphoid_tissue (13 cases),oesophagus (11 cases),urinary_tract (10 cases),upper_aerodigestive_tract (8 cases),central_nervous_system (7 cases),lung (5 cases),stomach (4 cases),skin (4 cases),thyroid (4 cases),pancreas (2 cases),liver (2 cases),prostate (2 cases),bone (1 cas…	breast (78 cases),ovary (63 cases),lung (57 cases),haematopoietic_and_lymphoid_tissue (56 cases),large_intestine (52 cases),upper_aerodigestive_tract (48 cases),oesophagus (46 cases),urinary_tract (42 cases),central_nervous_system (40 cases),stomach (28 cases),liver (28 cases),skin (20 cases),pancreas (19 cases),prostate (12 cases),biliary_tract (10 cases),soft_tissue (6 cases),adrenal_gland (6 c…	large_intestine (2857 cases),lung (1950 cases),breast (1840 cases),upper_aerodigestive_tract (1518 cases),oesophagus (1478 cases),ovary (1326 cases),central_nervous_system (1152 cases),haematopoietic_and_lymphoid_tissue (1148 cases),stomach (938 cases),liver (933 cases),urinary_tract (926 cases),pancreas (594 cases),skin (585 cases),prostate (222 cases),endometrium (215 cases),biliary_tract (207 …	P53 DNA-binding domain (109-288)	-
CGST81	CGST81P1	Preoperative	ALK	G35_P36insL	anaplastic lymphoma receptor tyrosine kinase	CCDS33172.1	2	30143420	30143420	NULL	GGA	Insertion	In-frame insertion	ctDNA	0.004144	2413	10	No	-	-	-	autonomic_ganglia (206 cases),large_intestine (115 cases),lung (79 cases),skin (75 cases),stomach (23 cases),endometrium (19 cases),breast (18 cases),haematopoietic_and_lymphoid_tissue (18 cases),oesophagus (17 cases),ovary (12 cases),liver (12 cases),upper_aerodigestive_tract (9 cases),kidney (8 cases),urinary_tract (6 cases),soft_tissue (6 cases),central_nervous_system (6 cases),pancreas (5 cas…	-	-
CGST91	CGST91P1	Preoperative	ALK	G35_P36insL	anaplastic lymphoma receptor tyrosine kinase	CCDS33172.1	2	30143420	30143420	NULL	GGA	Insertion	In-frame insertion	ctDNA	0.001607	3734	6	No	-	-	-	autonomic_ganglia (206 cases),large_intestine (115 cases),lung (79 cases),skin (75 cases),stomach (23 cases),endometrium (19 cases),breast (18 cases),haematopoietic_and_lymphoid_tissue (18 cases),oesophagus (17 cases),ovary (12 cases),liver (12 cases),upper_aerodigestive_tract (9 cases),kidney (8 cases),urinary_tract (6 cases),soft_tissue (6 cases),central_nervous_system (6 cases),pancreas (5 cas…	-	-
CGST97	CGST97P	Baseline	TP53	P151S	tumor protein p53	CCDS11118.1	17	7578479	7578479	G	A	Substitution	Nonsynonymous coding	CHIP	0.001466	682	1	Yes	lung (8 cases),upper_aerodigestive_tract (7 cases),oesophagus (6 cases),breast (5 cases),stomach (5 cases),large_intestine (5 cases),ovary (4 cases),soft_tissue (4 cases),prostate (4 cases),central_nervous_system (4 cases),vulva (3 cases),haematopoietic_and_lymphoid_tissue (3 cases),endometrium (3 cases),pancreas (2 cases),biliary_tract (2 cases),salivary_gland (1 cases),urinary_tract (1 cases),l…	P151T/PP151LP/P151H/P151P/PP151HP/P151L/P151R/P151A large_intestine (16 cases),oesophagus (11 cases),ovary (9 cases),lung (9 cases),breast (8 cases),upper_aerodigestive_tract (7 cases),liver (5 cases),haematopoietic_and_lymphoid_tissue (4 cases),stomach (4 cases),urinary_tract (3 cases),prostate (3 cases),central_nervous_system (3 cases),soft_tissue (2 cases),skin (2 cases),pancreas (1 cases),adr…	large_intestine (87 cases),lung (77 cases),upper_aerodigestive_tract (64 cases),oesophagus (58 cases),breast (55 cases),central_nervous_system (47 cases),haematopoietic_and_lymphoid_tissue (46 cases),urinary_tract (39 cases),stomach (37 cases),ovary (33 cases),skin (28 cases),liver (21 cases),pancreas (18 cases),prostate (12 cases),vulva (8 cases),soft_tissue (8 cases),adrenal_gland (7 cases),bil…	large_intestine (2857 cases),lung (1950 cases),breast (1840 cases),upper_aerodigestive_tract (1518 cases),oesophagus (1478 cases),ovary (1326 cases),central_nervous_system (1152 cases),haematopoietic_and_lymphoid_tissue (1148 cases),stomach (938 cases),liver (933 cases),urinary_tract (926 cases),pancreas (594 cases),skin (585 cases),prostate (222 cases),endometrium (215 cases),biliary_tract (207 …	P53 DNA-binding domain (109-288)	-
CGST97	CGST97P	Baseline	TP53	Y220C	tumor protein p53	CCDS11118.1	17	7578190	7578190	T	C	Substitution	Nonsynonymous coding	CHIP	0.0037	539	2	Yes	ovary (46 cases),breast (33 cases),upper_aerodigestive_tract (28 cases),lung (27 cases),central_nervous_system (24 cases),oesophagus (21 cases),large_intestine (17 cases),urinary_tract (16 cases),stomach (15 cases),haematopoietic_and_lymphoid_tissue (15 cases),liver (8 cases),soft_tissue (7 cases),pancreas (6 cases),endometrium (4 cases),small_intestine (3 cases),bone (2 cases),skin (2 cases),per…	Y220N/Y220H/Y220S/Y220F/Y220D breast (13 cases),oesophagus (6 cases),liver (5 cases),haematopoietic_and_lymphoid_tissue (4 cases),skin (3 cases),large_intestine (3 cases),stomach (2 cases),pancreas (2 cases),upper_aerodigestive_tract (2 cases),ovary (1 cases),urinary_tract (1 cases),kidney (1 cases),peritoneum (1 cases),thyroid (1 cases),central_nervous_system (1 cases),biliary_tract (1 cases)	breast (41 cases),upper_aerodigestive_tract (41 cases),lung (39 cases),large_intestine (39 cases),oesophagus (36 cases),haematopoietic_and_lymphoid_tissue (35 cases),ovary (34 cases),central_nervous_system (23 cases),liver (16 cases),stomach (14 cases),urinary_tract (14 cases),skin (12 cases),pancreas (10 cases),soft_tissue (9 cases),peritoneum (5 cases),bone (4 cases),vulva (3 cases),prostate (3…	large_intestine (2857 cases),lung (1950 cases),breast (1840 cases),upper_aerodigestive_tract (1518 cases),oesophagus (1478 cases),ovary (1326 cases),central_nervous_system (1152 cases),haematopoietic_and_lymphoid_tissue (1148 cases),stomach (938 cases),liver (933 cases),urinary_tract (926 cases),pancreas (594 cases),skin (585 cases),prostate (222 cases),endometrium (215 cases),biliary_tract (207 …	P53 DNA-binding domain (109-288)	-
CGST97	CGST97P2	Postoperative	TP53	P151S	tumor protein p53	CCDS11118.1	17	7578479	7578479	G	A	Substitution	Nonsynonymous coding	CHIP	0.001586	3783	6	Yes	lung (8 cases),upper_aerodigestive_tract (7 cases),oesophagus (6 cases),breast (5 cases),stomach (5 cases),large_intestine (5 cases),ovary (4 cases),soft_tissue (4 cases),prostate (4 cases),central_nervous_system (4 cases),vulva (3 cases),haematopoietic_and_lymphoid_tissue (3 cases),endometrium (3 cases),pancreas (2 cases),biliary_tract (2 cases),salivary_gland (1 cases),urinary_tract (1 cases),l…	P151T/PP151LP/P151H/P151P/PP151HP/P151L/P151R/P151A large_intestine (16 cases),oesophagus (11 cases),ovary (9 cases),lung (9 cases),breast (8 cases),upper_aerodigestive_tract (7 cases),liver (5 cases),haematopoietic_and_lymphoid_tissue (4 cases),stomach (4 cases),urinary_tract (3 cases),prostate (3 cases),central_nervous_system (3 cases),soft_tissue (2 cases),skin (2 cases),pancreas (1 cases),adr…	large_intestine (87 cases),lung (77 cases),upper_aerodigestive_tract (64 cases),oesophagus (58 cases),breast (55 cases),central_nervous_system (47 cases),haematopoietic_and_lymphoid_tissue (46 cases),urinary_tract (39 cases),stomach (37 cases),ovary (33 cases),skin (28 cases),liver (21 cases),pancreas (18 cases),prostate (12 cases),vulva (8 cases),soft_tissue (8 cases),adrenal_gland (7 cases),bil…	large_intestine (2857 cases),lung (1950 cases),breast (1840 cases),upper_aerodigestive_tract (1518 cases),oesophagus (1478 cases),ovary (1326 cases),central_nervous_system (1152 cases),haematopoietic_and_lymphoid_tissue (1148 cases),stomach (938 cases),liver (933 cases),urinary_tract (926 cases),pancreas (594 cases),skin (585 cases),prostate (222 cases),endometrium (215 cases),biliary_tract (207 …	P53 DNA-binding domain (109-288)	-
CGST97	CGST97P2	Postoperative	TP53	Y220C	tumor protein p53	CCDS11118.1	17	7578190	7578190	T	C	Substitution	Nonsynonymous coding	CHIP	0.014813	3443	51	Yes	ovary (46 cases),breast (33 cases),upper_aerodigestive_tract (28 cases),lung (27 cases),central_nervous_system (24 cases),oesophagus (21 cases),large_intestine (17 cases),urinary_tract (16 cases),stomach (15 cases),haematopoietic_and_lymphoid_tissue (15 cases),liver (8 cases),soft_tissue (7 cases),pancreas (6 cases),endometrium (4 cases),small_intestine (3 cases),bone (2 cases),skin (2 cases),per…	Y220N/Y220H/Y220S/Y220F/Y220D breast (13 cases),oesophagus (6 cases),liver (5 cases),haematopoietic_and_lymphoid_tissue (4 cases),skin (3 cases),large_intestine (3 cases),stomach (2 cases),pancreas (2 cases),upper_aerodigestive_tract (2 cases),ovary (1 cases),urinary_tract (1 cases),kidney (1 cases),peritoneum (1 cases),thyroid (1 cases),central_nervous_system (1 cases),biliary_tract (1 cases)	breast (41 cases),upper_aerodigestive_tract (41 cases),lung (39 cases),large_intestine (39 cases),oesophagus (36 cases),haematopoietic_and_lymphoid_tissue (35 cases),ovary (34 cases),central_nervous_system (23 cases),liver (16 cases),stomach (14 cases),urinary_tract (14 cases),skin (12 cases),pancreas (10 cases),soft_tissue (9 cases),peritoneum (5 cases),bone (4 cases),vulva (3 cases),prostate (3…	large_intestine (2857 cases),lung (1950 cases),breast (1840 cases),upper_aerodigestive_tract (1518 cases),oesophagus (1478 cases),ovary (1326 cases),central_nervous_system (1152 cases),haematopoietic_and_lymphoid_tissue (1148 cases),stomach (938 cases),liver (933 cases),urinary_tract (926 cases),pancreas (594 cases),skin (585 cases),prostate (222 cases),endometrium (215 cases),biliary_tract (207 …	P53 DNA-binding domain (109-288)	-
CGST97	CGST97P1	Preoperative	TP53	P151S	tumor protein p53	CCDS11118.1	17	7578479	7578479	G	A	Substitution	Nonsynonymous coding	CHIP	0.001245	4015	5	Yes	lung (8 cases),upper_aerodigestive_tract (7 cases),oesophagus (6 cases),breast (5 cases),stomach (5 cases),large_intestine (5 cases),ovary (4 cases),soft_tissue (4 cases),prostate (4 cases),central_nervous_system (4 cases),vulva (3 cases),haematopoietic_and_lymphoid_tissue (3 cases),endometrium (3 cases),pancreas (2 cases),biliary_tract (2 cases),salivary_gland (1 cases),urinary_tract (1 cases),l…	P151T/PP151LP/P151H/P151P/PP151HP/P151L/P151R/P151A large_intestine (16 cases),oesophagus (11 cases),ovary (9 cases),lung (9 cases),breast (8 cases),upper_aerodigestive_tract (7 cases),liver (5 cases),haematopoietic_and_lymphoid_tissue (4 cases),stomach (4 cases),urinary_tract (3 cases),prostate (3 cases),central_nervous_system (3 cases),soft_tissue (2 cases),skin (2 cases),pancreas (1 cases),adr…	large_intestine (87 cases),lung (77 cases),upper_aerodigestive_tract (64 cases),oesophagus (58 cases),breast (55 cases),central_nervous_system (47 cases),haematopoietic_and_lymphoid_tissue (46 cases),urinary_tract (39 cases),stomach (37 cases),ovary (33 cases),skin (28 cases),liver (21 cases),pancreas (18 cases),prostate (12 cases),vulva (8 cases),soft_tissue (8 cases),adrenal_gland (7 cases),bil…	large_intestine (2857 cases),lung (1950 cases),breast (1840 cases),upper_aerodigestive_tract (1518 cases),oesophagus (1478 cases),ovary (1326 cases),central_nervous_system (1152 cases),haematopoietic_and_lymphoid_tissue (1148 cases),stomach (938 cases),liver (933 cases),urinary_tract (926 cases),pancreas (594 cases),skin (585 cases),prostate (222 cases),endometrium (215 cases),biliary_tract (207 …	P53 DNA-binding domain (109-288)	-
CGST97	CGST97P1	Preoperative	TP53	Y220C	tumor protein p53	CCDS11118.1	17	7578190	7578190	T	C	Substitution	Nonsynonymous coding	CHIP	0.016963	3596	61	Yes	ovary (46 cases),breast (33 cases),upper_aerodigestive_tract (28 cases),lung (27 cases),central_nervous_system (24 cases),oesophagus (21 cases),large_intestine (17 cases),urinary_tract (16 cases),stomach (15 cases),haematopoietic_and_lymphoid_tissue (15 cases),liver (8 cases),soft_tissue (7 cases),pancreas (6 cases),endometrium (4 cases),small_intestine (3 cases),bone (2 cases),skin (2 cases),per…	Y220N/Y220H/Y220S/Y220F/Y220D breast (13 cases),oesophagus (6 cases),liver (5 cases),haematopoietic_and_lymphoid_tissue (4 cases),skin (3 cases),large_intestine (3 cases),stomach (2 cases),pancreas (2 cases),upper_aerodigestive_tract (2 cases),ovary (1 cases),urinary_tract (1 cases),kidney (1 cases),peritoneum (1 cases),thyroid (1 cases),central_nervous_system (1 cases),biliary_tract (1 cases)	breast (41 cases),upper_aerodigestive_tract (41 cases),lung (39 cases),large_intestine (39 cases),oesophagus (36 cases),haematopoietic_and_lymphoid_tissue (35 cases),ovary (34 cases),central_nervous_system (23 cases),liver (16 cases),stomach (14 cases),urinary_tract (14 cases),skin (12 cases),pancreas (10 cases),soft_tissue (9 cases),peritoneum (5 cases),bone (4 cases),vulva (3 cases),prostate (3…	large_intestine (2857 cases),lung (1950 cases),breast (1840 cases),upper_aerodigestive_tract (1518 cases),oesophagus (1478 cases),ovary (1326 cases),central_nervous_system (1152 cases),haematopoietic_and_lymphoid_tissue (1148 cases),stomach (938 cases),liver (933 cases),urinary_tract (926 cases),pancreas (594 cases),skin (585 cases),prostate (222 cases),endometrium (215 cases),biliary_tract (207 …	P53 DNA-binding domain (109-288)	-
