# Supplementary material for: White blood cell and cell-free DNA analyses for detection of residual disease in gastric cancer
Source: Nat Commun. 2020 Jan 27;11:525. doi: 10.1038/s41467-020-14310-3 (PMC6985115; doi:10.1038/s41467-020-14310-3)
Supplement: Supplementary file 9 — Supplementary Data 7 [file 41467_2020_14310_MOESM9_ESM.xlsx]

## Sheet: SD 7
Supplementary Data 7. Sequence alterations detected in WBCs
Patient	Timepoint Significance	Gene Symbol	Amino Acid (Protein)	Gene Description	Transcript Accession	Chromosome	Genomic Start (hg19)	Genomic End (hg19)	Base From	Base To	Mutation Type	Consequence	Mutant Allele Fraction	Total Distinct Coverage	Distinct Mutant Coverage	Hot-spot Alteration*	Reported Samples with the Identical Somatic Mutation	Reported somatic mutations in the same amino acid residue	Reported somatic mutations in nearby amino acid residues	Gene reported to be somatically mutated in the following cancers	Position of Mutation Within a Protein Domain	Position of Mutation Near to a Protein Domain
CGST102	Baseline	DNMT3A	N/A	DNA (cytosine-5-)-methyltransferase 3 alpha	CCDS33157.1	2	25463508	25463508	C	T	Substitution	Splice site donor	0.001757	3983	7	Yes	pancreas (7 cases),ovary (4 cases),oesophagus (4 cases),breast (3 cases),liver (3 cases),large_intestine (3 cases),central_nervous_system (3 cases),stomach (2 cases),upper_aerodigestive_tract (2 cases),skin (1 cases),prostate (1 cases),haematopoietic_and_lymphoid_tissue (1 cases),urinary_tract (1 cases)	-	-	large_intestine (2857 cases),lung (1950 cases),breast (1840 cases),upper_aerodigestive_tract (1518 cases),oesophagus (1478 cases),ovary (1326 cases),central_nervous_system (1152 cases),haematopoietic_and_lymphoid_tissue (1148 cases),stomach (938 cases),liver (933 cases),urinary_tract (926 cases),pancreas (594 cases),skin (585 cases),prostate (222 cases),endometrium (215 cases),biliary_tract (207 …	-	-
CGST102	Baseline	DNMT3A	C911Y	DNA (cytosine-5-)-methyltransferase 3 alpha	CCDS33157.1	2	25457155	25457155	C	T	Substitution	Nonsynonymous coding	0.017246	3537	61	No	-	C911R lung (1 cases)	haematopoietic_and_lymphoid_tissue (6 cases),large_intestine (2 cases),ovary (1 cases),endometrium (1 cases)	haematopoietic_and_lymphoid_tissue (1116 cases),large_intestine (51 cases),lung (33 cases),skin (15 cases),liver (13 cases),stomach (12 cases),endometrium (11 cases),kidney (10 cases),breast (9 cases),ovary (7 cases),oesophagus (5 cases),central_nervous_system (5 cases),prostate (4 cases),thyroid (4 cases),urinary_tract (3 cases),bone (2 cases),upper_aerodigestive_tract (2 cases),biliary_tract (2…	-	S-adenosylmethionine-dependent methyltransferases (SAM or AdoMet-MTase), class I (634-907)
CGST102	Baseline	SMARCB1	T214M	SWI/SNF related, matrix associated, actin dependent regulator of chromatin, subfamily b, member 1	CCDS13817.1	22	24158969	24158969	C	T	Substitution	Nonsynonymous coding	0.001986	4028	8	No	large_intestine (1 cases)	-	soft_tissue (7 cases),large_intestine (3 cases),central_nervous_system (3 cases)	central_nervous_system (128 cases),soft_tissue (77 cases),large_intestine (45 cases),haematopoietic_and_lymphoid_tissue (11 cases),stomach (11 cases),skin (10 cases),endometrium (9 cases),kidney (8 cases),lung (8 cases),meninges (7 cases),bone (6 cases),ovary (5 cases),liver (4 cases),urinary_tract (3 cases),pancreas (3 cases),oesophagus (3 cases),prostate (3 cases),biliary_tract (3 cases),breast…	SNF5 / SMARCB1 / INI1 (178-364)	-
CGST110	Baseline	DNMT3A	H873R	DNA (cytosine-5-)-methyltransferase 3 alpha	CCDS33157.1	2	25457269	25457269	T	C	Substitution	Nonsynonymous coding	0.001826	3833	7	No	-	-	haematopoietic_and_lymphoid_tissue (7 cases),lung (1 cases)	haematopoietic_and_lymphoid_tissue (1116 cases),large_intestine (51 cases),lung (33 cases),skin (15 cases),liver (13 cases),stomach (12 cases),endometrium (11 cases),kidney (10 cases),breast (9 cases),ovary (7 cases),oesophagus (5 cases),central_nervous_system (5 cases),prostate (4 cases),thyroid (4 cases),urinary_tract (3 cases),bone (2 cases),upper_aerodigestive_tract (2 cases),biliary_tract (2…	S-adenosylmethionine-dependent methyltransferases (SAM or AdoMet-MTase), class I (634-907)	-
CGST110	Baseline	HNF1A	G151D	HNF1 homeobox A	CCDS9209.1	12	121426761	121426761	G	A	Substitution	Nonsynonymous coding	0.003543	5080	18	No	-	-	large_intestine (3 cases),skin (2 cases),pancreas (1 cases),liver (1 cases),endometrium (1 cases)	liver (125 cases),large_intestine (67 cases),skin (33 cases),lung (15 cases),endometrium (11 cases),stomach (10 cases),breast (8 cases),prostate (8 cases),central_nervous_system (7 cases),urinary_tract (6 cases),upper_aerodigestive_tract (4 cases),ovary (3 cases),kidney (3 cases),haematopoietic_and_lymphoid_tissue (2 cases),pancreas (2 cases),autonomic_ganglia (2 cases),bone (1 cases),peritoneum …	Hepatocyte nuclear factor 1 (HNF-1), N terminus (27-176)	-
CGST110	Baseline	TP53	V216M	tumor protein p53	CCDS11118.1	17	7578203	7578203	C	T	Substitution	Nonsynonymous coding	0.001338	4485	6	Yes	breast (11 cases),haematopoietic_and_lymphoid_tissue (11 cases),oesophagus (9 cases),upper_aerodigestive_tract (8 cases),central_nervous_system (8 cases),ovary (6 cases),lung (5 cases),large_intestine (4 cases),pancreas (3 cases),bone (2 cases),soft_tissue (2 cases),liver (2 cases),vulva (1 cases),stomach (1 cases)	V216A/V216E/V216G/V216L ovary (4 cases),lung (4 cases),upper_aerodigestive_tract (4 cases),breast (3 cases),large_intestine (3 cases),urinary_tract (2 cases),skin (1 cases),soft_tissue (1 cases),oesophagus (1 cases),central_nervous_system (1 cases)	large_intestine (149 cases),breast (120 cases),oesophagus (103 cases),ovary (90 cases),lung (84 cases),upper_aerodigestive_tract (77 cases),stomach (69 cases),haematopoietic_and_lymphoid_tissue (65 cases),central_nervous_system (62 cases),urinary_tract (48 cases),liver (47 cases),pancreas (34 cases),skin (32 cases),soft_tissue (19 cases),prostate (12 cases),endometrium (11 cases),biliary_tract (9…	large_intestine (2857 cases),lung (1950 cases),breast (1840 cases),upper_aerodigestive_tract (1518 cases),oesophagus (1478 cases),ovary (1326 cases),central_nervous_system (1152 cases),haematopoietic_and_lymphoid_tissue (1148 cases),stomach (938 cases),liver (933 cases),urinary_tract (926 cases),pancreas (594 cases),skin (585 cases),prostate (222 cases),endometrium (215 cases),biliary_tract (207 …	P53 DNA-binding domain (109-288)	-
CGST113	Baseline	TP53	R248W	tumor protein p53	CCDS11118.1	17	7577539	7577539	G	A	Substitution	Nonsynonymous coding	0.002632	3799	10	Yes	large_intestine (151 cases),breast (60 cases),oesophagus (47 cases),central_nervous_system (38 cases),haematopoietic_and_lymphoid_tissue (32 cases),stomach (32 cases),ovary (31 cases),skin (31 cases),upper_aerodigestive_tract (25 cases),urinary_tract (21 cases),lung (20 cases),endometrium (20 cases),pancreas (13 cases),biliary_tract (9 cases),vulva (4 cases),soft_tissue (4 cases),liver (4 cases),…	RR248CR/R248Q/R248P/R248G/RR248QR/R248L/R248R/RR248LR large_intestine (163 cases),lung (98 cases),breast (79 cases),haematopoietic_and_lymphoid_tissue (73 cases),upper_aerodigestive_tract (63 cases),central_nervous_system (53 cases),stomach (46 cases),urinary_tract (44 cases),oesophagus (44 cases),ovary (40 cases),skin (22 cases),pancreas (19 cases),endometrium (13 cases),liver (12 cases),vulva (…	liver (299 cases),large_intestine (255 cases),lung (206 cases),breast (134 cases),upper_aerodigestive_tract (131 cases),oesophagus (112 cases),stomach (99 cases),haematopoietic_and_lymphoid_tissue (95 cases),ovary (91 cases),central_nervous_system (63 cases),skin (54 cases),urinary_tract (51 cases),pancreas (31 cases),prostate (20 cases),endometrium (15 cases),soft_tissue (12 cases),kidney (10 ca…	large_intestine (2857 cases),lung (1950 cases),breast (1840 cases),upper_aerodigestive_tract (1518 cases),oesophagus (1478 cases),ovary (1326 cases),central_nervous_system (1152 cases),haematopoietic_and_lymphoid_tissue (1148 cases),stomach (938 cases),liver (933 cases),urinary_tract (926 cases),pancreas (594 cases),skin (585 cases),prostate (222 cases),endometrium (215 cases),biliary_tract (207 …	P53 DNA-binding domain (109-288)	-
CGST121	Baseline	AKT1	E17K	v-akt murine thymoma viral oncogene homolog 1	CCDS9994.1	14	105246551	105246551	C	T	Substitution	Nonsynonymous coding	0.001473	4073	6	Yes	breast (75 cases),skin (59 cases),meninges (46 cases),urinary_tract (16 cases),endometrium (15 cases),lung (14 cases),large_intestine (14 cases),bone (12 cases),thyroid (12 cases),soft_tissue (8 cases),prostate (4 cases),ovary (2 cases),stomach (2 cases),NS (1 cases),haematopoietic_and_lymphoid_tissue (1 cases),pancreas (1 cases),peritoneum (1 cases),upper_aerodigestive_tract (1 cases),thymus (1 …	-	-	breast (80 cases),skin (70 cases),meninges (46 cases),large_intestine (32 cases),urinary_tract (23 cases),endometrium (22 cases),lung (18 cases),thyroid (14 cases),bone (12 cases),soft_tissue (9 cases),ovary (8 cases),stomach (7 cases),prostate (4 cases),haematopoietic_and_lymphoid_tissue (3 cases),kidney (3 cases),upper_aerodigestive_tract (3 cases),central_nervous_system (3 cases),NS (2 cases),…	Akt pleckstrin homology (PH) domain (6-107)	-
CGST121	Baseline	DNMT3A	R749G	DNA (cytosine-5-)-methyltransferase 3 alpha	CCDS33157.1	2	25463248	25463248	G	C	Substitution	Nonsynonymous coding	0.015519	3995	62	No	-	R749C haematopoietic_and_lymphoid_tissue (4 cases),skin (1 cases)	haematopoietic_and_lymphoid_tissue (13 cases),liver (1 cases),stomach (1 cases)	haematopoietic_and_lymphoid_tissue (1116 cases),large_intestine (51 cases),lung (33 cases),skin (15 cases),liver (13 cases),stomach (12 cases),endometrium (11 cases),kidney (10 cases),breast (9 cases),ovary (7 cases),oesophagus (5 cases),central_nervous_system (5 cases),prostate (4 cases),thyroid (4 cases),urinary_tract (3 cases),bone (2 cases),upper_aerodigestive_tract (2 cases),biliary_tract (2…	S-adenosylmethionine-dependent methyltransferases (SAM or AdoMet-MTase), class I (634-907); Site-specific DNA methylase [DNA replication, recombination, and repair] (632-795)	-
CGST121	Baseline	PIK3R1	N564K	phosphoinositide-3-kinase, regulatory subunit 1 (alpha)	CCDS3993.1	5	67591099	67591099	C	A	Substitution	Nonsynonymous coding	0.00232	3449	8	No	-	N564N/N564D/N564K large_intestine (4 cases),endometrium (3 cases),central_nervous_system (2 cases),haematopoietic_and_lymphoid_tissue (2 cases),skin (1 cases)	endometrium (10 cases),breast (7 cases),central_nervous_system (6 cases),large_intestine (5 cases),haematopoietic_and_lymphoid_tissue (3 cases),upper_aerodigestive_tract (2 cases),oesophagus (2 cases),ovary (1 cases),stomach (1 cases),lung (1 cases),cervix (1 cases)	endometrium (108 cases),large_intestine (105 cases),central_nervous_system (50 cases),breast (43 cases),skin (17 cases),lung (16 cases),haematopoietic_and_lymphoid_tissue (15 cases),stomach (8 cases),oesophagus (8 cases),liver (7 cases),upper_aerodigestive_tract (7 cases),ovary (6 cases),kidney (5 cases),urinary_tract (4 cases),pancreas (2 cases),prostate (2 cases),bone (1 cases),thyroid (1 cases…	-	-
CGST122	Baseline	JAK2	V617F	Janus kinase 2	CCDS6457.1	9	5073770	5073770	G	T	Substitution	Nonsynonymous coding	0.021724	2808	61	Yes	haematopoietic_and_lymphoid_tissue (35074 cases),lung (3 cases),central_nervous_system (1 cases)	V617I haematopoietic_and_lymphoid_tissue (1 cases)	haematopoietic_and_lymphoid_tissue (6 cases),large_intestine (2 cases),breast (1 cases)	haematopoietic_and_lymphoid_tissue (35385 cases),large_intestine (84 cases),lung (39 cases),skin (16 cases),stomach (15 cases),endometrium (15 cases),breast (12 cases),kidney (12 cases),liver (10 cases),ovary (7 cases),prostate (7 cases),oesophagus (6 cases),upper_aerodigestive_tract (5 cases),central_nervous_system (3 cases),bone (2 cases),urinary_tract (2 cases),thyroid (2 cases),meninges (1 ca…	Pseudokinase (repeat 1) domain of the Protein Tyrosine Kinases, Janus kinases 2 and 3 (549-806)	-
CGST131	Baseline	AR	R775C	androgen receptor	CCDS14387.1	X	66941679	66941679	C	T	Substitution	Nonsynonymous coding	0.005368	1863	10	No	-	R775H stomach (1 cases)	pancreas (1 cases),large_intestine (1 cases),lung (1 cases)	large_intestine (75 cases),lung (33 cases),stomach (30 cases),skin (26 cases),upper_aerodigestive_tract (25 cases),endometrium (14 cases),breast (12 cases),oesophagus (11 cases),liver (10 cases),prostate (10 cases),ovary (8 cases),central_nervous_system (5 cases),kidney (4 cases),urinary_tract (3 cases),pancreas (3 cases),biliary_tract (3 cases),bone (2 cases),pleura (1 cases),haematopoietic_and_…	Ligand binding domain of the nuclear receptor androgen receptor, ligand activated transcription regulator (673-918)	-
CGST134	Baseline	AR	N757S	androgen receptor	CCDS14387.1	X	66937416	66937416	A	G	Substitution	Nonsynonymous coding	0.005786	2074	12	No	-	-	lung (2 cases),skin (1 cases)	large_intestine (75 cases),lung (33 cases),stomach (30 cases),skin (26 cases),upper_aerodigestive_tract (25 cases),endometrium (14 cases),breast (12 cases),oesophagus (11 cases),liver (10 cases),prostate (10 cases),ovary (8 cases),central_nervous_system (5 cases),kidney (4 cases),urinary_tract (3 cases),pancreas (3 cases),biliary_tract (3 cases),bone (2 cases),pleura (1 cases),haematopoietic_and_…	Ligand binding domain of the nuclear receptor androgen receptor, ligand activated transcription regulator (673-918)	-
CGST134	Baseline	DNMT3A	S714F	DNA (cytosine-5-)-methyltransferase 3 alpha	CCDS33157.1	2	25463541	25463541	G	A	Substitution	Nonsynonymous coding	0.012817	4135	53	No	-	S714C haematopoietic_and_lymphoid_tissue (13 cases),breast (1 cases)	haematopoietic_and_lymphoid_tissue (13 cases)	haematopoietic_and_lymphoid_tissue (1116 cases),large_intestine (51 cases),lung (33 cases),skin (15 cases),liver (13 cases),stomach (12 cases),endometrium (11 cases),kidney (10 cases),breast (9 cases),ovary (7 cases),oesophagus (5 cases),central_nervous_system (5 cases),prostate (4 cases),thyroid (4 cases),urinary_tract (3 cases),bone (2 cases),upper_aerodigestive_tract (2 cases),biliary_tract (2…	S-adenosylmethionine-dependent methyltransferases (SAM or AdoMet-MTase), class I (634-907); Site-specific DNA methylase [DNA replication, recombination, and repair] (632-795)	-
CGST143	Baseline	DNMT3A	Y735C	DNA (cytosine-5-)-methyltransferase 3 alpha	CCDS33157.1	2	25463289	25463289	T	C	Substitution	Nonsynonymous coding	0.004222	2842	12	No	haematopoietic_and_lymphoid_tissue (5 cases)	Y735N/Y735F central_nervous_system (1 cases),haematopoietic_and_lymphoid_tissue (1 cases)	haematopoietic_and_lymphoid_tissue (44 cases),ovary (1 cases)	haematopoietic_and_lymphoid_tissue (1116 cases),large_intestine (51 cases),lung (33 cases),skin (15 cases),liver (13 cases),stomach (12 cases),endometrium (11 cases),kidney (10 cases),breast (9 cases),ovary (7 cases),oesophagus (5 cases),central_nervous_system (5 cases),prostate (4 cases),thyroid (4 cases),urinary_tract (3 cases),bone (2 cases),upper_aerodigestive_tract (2 cases),biliary_tract (2…	S-adenosylmethionine-dependent methyltransferases (SAM or AdoMet-MTase), class I (634-907); Site-specific DNA methylase [DNA replication, recombination, and repair] (632-795)	-
CGST143	Baseline	TP53	Y234C	tumor protein p53	CCDS11118.1	17	7577580	7577580	T	C	Substitution	Nonsynonymous coding	0.00301	2990	9	Yes	lung (17 cases),breast (12 cases),ovary (11 cases),central_nervous_system (11 cases),haematopoietic_and_lymphoid_tissue (9 cases),urinary_tract (7 cases),oesophagus (7 cases),large_intestine (5 cases),liver (3 cases),stomach (2 cases),cervix (2 cases),upper_aerodigestive_tract (2 cases),kidney (1 cases),pancreas (1 cases),adrenal_gland (1 cases),prostate (1 cases),biliary_tract (1 cases)	Y234Y/Y234N/Y234H/Y234S/Y234F/Y234R/Y234D skin (10 cases),haematopoietic_and_lymphoid_tissue (9 cases),large_intestine (7 cases),ovary (4 cases),upper_aerodigestive_tract (4 cases),breast (3 cases),liver (3 cases),kidney (2 cases),prostate (2 cases),lung (2 cases),stomach (1 cases),urinary_tract (1 cases),oesophagus (1 cases),eye (1 cases),central_nervous_system (1 cases),endometrium (1 cases)	breast (90 cases),large_intestine (84 cases),ovary (80 cases),haematopoietic_and_lymphoid_tissue (71 cases),lung (69 cases),oesophagus (65 cases),upper_aerodigestive_tract (64 cases),central_nervous_system (50 cases),stomach (37 cases),urinary_tract (34 cases),liver (30 cases),pancreas (26 cases),skin (20 cases),biliary_tract (13 cases),soft_tissue (13 cases),prostate (13 cases),endometrium (13 c…	large_intestine (2857 cases),lung (1950 cases),breast (1840 cases),upper_aerodigestive_tract (1518 cases),oesophagus (1478 cases),ovary (1326 cases),central_nervous_system (1152 cases),haematopoietic_and_lymphoid_tissue (1148 cases),stomach (938 cases),liver (933 cases),urinary_tract (926 cases),pancreas (594 cases),skin (585 cases),prostate (222 cases),endometrium (215 cases),biliary_tract (207 …	P53 DNA-binding domain (109-288)	-
CGST148	Baseline	DNMT3A	R882H	DNA (cytosine-5-)-methyltransferase 3 alpha	CCDS33157.1	2	25457242	25457242	C	T	Substitution	Nonsynonymous coding	0.003121	3845	12	Yes	haematopoietic_and_lymphoid_tissue (448 cases),breast (1 cases)	R882C/R882L/R882R/R882S/R882G/R882P haematopoietic_and_lymphoid_tissue (225 cases),large_intestine (1 cases)	haematopoietic_and_lymphoid_tissue (7 cases),lung (1 cases),urinary_tract (1 cases)	haematopoietic_and_lymphoid_tissue (1116 cases),large_intestine (51 cases),lung (33 cases),skin (15 cases),liver (13 cases),stomach (12 cases),endometrium (11 cases),kidney (10 cases),breast (9 cases),ovary (7 cases),oesophagus (5 cases),central_nervous_system (5 cases),prostate (4 cases),thyroid (4 cases),urinary_tract (3 cases),bone (2 cases),upper_aerodigestive_tract (2 cases),biliary_tract (2…	S-adenosylmethionine-dependent methyltransferases (SAM or AdoMet-MTase), class I (634-907)	-
CGST152	Baseline	DNMT3A	R882C	DNA (cytosine-5-)-methyltransferase 3 alpha	CCDS33157.1	2	25457243	25457243	G	A	Substitution	Nonsynonymous coding	0.001172	4268	5	Yes	haematopoietic_and_lymphoid_tissue (189 cases)	R882H/R882L/R882R/R882S/R882G/R882P haematopoietic_and_lymphoid_tissue (484 cases),breast (1 cases),large_intestine (1 cases)	haematopoietic_and_lymphoid_tissue (7 cases),lung (1 cases),urinary_tract (1 cases)	haematopoietic_and_lymphoid_tissue (1116 cases),large_intestine (51 cases),lung (33 cases),skin (15 cases),liver (13 cases),stomach (12 cases),endometrium (11 cases),kidney (10 cases),breast (9 cases),ovary (7 cases),oesophagus (5 cases),central_nervous_system (5 cases),prostate (4 cases),thyroid (4 cases),urinary_tract (3 cases),bone (2 cases),upper_aerodigestive_tract (2 cases),biliary_tract (2…	S-adenosylmethionine-dependent methyltransferases (SAM or AdoMet-MTase), class I (634-907)	-
CGST176	Baseline	DNMT3A	L737F	DNA (cytosine-5-)-methyltransferase 3 alpha	CCDS33157.1	2	25463284	25463284	G	A	Substitution	Nonsynonymous coding	0.01471	3603	53	No	ovary (1 cases)	L737H/L737R haematopoietic_and_lymphoid_tissue (2 cases)	haematopoietic_and_lymphoid_tissue (34 cases),large_intestine (1 cases),central_nervous_system (1 cases),prostate (1 cases),endometrium (1 cases)	haematopoietic_and_lymphoid_tissue (1116 cases),large_intestine (51 cases),lung (33 cases),skin (15 cases),liver (13 cases),stomach (12 cases),endometrium (11 cases),kidney (10 cases),breast (9 cases),ovary (7 cases),oesophagus (5 cases),central_nervous_system (5 cases),prostate (4 cases),thyroid (4 cases),urinary_tract (3 cases),bone (2 cases),upper_aerodigestive_tract (2 cases),biliary_tract (2…	S-adenosylmethionine-dependent methyltransferases (SAM or AdoMet-MTase), class I (634-907); Site-specific DNA methylase [DNA replication, recombination, and repair] (632-795)	-
CGST176	Baseline	TP53	R273H	tumor protein p53	CCDS11118.1	17	7577120	7577120	C	T	Substitution	Nonsynonymous coding	0.000574	5223	3	Yes	large_intestine (156 cases),lung (77 cases),breast (70 cases),ovary (57 cases),central_nervous_system (54 cases),upper_aerodigestive_tract (45 cases),oesophagus (36 cases),stomach (30 cases),haematopoietic_and_lymphoid_tissue (29 cases),pancreas (27 cases),urinary_tract (19 cases),skin (8 cases),endometrium (8 cases),biliary_tract (6 cases),bone (4 cases),penis (4 cases),liver (4 cases),vulva (3 …	R273P/R273G/R273C/RV273SV/R273R/R273L/R273S central_nervous_system (175 cases),large_intestine (126 cases),lung (107 cases),ovary (46 cases),stomach (40 cases),oesophagus (38 cases),upper_aerodigestive_tract (38 cases),haematopoietic_and_lymphoid_tissue (37 cases),breast (29 cases),liver (29 cases),urinary_tract (27 cases),pancreas (21 cases),endometrium (16 cases),skin (13 cases),bone (10 cases)…	large_intestine (123 cases),lung (94 cases),breast (91 cases),oesophagus (88 cases),upper_aerodigestive_tract (76 cases),ovary (64 cases),haematopoietic_and_lymphoid_tissue (61 cases),skin (49 cases),stomach (47 cases),urinary_tract (47 cases),central_nervous_system (46 cases),liver (38 cases),pancreas (30 cases),kidney (15 cases),soft_tissue (12 cases),biliary_tract (12 cases),endometrium (11 ca…	large_intestine (2857 cases),lung (1950 cases),breast (1840 cases),upper_aerodigestive_tract (1518 cases),oesophagus (1478 cases),ovary (1326 cases),central_nervous_system (1152 cases),haematopoietic_and_lymphoid_tissue (1148 cases),stomach (938 cases),liver (933 cases),urinary_tract (926 cases),pancreas (594 cases),skin (585 cases),prostate (222 cases),endometrium (215 cases),biliary_tract (207 …	P53 DNA-binding domain (109-288)	-
CGST22	Baseline	ERBB4	N1190S	v-erb-b2 avian erythroblastic leukemia viral oncogene homolog 4	CCDS2394.1	2	212248698	212248698	T	C	Substitution	Nonsynonymous coding	0.001898	4215	8	No	-	-	skin (1 cases)	large_intestine (126 cases),skin (120 cases),lung (99 cases),stomach (48 cases),liver (28 cases),breast (23 cases),oesophagus (22 cases),endometrium (22 cases),upper_aerodigestive_tract (20 cases),kidney (17 cases),pancreas (13 cases),urinary_tract (10 cases),haematopoietic_and_lymphoid_tissue (9 cases),prostate (4 cases),NS (3 cases),central_nervous_system (3 cases),biliary_tract (3 cases),bone …	-	-
CGST22	Baseline	ERBB4	V673F	v-erb-b2 avian erythroblastic leukemia viral oncogene homolog 4	CCDS2394.1	2	212495249	212495249	C	A	Substitution	Nonsynonymous coding	0.002398	2919	7	No	-	-	lung (1 cases)	large_intestine (126 cases),skin (120 cases),lung (99 cases),stomach (48 cases),liver (28 cases),breast (23 cases),oesophagus (22 cases),endometrium (22 cases),upper_aerodigestive_tract (20 cases),kidney (17 cases),pancreas (13 cases),urinary_tract (10 cases),haematopoietic_and_lymphoid_tissue (9 cases),prostate (4 cases),NS (3 cases),central_nervous_system (3 cases),biliary_tract (3 cases),bone …	Transmembrane domain of ErbB4, a Protein Tyrosine Kinase (642-685)	-
CGST22	Baseline	MLH1	K618_A619insA	mutL homolog 1	CCDS2663.1	3	37089132	37089132	NULL	GGC	Insertion	In-frame insertion	0.019745	3849	76	No	-	-	large_intestine (8 cases)	large_intestine (119 cases),skin (18 cases),lung (15 cases),endometrium (13 cases),ovary (12 cases),breast (10 cases),haematopoietic_and_lymphoid_tissue (8 cases),stomach (7 cases),urinary_tract (7 cases),liver (7 cases),pancreas (6 cases),kidney (5 cases),bone (4 cases),prostate (4 cases),central_nervous_system (3 cases),soft_tissue (2 cases),oesophagus (2 cases),NS (1 cases),autonomic_ganglia (…	-	-
CGST24	Baseline	EGFR	D1175G	epidermal growth factor receptor	CCDS5514.1	7	55273201	55273201	A	G	Substitution	Nonsynonymous coding	0.002244	4010	9	No	-	-	skin (1 cases),soft_tissue (1 cases)	lung (5182 cases),central_nervous_system (204 cases),large_intestine (151 cases),upper_aerodigestive_tract (60 cases),skin (44 cases),ovary (35 cases),breast (35 cases),stomach (30 cases),haematopoietic_and_lymphoid_tissue (30 cases),prostate (28 cases),oesophagus (23 cases),biliary_tract (14 cases),endometrium (14 cases),kidney (12 cases),urinary_tract (12 cases),thyroid (12 cases),salivary_glan…	-	-
CGST24	Baseline	TP53	C238Y	tumor protein p53	CCDS11118.1	17	7577568	7577568	C	T	Substitution	Nonsynonymous coding	0.002162	3237	7	Yes	breast (12 cases),haematopoietic_and_lymphoid_tissue (11 cases),large_intestine (11 cases),pancreas (8 cases),oesophagus (7 cases),central_nervous_system (6 cases),ovary (5 cases),soft_tissue (5 cases),stomach (3 cases),lung (2 cases),endometrium (2 cases),skin (1 cases),bone (1 cases),upper_aerodigestive_tract (1 cases)	C238W/C238F/C238S/C238C/C238G/C238R ovary (12 cases),breast (11 cases),lung (10 cases),haematopoietic_and_lymphoid_tissue (7 cases),liver (6 cases),large_intestine (6 cases),upper_aerodigestive_tract (5 cases),urinary_tract (4 cases),oesophagus (4 cases),skin (4 cases),central_nervous_system (4 cases),soft_tissue (3 cases),endometrium (3 cases),stomach (2 cases),pancreas (2 cases),prostate (2 cas…	ovary (114 cases),breast (113 cases),large_intestine (113 cases),lung (106 cases),haematopoietic_and_lymphoid_tissue (91 cases),upper_aerodigestive_tract (88 cases),oesophagus (80 cases),central_nervous_system (71 cases),urinary_tract (63 cases),stomach (51 cases),liver (50 cases),skin (39 cases),pancreas (28 cases),endometrium (23 cases),biliary_tract (19 cases),prostate (18 cases),soft_tissue (…	large_intestine (2857 cases),lung (1950 cases),breast (1840 cases),upper_aerodigestive_tract (1518 cases),oesophagus (1478 cases),ovary (1326 cases),central_nervous_system (1152 cases),haematopoietic_and_lymphoid_tissue (1148 cases),stomach (938 cases),liver (933 cases),urinary_tract (926 cases),pancreas (594 cases),skin (585 cases),prostate (222 cases),endometrium (215 cases),biliary_tract (207 …	P53 DNA-binding domain (109-288)	-
CGST24	Baseline	TP53	N/A	tumor protein p53	CCDS11118.1	17	7578555	7578555	C	T	Substitution	Splice site acceptor	0.003232	4022	13	Yes	pancreas (7 cases),ovary (4 cases),oesophagus (4 cases),breast (3 cases),liver (3 cases),large_intestine (3 cases),central_nervous_system (3 cases),stomach (2 cases),upper_aerodigestive_tract (2 cases),skin (1 cases),prostate (1 cases),haematopoietic_and_lymphoid_tissue (1 cases),urinary_tract (1 cases)	-	-	large_intestine (2857 cases),lung (1950 cases),breast (1840 cases),upper_aerodigestive_tract (1518 cases),oesophagus (1478 cases),ovary (1326 cases),central_nervous_system (1152 cases),haematopoietic_and_lymphoid_tissue (1148 cases),stomach (938 cases),liver (933 cases),urinary_tract (926 cases),pancreas (594 cases),skin (585 cases),prostate (222 cases),endometrium (215 cases),biliary_tract (207 …	-	-
CGST25	Baseline	ATM	R2832H	ataxia telangiectasia mutated	CCDS31669.1	11	108216546	108216546	G	A	Substitution	Nonsynonymous coding	0.070126	2467	173	No	-	R2832R/R2832S/R2832C large_intestine (5 cases),haematopoietic_and_lymphoid_tissue (2 cases),NS (1 cases),central_nervous_system (1 cases),stomach (1 cases),lung (1 cases)	prostate (1 cases),haematopoietic_and_lymphoid_tissue (1 cases)	haematopoietic_and_lymphoid_tissue (358 cases),large_intestine (247 cases),lung (79 cases),skin (45 cases),stomach (37 cases),breast (34 cases),kidney (34 cases),endometrium (34 cases),liver (32 cases),pancreas (27 cases),urinary_tract (24 cases),prostate (21 cases),central_nervous_system (15 cases),oesophagus (13 cases),ovary (9 cases),upper_aerodigestive_tract (9 cases),bone (6 cases),thyroid (…	Ataxia telangiectasia mutated (ATM), catalytic domain (2683-2962); Phosphoinositide 3-kinase, catalytic domain (2715-2964)	-
CGST25	Baseline	TP53	H179del	tumor protein p53	CCDS11118.1	17	7578393	7578395	ATG	NULL	Deletion	In-frame deletion	0.001487	4707	7	No	-	-	large_intestine (484 cases),breast (199 cases),oesophagus (178 cases),upper_aerodigestive_tract (160 cases),central_nervous_system (151 cases),stomach (129 cases),ovary (127 cases),lung (126 cases),haematopoietic_and_lymphoid_tissue (111 cases),urinary_tract (74 cases),pancreas (60 cases),liver (57 cases),skin (53 cases),biliary_tract (28 cases),prostate (25 cases),endometrium (18 cases),bone (15…	large_intestine (2857 cases),lung (1950 cases),breast (1840 cases),upper_aerodigestive_tract (1518 cases),oesophagus (1478 cases),ovary (1326 cases),central_nervous_system (1152 cases),haematopoietic_and_lymphoid_tissue (1148 cases),stomach (938 cases),liver (933 cases),urinary_tract (926 cases),pancreas (594 cases),skin (585 cases),prostate (222 cases),endometrium (215 cases),biliary_tract (207 …	P53 DNA-binding domain (109-288)	-
CGST25	Baseline	TP53	G245S	tumor protein p53	CCDS11118.1	17	7577548	7577548	C	T	Substitution	Nonsynonymous coding	0.001846	3793	7	Yes	large_intestine (119 cases),stomach (36 cases),breast (30 cases),ovary (26 cases),central_nervous_system (26 cases),oesophagus (23 cases),haematopoietic_and_lymphoid_tissue (21 cases),upper_aerodigestive_tract (14 cases),urinary_tract (12 cases),pancreas (12 cases),lung (10 cases),skin (6 cases),vulva (5 cases),liver (4 cases),prostate (4 cases),small_intestine (4 cases),endometrium (2 cases),sal…	G245L/G245R/GM245EM/G245F/G245C/GM245VM/G245N/G245D/G245V/G245H/G245G/G245A lung (69 cases),large_intestine (41 cases),oesophagus (37 cases),upper_aerodigestive_tract (34 cases),breast (24 cases),ovary (18 cases),haematopoietic_and_lymphoid_tissue (14 cases),liver (12 cases),urinary_tract (10 cases),stomach (8 cases),central_nervous_system (8 cases),pancreas (7 cases),skin (7 cases),prostate (6 c…	large_intestine (439 cases),liver (309 cases),lung (272 cases),breast (248 cases),upper_aerodigestive_tract (190 cases),haematopoietic_and_lymphoid_tissue (177 cases),oesophagus (161 cases),ovary (153 cases),stomach (141 cases),central_nervous_system (140 cases),urinary_tract (123 cases),skin (104 cases),pancreas (57 cases),endometrium (56 cases),biliary_tract (31 cases),prostate (24 cases),soft_…	large_intestine (2857 cases),lung (1950 cases),breast (1840 cases),upper_aerodigestive_tract (1518 cases),oesophagus (1478 cases),ovary (1326 cases),central_nervous_system (1152 cases),haematopoietic_and_lymphoid_tissue (1148 cases),stomach (938 cases),liver (933 cases),urinary_tract (926 cases),pancreas (594 cases),skin (585 cases),prostate (222 cases),endometrium (215 cases),biliary_tract (207 …	P53 DNA-binding domain (109-288)	-
CGST30	Baseline	TP53	R273H	tumor protein p53	CCDS11118.1	17	7577120	7577120	C	T	Substitution	Nonsynonymous coding	0.001465	4096	6	Yes	large_intestine (156 cases),lung (77 cases),breast (70 cases),ovary (57 cases),central_nervous_system (54 cases),upper_aerodigestive_tract (45 cases),oesophagus (36 cases),stomach (30 cases),haematopoietic_and_lymphoid_tissue (29 cases),pancreas (27 cases),urinary_tract (19 cases),skin (8 cases),endometrium (8 cases),biliary_tract (6 cases),bone (4 cases),penis (4 cases),liver (4 cases),vulva (3 …	R273P/R273G/R273C/RV273SV/R273R/R273L/R273S central_nervous_system (175 cases),large_intestine (126 cases),lung (107 cases),ovary (46 cases),stomach (40 cases),oesophagus (38 cases),upper_aerodigestive_tract (38 cases),haematopoietic_and_lymphoid_tissue (37 cases),breast (29 cases),liver (29 cases),urinary_tract (27 cases),pancreas (21 cases),endometrium (16 cases),skin (13 cases),bone (10 cases)…	large_intestine (123 cases),lung (94 cases),breast (91 cases),oesophagus (88 cases),upper_aerodigestive_tract (76 cases),ovary (64 cases),haematopoietic_and_lymphoid_tissue (61 cases),skin (49 cases),stomach (47 cases),urinary_tract (47 cases),central_nervous_system (46 cases),liver (38 cases),pancreas (30 cases),kidney (15 cases),soft_tissue (12 cases),biliary_tract (12 cases),endometrium (11 ca…	large_intestine (2857 cases),lung (1950 cases),breast (1840 cases),upper_aerodigestive_tract (1518 cases),oesophagus (1478 cases),ovary (1326 cases),central_nervous_system (1152 cases),haematopoietic_and_lymphoid_tissue (1148 cases),stomach (938 cases),liver (933 cases),urinary_tract (926 cases),pancreas (594 cases),skin (585 cases),prostate (222 cases),endometrium (215 cases),biliary_tract (207 …	P53 DNA-binding domain (109-288)	-
CGST31	Baseline	ESR1	T311M	estrogen receptor 1	CCDS5234.1	6	152265479	152265479	C	T	Substitution	Nonsynonymous coding	0.083957	3073	258	No	large_intestine (1 cases),stomach (1 cases)	-	large_intestine (2 cases),central_nervous_system (2 cases)	large_intestine (51 cases),lung (21 cases),endometrium (15 cases),stomach (13 cases),skin (11 cases),central_nervous_system (11 cases),breast (9 cases),pancreas (4 cases),liver (4 cases),oesophagus (4 cases),kidney (3 cases),prostate (3 cases),ovary (2 cases),haematopoietic_and_lymphoid_tissue (2 cases),autonomic_ganglia (1 cases),thyroid (1 cases),cervix (1 cases),upper_aerodigestive_tract (1 ca…	Ligand binding domain of Estrogen receptor, which are activated by the hormone 17beta-estradiol (estrogen) (310-547)	-
CGST31	Baseline	IDH2	R149Q	isocitrate dehydrogenase 2 (NADP+), mitochondrial	CCDS10359.1	15	90631907	90631907	C	T	Substitution	Nonsynonymous coding	0.003184	3141	10	No	-	-	large_intestine (2 cases),stomach (1 cases)	haematopoietic_and_lymphoid_tissue (656 cases),central_nervous_system (111 cases),large_intestine (32 cases),bone (26 cases),biliary_tract (24 cases),skin (9 cases),endometrium (5 cases),urinary_tract (4 cases),lung (4 cases),liver (3 cases),stomach (2 cases),soft_tissue (2 cases),kidney (2 cases),ovary (1 cases),breast (1 cases),pancreas (1 cases),oesophagus (1 cases),autonomic_ganglia (1 cases)	isocitrate dehydrogenase (39-451)	-
CGST38	Baseline	DNMT3A	R736H	DNA (cytosine-5-)-methyltransferase 3 alpha	CCDS33157.1	2	25463286	25463286	C	T	Substitution	Nonsynonymous coding	0.002381	3360	8	No	haematopoietic_and_lymphoid_tissue (11 cases)	R736C/R736G haematopoietic_and_lymphoid_tissue (8 cases)	haematopoietic_and_lymphoid_tissue (31 cases),ovary (1 cases),central_nervous_system (1 cases),prostate (1 cases),endometrium (1 cases)	haematopoietic_and_lymphoid_tissue (1116 cases),large_intestine (51 cases),lung (33 cases),skin (15 cases),liver (13 cases),stomach (12 cases),endometrium (11 cases),kidney (10 cases),breast (9 cases),ovary (7 cases),oesophagus (5 cases),central_nervous_system (5 cases),prostate (4 cases),thyroid (4 cases),urinary_tract (3 cases),bone (2 cases),upper_aerodigestive_tract (2 cases),biliary_tract (2…	S-adenosylmethionine-dependent methyltransferases (SAM or AdoMet-MTase), class I (634-907); Site-specific DNA methylase [DNA replication, recombination, and repair] (632-795)	-
CGST38	Baseline	DNMT3A	P743L	DNA (cytosine-5-)-methyltransferase 3 alpha	CCDS33157.1	2	25463265	25463265	G	A	Substitution	Nonsynonymous coding	0.00482	3527	17	No	-	-	haematopoietic_and_lymphoid_tissue (2 cases),large_intestine (1 cases),prostate (1 cases),endometrium (1 cases)	haematopoietic_and_lymphoid_tissue (1116 cases),large_intestine (51 cases),lung (33 cases),skin (15 cases),liver (13 cases),stomach (12 cases),endometrium (11 cases),kidney (10 cases),breast (9 cases),ovary (7 cases),oesophagus (5 cases),central_nervous_system (5 cases),prostate (4 cases),thyroid (4 cases),urinary_tract (3 cases),bone (2 cases),upper_aerodigestive_tract (2 cases),biliary_tract (2…	S-adenosylmethionine-dependent methyltransferases (SAM or AdoMet-MTase), class I (634-907); Site-specific DNA methylase [DNA replication, recombination, and repair] (632-795)	-
CGST38	Baseline	DNMT3A	I769V	DNA (cytosine-5-)-methyltransferase 3 alpha	CCDS33157.1	2	25463188	25463188	T	C	Substitution	Nonsynonymous coding	0.004832	3725	18	No	-	-	haematopoietic_and_lymphoid_tissue (25 cases),large_intestine (1 cases),lung (1 cases),endometrium (1 cases)	haematopoietic_and_lymphoid_tissue (1116 cases),large_intestine (51 cases),lung (33 cases),skin (15 cases),liver (13 cases),stomach (12 cases),endometrium (11 cases),kidney (10 cases),breast (9 cases),ovary (7 cases),oesophagus (5 cases),central_nervous_system (5 cases),prostate (4 cases),thyroid (4 cases),urinary_tract (3 cases),bone (2 cases),upper_aerodigestive_tract (2 cases),biliary_tract (2…	S-adenosylmethionine-dependent methyltransferases (SAM or AdoMet-MTase), class I (634-907); Site-specific DNA methylase [DNA replication, recombination, and repair] (632-795)	-
CGST41	Baseline	ATM	A2040P	ataxia telangiectasia mutated	CCDS31669.1	11	108186760	108186760	G	C	Substitution	Nonsynonymous coding	0.001395	4300	6	No	-	-	large_intestine (3 cases),haematopoietic_and_lymphoid_tissue (3 cases),kidney (3 cases),lung (1 cases)	haematopoietic_and_lymphoid_tissue (358 cases),large_intestine (247 cases),lung (79 cases),skin (45 cases),stomach (37 cases),breast (34 cases),kidney (34 cases),endometrium (34 cases),liver (32 cases),pancreas (27 cases),urinary_tract (24 cases),prostate (21 cases),central_nervous_system (15 cases),oesophagus (13 cases),ovary (9 cases),upper_aerodigestive_tract (9 cases),bone (6 cases),thyroid (…	-	-
CGST44	Baseline	MLH1	K618_A619insA	mutL homolog 1	CCDS2663.1	3	37089132	37089132	NULL	GGC	Insertion	In-frame insertion	0.014451	3460	50	No	-	-	large_intestine (8 cases)	large_intestine (119 cases),skin (18 cases),lung (15 cases),endometrium (13 cases),ovary (12 cases),breast (10 cases),haematopoietic_and_lymphoid_tissue (8 cases),stomach (7 cases),urinary_tract (7 cases),liver (7 cases),pancreas (6 cases),kidney (5 cases),bone (4 cases),prostate (4 cases),central_nervous_system (3 cases),soft_tissue (2 cases),oesophagus (2 cases),NS (1 cases),autonomic_ganglia (…	-	-
CGST47	Baseline	FLT3	S585L	fms-related tyrosine kinase 3	CCDS31953.1	13	28608302	28608302	G	A	Substitution	Nonsynonymous coding	0.005313	2635	14	No	-	-	haematopoietic_and_lymphoid_tissue (15 cases),stomach (2 cases),upper_aerodigestive_tract (1 cases)	haematopoietic_and_lymphoid_tissue (581 cases),skin (58 cases),large_intestine (57 cases),lung (35 cases),liver (15 cases),stomach (11 cases),endometrium (11 cases),central_nervous_system (10 cases),breast (9 cases),oesophagus (8 cases),upper_aerodigestive_tract (7 cases),ovary (5 cases),urinary_tract (4 cases),kidney (3 cases),pancreas (3 cases),prostate (3 cases),genital_tract (2 cases),NS (1 c…	Protein Kinases, catalytic domain (571-947)	-
CGST48	Baseline	EGFR	L417F	epidermal growth factor receptor	CCDS5514.1	7	55225397	55225397	C	T	Substitution	Nonsynonymous coding	0.002903	4822	14	No	-	-	-	lung (5182 cases),central_nervous_system (204 cases),large_intestine (151 cases),upper_aerodigestive_tract (60 cases),skin (44 cases),ovary (35 cases),breast (35 cases),stomach (30 cases),haematopoietic_and_lymphoid_tissue (30 cases),prostate (28 cases),oesophagus (23 cases),biliary_tract (14 cases),endometrium (14 cases),kidney (12 cases),urinary_tract (12 cases),thyroid (12 cases),salivary_glan…	-	-
CGST57	Baseline	APC	A1755_S1756insS	adenomatous polyposis coli	CCDS4107.1	5	112176555	112176555	NULL	CAT	Insertion	In-frame insertion	0.027702	3682	102	No	-	-	large_intestine (2 cases),skin (1 cases),stomach (1 cases)	large_intestine (3183 cases),stomach (159 cases),skin (62 cases),lung (52 cases),soft_tissue (44 cases),small_intestine (43 cases),breast (42 cases),liver (38 cases),pancreas (35 cases),endometrium (35 cases),oesophagus (28 cases),haematopoietic_and_lymphoid_tissue (25 cases),thyroid (24 cases),urinary_tract (21 cases),prostate (20 cases),kidney (16 cases),ovary (15 cases),central_nervous_system …	-	SAMP Motif (1719-1738)
CGST58	Baseline	DNMT3A	S714Hfs*19	DNA (cytosine-5-)-methyltransferase 3 alpha	CCDS33157.1	2	25463541	25463542	GA	NULL	Deletion	Frameshift	0.001631	4904	8	No	-	-	haematopoietic_and_lymphoid_tissue (26 cases),breast (1 cases)	haematopoietic_and_lymphoid_tissue (1116 cases),large_intestine (51 cases),lung (33 cases),skin (15 cases),liver (13 cases),stomach (12 cases),endometrium (11 cases),kidney (10 cases),breast (9 cases),ovary (7 cases),oesophagus (5 cases),central_nervous_system (5 cases),prostate (4 cases),thyroid (4 cases),urinary_tract (3 cases),bone (2 cases),upper_aerodigestive_tract (2 cases),biliary_tract (2…	-	-
CGST58	Baseline	DNMT3A	D876Y	DNA (cytosine-5-)-methyltransferase 3 alpha	CCDS33157.1	2	25457261	25457261	C	A	Substitution	Nonsynonymous coding	0.001712	4089	7	No	-	D876E haematopoietic_and_lymphoid_tissue (1 cases)	haematopoietic_and_lymphoid_tissue (6 cases),lung (1 cases),urinary_tract (1 cases)	haematopoietic_and_lymphoid_tissue (1116 cases),large_intestine (51 cases),lung (33 cases),skin (15 cases),liver (13 cases),stomach (12 cases),endometrium (11 cases),kidney (10 cases),breast (9 cases),ovary (7 cases),oesophagus (5 cases),central_nervous_system (5 cases),prostate (4 cases),thyroid (4 cases),urinary_tract (3 cases),bone (2 cases),upper_aerodigestive_tract (2 cases),biliary_tract (2…	S-adenosylmethionine-dependent methyltransferases (SAM or AdoMet-MTase), class I (634-907)	-
CGST62	Baseline	DNMT3A	I705T	DNA (cytosine-5-)-methyltransferase 3 alpha	CCDS33157.1	2	25463568	25463568	A	G	Substitution	Nonsynonymous coding	0.002939	4764	14	No	haematopoietic_and_lymphoid_tissue (3 cases)	I705F haematopoietic_and_lymphoid_tissue (2 cases)	haematopoietic_and_lymphoid_tissue (5 cases)	haematopoietic_and_lymphoid_tissue (1116 cases),large_intestine (51 cases),lung (33 cases),skin (15 cases),liver (13 cases),stomach (12 cases),endometrium (11 cases),kidney (10 cases),breast (9 cases),ovary (7 cases),oesophagus (5 cases),central_nervous_system (5 cases),prostate (4 cases),thyroid (4 cases),urinary_tract (3 cases),bone (2 cases),upper_aerodigestive_tract (2 cases),biliary_tract (2…	S-adenosylmethionine-dependent methyltransferases (SAM or AdoMet-MTase), class I (634-907); Site-specific DNA methylase [DNA replication, recombination, and repair] (632-795)	-
CGST62	Baseline	DNMT3A	F732I	DNA (cytosine-5-)-methyltransferase 3 alpha	CCDS33157.1	2	25463299	25463299	A	T	Substitution	Nonsynonymous coding	0.003739	3477	13	No	-	F732L/F732S haematopoietic_and_lymphoid_tissue (2 cases)	haematopoietic_and_lymphoid_tissue (55 cases),ovary (1 cases),central_nervous_system (1 cases),stomach (1 cases)	haematopoietic_and_lymphoid_tissue (1116 cases),large_intestine (51 cases),lung (33 cases),skin (15 cases),liver (13 cases),stomach (12 cases),endometrium (11 cases),kidney (10 cases),breast (9 cases),ovary (7 cases),oesophagus (5 cases),central_nervous_system (5 cases),prostate (4 cases),thyroid (4 cases),urinary_tract (3 cases),bone (2 cases),upper_aerodigestive_tract (2 cases),biliary_tract (2…	S-adenosylmethionine-dependent methyltransferases (SAM or AdoMet-MTase), class I (634-907); Site-specific DNA methylase [DNA replication, recombination, and repair] (632-795)	-
CGST64	Baseline	PDGFRA	T1052M	platelet-derived growth factor receptor, alpha polypeptide	CCDS3495.1	4	55161324	55161324	C	T	Substitution	Nonsynonymous coding	0.002446	4089	10	No	-	-	large_intestine (3 cases),central_nervous_system (2 cases),skin (1 cases)	soft_tissue (271 cases),large_intestine (86 cases),lung (78 cases),skin (57 cases),small_intestine (46 cases),central_nervous_system (42 cases),haematopoietic_and_lymphoid_tissue (39 cases),stomach (38 cases),endometrium (20 cases),breast (15 cases),liver (9 cases),ovary (8 cases),urinary_tract (8 cases),kidney (7 cases),oesophagus (6 cases),prostate (5 cases),upper_aerodigestive_tract (3 cases),…	-	-
CGST64	Baseline	TP53	H179R	tumor protein p53	CCDS11118.1	17	7578394	7578394	T	C	Substitution	Nonsynonymous coding	0.000712	4213	3	Yes	central_nervous_system (24 cases),breast (20 cases),ovary (18 cases),oesophagus (18 cases),large_intestine (13 cases),lung (11 cases),upper_aerodigestive_tract (10 cases),haematopoietic_and_lymphoid_tissue (8 cases),urinary_tract (4 cases),pancreas (4 cases),stomach (3 cases),prostate (3 cases),biliary_tract (3 cases),endometrium (2 cases),liver (1 cases),cervix (1 cases)	H179P/H179L/H179N/H179Q/H179Y/H179D/H179H lung (24 cases),upper_aerodigestive_tract (23 cases),large_intestine (22 cases),haematopoietic_and_lymphoid_tissue (19 cases),breast (17 cases),oesophagus (16 cases),skin (15 cases),central_nervous_system (11 cases),ovary (9 cases),stomach (9 cases),liver (8 cases),urinary_tract (6 cases),pancreas (3 cases),biliary_tract (3 cases),soft_tissue (2 cases),en…	large_intestine (449 cases),breast (162 cases),oesophagus (144 cases),upper_aerodigestive_tract (127 cases),stomach (117 cases),central_nervous_system (116 cases),ovary (100 cases),lung (91 cases),haematopoietic_and_lymphoid_tissue (84 cases),urinary_tract (64 cases),pancreas (53 cases),liver (48 cases),skin (38 cases),biliary_tract (22 cases),prostate (21 cases),bone (14 cases),endometrium (14 c…	large_intestine (2857 cases),lung (1950 cases),breast (1840 cases),upper_aerodigestive_tract (1518 cases),oesophagus (1478 cases),ovary (1326 cases),central_nervous_system (1152 cases),haematopoietic_and_lymphoid_tissue (1148 cases),stomach (938 cases),liver (933 cases),urinary_tract (926 cases),pancreas (594 cases),skin (585 cases),prostate (222 cases),endometrium (215 cases),biliary_tract (207 …	P53 DNA-binding domain (109-288)	-
CGST64	Baseline	TP53	V272M	tumor protein p53	CCDS11118.1	17	7577124	7577124	C	T	Substitution	Nonsynonymous coding	0.001286	3889	5	Yes	large_intestine (16 cases),ovary (14 cases),breast (10 cases),oesophagus (7 cases),stomach (6 cases),lung (6 cases),haematopoietic_and_lymphoid_tissue (5 cases),central_nervous_system (5 cases),pancreas (4 cases),urinary_tract (2 cases),kidney (2 cases),liver (2 cases),upper_aerodigestive_tract (2 cases),vulva (1 cases),bone (1 cases),soft_tissue (1 cases),endometrium (1 cases)	V272L/V272V/V272A/V272K/VR272VS/V272E/V272G large_intestine (9 cases),lung (8 cases),upper_aerodigestive_tract (7 cases),pancreas (4 cases),oesophagus (4 cases),breast (3 cases),haematopoietic_and_lymphoid_tissue (3 cases),stomach (3 cases),ovary (2 cases),skin (2 cases),endometrium (2 cases),soft_tissue (1 cases),urinary_tract (1 cases),liver (1 cases),thyroid (1 cases),central_nervous_system (1…	large_intestine (360 cases),central_nervous_system (271 cases),lung (254 cases),breast (158 cases),ovary (141 cases),oesophagus (131 cases),upper_aerodigestive_tract (127 cases),haematopoietic_and_lymphoid_tissue (111 cases),stomach (106 cases),urinary_tract (92 cases),liver (68 cases),pancreas (63 cases),skin (38 cases),endometrium (28 cases),biliary_tract (22 cases),bone (22 cases),prostate (14…	large_intestine (2857 cases),lung (1950 cases),breast (1840 cases),upper_aerodigestive_tract (1518 cases),oesophagus (1478 cases),ovary (1326 cases),central_nervous_system (1152 cases),haematopoietic_and_lymphoid_tissue (1148 cases),stomach (938 cases),liver (933 cases),urinary_tract (926 cases),pancreas (594 cases),skin (585 cases),prostate (222 cases),endometrium (215 cases),biliary_tract (207 …	P53 DNA-binding domain (109-288)	-
CGST64	Baseline	TP53	R273H	tumor protein p53	CCDS11118.1	17	7577120	7577120	C	T	Substitution	Nonsynonymous coding	0.046601	3884	181	Yes	large_intestine (156 cases),lung (77 cases),breast (70 cases),ovary (57 cases),central_nervous_system (54 cases),upper_aerodigestive_tract (45 cases),oesophagus (36 cases),stomach (30 cases),haematopoietic_and_lymphoid_tissue (29 cases),pancreas (27 cases),urinary_tract (19 cases),skin (8 cases),endometrium (8 cases),biliary_tract (6 cases),bone (4 cases),penis (4 cases),liver (4 cases),vulva (3 …	R273P/R273G/R273C/RV273SV/R273R/R273L/R273S central_nervous_system (175 cases),large_intestine (126 cases),lung (107 cases),ovary (46 cases),stomach (40 cases),oesophagus (38 cases),upper_aerodigestive_tract (38 cases),haematopoietic_and_lymphoid_tissue (37 cases),breast (29 cases),liver (29 cases),urinary_tract (27 cases),pancreas (21 cases),endometrium (16 cases),skin (13 cases),bone (10 cases)…	large_intestine (123 cases),lung (94 cases),breast (91 cases),oesophagus (88 cases),upper_aerodigestive_tract (76 cases),ovary (64 cases),haematopoietic_and_lymphoid_tissue (61 cases),skin (49 cases),stomach (47 cases),urinary_tract (47 cases),central_nervous_system (46 cases),liver (38 cases),pancreas (30 cases),kidney (15 cases),soft_tissue (12 cases),biliary_tract (12 cases),endometrium (11 ca…	large_intestine (2857 cases),lung (1950 cases),breast (1840 cases),upper_aerodigestive_tract (1518 cases),oesophagus (1478 cases),ovary (1326 cases),central_nervous_system (1152 cases),haematopoietic_and_lymphoid_tissue (1148 cases),stomach (938 cases),liver (933 cases),urinary_tract (926 cases),pancreas (594 cases),skin (585 cases),prostate (222 cases),endometrium (215 cases),biliary_tract (207 …	P53 DNA-binding domain (109-288)	-
CGST65	Baseline	DNMT3A	R771*	DNA (cytosine-5-)-methyltransferase 3 alpha	CCDS33157.1	2	25463182	25463182	G	A	Substitution	Nonsense	0.005095	3533	18	No	haematopoietic_and_lymphoid_tissue (5 cases)	-	haematopoietic_and_lymphoid_tissue (20 cases),large_intestine (1 cases),lung (1 cases),endometrium (1 cases)	haematopoietic_and_lymphoid_tissue (1116 cases),large_intestine (51 cases),lung (33 cases),skin (15 cases),liver (13 cases),stomach (12 cases),endometrium (11 cases),kidney (10 cases),breast (9 cases),ovary (7 cases),oesophagus (5 cases),central_nervous_system (5 cases),prostate (4 cases),thyroid (4 cases),urinary_tract (3 cases),bone (2 cases),upper_aerodigestive_tract (2 cases),biliary_tract (2…	S-adenosylmethionine-dependent methyltransferases (SAM or AdoMet-MTase), class I (634-907); Site-specific DNA methylase [DNA replication, recombination, and repair] (632-795)	-
CGST67	Baseline	DNMT3A	S708N	DNA (cytosine-5-)-methyltransferase 3 alpha	CCDS33157.1	2	25463559	25463559	C	T	Substitution	Nonsynonymous coding	0.00695	3885	27	No	-	-	haematopoietic_and_lymphoid_tissue (11 cases)	haematopoietic_and_lymphoid_tissue (1116 cases),large_intestine (51 cases),lung (33 cases),skin (15 cases),liver (13 cases),stomach (12 cases),endometrium (11 cases),kidney (10 cases),breast (9 cases),ovary (7 cases),oesophagus (5 cases),central_nervous_system (5 cases),prostate (4 cases),thyroid (4 cases),urinary_tract (3 cases),bone (2 cases),upper_aerodigestive_tract (2 cases),biliary_tract (2…	S-adenosylmethionine-dependent methyltransferases (SAM or AdoMet-MTase), class I (634-907); Site-specific DNA methylase [DNA replication, recombination, and repair] (632-795)	-
CGST71	Baseline	APC	T1493A	adenomatous polyposis coli	CCDS4107.1	5	112175768	112175768	A	G	Substitution	Nonsynonymous coding	0.002633	4178	11	No	-	T1493T large_intestine (2 cases)	large_intestine (183 cases),stomach (3 cases),small_intestine (2 cases),central_nervous_system (1 cases),lung (1 cases),urinary_tract (1 cases),soft_tissue (1 cases)	large_intestine (3183 cases),stomach (159 cases),skin (62 cases),lung (52 cases),soft_tissue (44 cases),small_intestine (43 cases),breast (42 cases),liver (38 cases),pancreas (35 cases),endometrium (35 cases),oesophagus (28 cases),haematopoietic_and_lymphoid_tissue (25 cases),thyroid (24 cases),urinary_tract (21 cases),prostate (20 cases),kidney (16 cases),ovary (15 cases),central_nervous_system …	-	-
CGST71	Baseline	KRAS	G13D	Kirsten rat sarcoma viral oncogene homolog	NM_033360	12	25398281	25398281	C	T	Substitution	Nonsynonymous coding	0.000966	3105	3	Yes	large_intestine (3353 cases),lung (129 cases),haematopoietic_and_lymphoid_tissue (120 cases),stomach (54 cases),endometrium (50 cases),soft_tissue (36 cases),ovary (35 cases),pancreas (32 cases),prostate (23 cases),thyroid (23 cases),biliary_tract (23 cases),small_intestine (19 cases),gastrointestinal_tract_(site_indeterminate) (17 cases),breast (12 cases),peritoneum (9 cases),urinary_tract (5 ca…	G13V/G13I/G13C/GV13RV/G13G/GV13VV/GV13EV/GV13DV/G13N/G13S/G13A/G13R large_intestine (210 cases),lung (159 cases),stomach (17 cases),thyroid (17 cases),pancreas (16 cases),biliary_tract (16 cases),ovary (13 cases),endometrium (12 cases),haematopoietic_and_lymphoid_tissue (9 cases),soft_tissue (6 cases),upper_aerodigestive_tract (5 cases),salivary_gland (3 cases),prostate (3 cases),liver (2 cases),…	large_intestine (14088 cases),pancreas (4611 cases),lung (4177 cases),ovary (599 cases),biliary_tract (581 cases),endometrium (365 cases),haematopoietic_and_lymphoid_tissue (289 cases),stomach (185 cases),small_intestine (117 cases),peritoneum (77 cases),thyroid (73 cases),skin (65 cases),prostate (64 cases),urinary_tract (62 cases),cervix (47 cases),upper_aerodigestive_tract (45 cases),breast (4…	large_intestine (18048 cases),pancreas (4720 cases),lung (4542 cases),ovary (649 cases),biliary_tract (626 cases),haematopoietic_and_lymphoid_tissue (488 cases),endometrium (442 cases),stomach (276 cases),small_intestine (142 cases),thyroid (137 cases),prostate (93 cases),peritoneum (91 cases),soft_tissue (87 cases),skin (79 cases),urinary_tract (72 cases),upper_aerodigestive_tract (64 cases),bre…	Ras GTPase family containing H-Ras,N-Ras and K-Ras4A/4B (3-164); Ras-like protein (1-189)	-
CGST80	Baseline	DNMT3A	R882C	DNA (cytosine-5-)-methyltransferase 3 alpha	CCDS33157.1	2	25457243	25457243	G	A	Substitution	Nonsynonymous coding	0.000775	3873	3	Yes	haematopoietic_and_lymphoid_tissue (189 cases)	R882H/R882L/R882R/R882S/R882G/R882P haematopoietic_and_lymphoid_tissue (484 cases),breast (1 cases),large_intestine (1 cases)	haematopoietic_and_lymphoid_tissue (7 cases),lung (1 cases),urinary_tract (1 cases)	haematopoietic_and_lymphoid_tissue (1116 cases),large_intestine (51 cases),lung (33 cases),skin (15 cases),liver (13 cases),stomach (12 cases),endometrium (11 cases),kidney (10 cases),breast (9 cases),ovary (7 cases),oesophagus (5 cases),central_nervous_system (5 cases),prostate (4 cases),thyroid (4 cases),urinary_tract (3 cases),bone (2 cases),upper_aerodigestive_tract (2 cases),biliary_tract (2…	S-adenosylmethionine-dependent methyltransferases (SAM or AdoMet-MTase), class I (634-907)	-
CGST81	Baseline	EGFR	G632Vfs*73	epidermal growth factor receptor	CCDS5514.1	7	55238880	55238880	A	NULL	Deletion	Frameshift	0.001939	3611	7	No	-	-	central_nervous_system (5 cases),urinary_tract (2 cases),large_intestine (1 cases),lung (1 cases)	lung (5182 cases),central_nervous_system (204 cases),large_intestine (151 cases),upper_aerodigestive_tract (60 cases),skin (44 cases),ovary (35 cases),breast (35 cases),stomach (30 cases),haematopoietic_and_lymphoid_tissue (30 cases),prostate (28 cases),oesophagus (23 cases),biliary_tract (14 cases),endometrium (14 cases),kidney (12 cases),urinary_tract (12 cases),thyroid (12 cases),salivary_glan…	-	-
CGST81	Baseline	FGFR2	S282I	fibroblast growth factor receptor 2	CCDS31298.1	10	123279587	123279587	C	A	Substitution	Nonsynonymous coding	0.001631	4905	8	No	-	-	skin (1 cases),lung (1 cases)	endometrium (113 cases),large_intestine (80 cases),skin (65 cases),lung (31 cases),stomach (18 cases),breast (16 cases),liver (14 cases),haematopoietic_and_lymphoid_tissue (9 cases),urinary_tract (8 cases),ovary (5 cases),upper_aerodigestive_tract (5 cases),central_nervous_system (5 cases),kidney (4 cases),oesophagus (4 cases),prostate (4 cases),biliary_tract (4 cases),salivary_gland (2 cases),pa…	Immunoglobulin I-set domain (263-359); Third immunoglobulin (Ig)-like domain of fibroblast growth factor receptor 2 (FGFR2) (271-360)	-
CGST97	Baseline	TP53	Y220C	tumor protein p53	CCDS11118.1	17	7578190	7578190	T	C	Substitution	Nonsynonymous coding	0.006428	4823	31	Yes	ovary (46 cases),breast (33 cases),upper_aerodigestive_tract (28 cases),lung (27 cases),central_nervous_system (24 cases),oesophagus (21 cases),large_intestine (17 cases),urinary_tract (16 cases),stomach (15 cases),haematopoietic_and_lymphoid_tissue (15 cases),liver (8 cases),soft_tissue (7 cases),pancreas (6 cases),endometrium (4 cases),small_intestine (3 cases),bone (2 cases),skin (2 cases),per…	Y220N/Y220H/Y220S/Y220F/Y220D breast (13 cases),oesophagus (6 cases),liver (5 cases),haematopoietic_and_lymphoid_tissue (4 cases),skin (3 cases),large_intestine (3 cases),stomach (2 cases),pancreas (2 cases),upper_aerodigestive_tract (2 cases),ovary (1 cases),urinary_tract (1 cases),kidney (1 cases),peritoneum (1 cases),thyroid (1 cases),central_nervous_system (1 cases),biliary_tract (1 cases)	breast (41 cases),upper_aerodigestive_tract (41 cases),lung (39 cases),large_intestine (39 cases),oesophagus (36 cases),haematopoietic_and_lymphoid_tissue (35 cases),ovary (34 cases),central_nervous_system (23 cases),liver (16 cases),stomach (14 cases),urinary_tract (14 cases),skin (12 cases),pancreas (10 cases),soft_tissue (9 cases),peritoneum (5 cases),bone (4 cases),vulva (3 cases),prostate (3…	large_intestine (2857 cases),lung (1950 cases),breast (1840 cases),upper_aerodigestive_tract (1518 cases),oesophagus (1478 cases),ovary (1326 cases),central_nervous_system (1152 cases),haematopoietic_and_lymphoid_tissue (1148 cases),stomach (938 cases),liver (933 cases),urinary_tract (926 cases),pancreas (594 cases),skin (585 cases),prostate (222 cases),endometrium (215 cases),biliary_tract (207 …	P53 DNA-binding domain (109-288)	-
