# Supplementary material for: White blood cell and cell-free DNA analyses for detection of residual disease in gastric cancer
Source: Nat Commun. 2020 Jan 27;11:525. doi: 10.1038/s41467-020-14310-3 (PMC6985115; doi:10.1038/s41467-020-14310-3)
Supplement: Supplementary file 10 — Supplementary Data 8 [file 41467_2020_14310_MOESM10_ESM.xlsx]

## Sheet: SD 8
Supplementary Data 8. WBC sequence alterations identified in cfDNA
Patient	Patient Timepoint	Timepoint Significance	Gene Symbol	Amino Acid (Protein)	Gene Description	Transcript Accession	Chromosome	Genomic Start (HG19)	Genomic End (GH19)	Base From	Base To	Mutation Type	Consequence	Mutant Allele Fraction	Total Distinct Coverage	Distinct Mutant Coverage	Hot-spot Alteration*	Reported Samples with the Identical Somatic Mutation	Reported somatic mutations in the same amino acid residue	Reported somatic mutations in nearby amino acid residues	Gene reported to be somatically mutated in the following cancers	Position of Mutation Within a Protein Domain	Position of Mutation Near to a Protein Domain
CGST102	CGST102P	Baseline	DNMT3A	V895L	DNA (cytosine-5-)-methyltransferase 3 alpha	CCDS33157.1	2	25457204	25457204	C	A	Substitution	Nonsynonymous coding	0.002431	2879	7	No	-	V895M lung (1 cases)	haematopoietic_and_lymphoid_tissue (10 cases),breast (1 cases),central_nervous_system (1 cases),lung (1 cases)	haematopoietic_and_lymphoid_tissue (1116 cases),large_intestine (51 cases),lung (33 cases),skin (15 cases),liver (13 cases),stomach (12 cases),endometrium (11 cases),kidney (10 cases),breast (9 cases),ovary (7 cases),oesophagus (5 cases),central_nervous_system (5 cases),prostate (4 cases),thyroid (4 cases),urinary_tract (3 cases),bone (2 cases),upper_aerodigestive_tract (2 cases),biliary_tract (2…	S-adenosylmethionine-dependent methyltransferases (SAM or AdoMet-MTase), class I (634-907)	-
CGST102	CGST102P	Baseline	DNMT3A	C911Y	DNA (cytosine-5-)-methyltransferase 3 alpha	CCDS33157.1	2	25457155	25457155	C	T	Substitution	Nonsynonymous coding	0.012701	2677	34	No	-	C911R lung (1 cases)	haematopoietic_and_lymphoid_tissue (6 cases),large_intestine (2 cases),ovary (1 cases),endometrium (1 cases)	haematopoietic_and_lymphoid_tissue (1116 cases),large_intestine (51 cases),lung (33 cases),skin (15 cases),liver (13 cases),stomach (12 cases),endometrium (11 cases),kidney (10 cases),breast (9 cases),ovary (7 cases),oesophagus (5 cases),central_nervous_system (5 cases),prostate (4 cases),thyroid (4 cases),urinary_tract (3 cases),bone (2 cases),upper_aerodigestive_tract (2 cases),biliary_tract (2…	-	S-adenosylmethionine-dependent methyltransferases (SAM or AdoMet-MTase), class I (634-907)
CGST102	CGST102P	Baseline	SMARCB1	T214M	SWI/SNF related, matrix associated, actin dependent regulator of chromatin, subfamily b, member 1	CCDS13817.1	22	24158969	24158969	C	T	Substitution	Nonsynonymous coding	0.004045	3214	13	No	large_intestine (1 cases)	-	soft_tissue (7 cases),large_intestine (3 cases),central_nervous_system (3 cases)	central_nervous_system (128 cases),soft_tissue (77 cases),large_intestine (45 cases),haematopoietic_and_lymphoid_tissue (11 cases),stomach (11 cases),skin (10 cases),endometrium (9 cases),kidney (8 cases),lung (8 cases),meninges (7 cases),bone (6 cases),ovary (5 cases),liver (4 cases),urinary_tract (3 cases),pancreas (3 cases),oesophagus (3 cases),prostate (3 cases),biliary_tract (3 cases),breast…	SNF5 / SMARCB1 / INI1 (178-364)	-
CGST102	CGST102P2	Postoperative	DNMT3A	C911Y	DNA (cytosine-5-)-methyltransferase 3 alpha	CCDS33157.1	2	25457155	25457155	C	T	Substitution	Nonsynonymous coding	0.005022	2788	14	No	-	C911R lung (1 cases)	haematopoietic_and_lymphoid_tissue (6 cases),large_intestine (2 cases),ovary (1 cases),endometrium (1 cases)	haematopoietic_and_lymphoid_tissue (1116 cases),large_intestine (51 cases),lung (33 cases),skin (15 cases),liver (13 cases),stomach (12 cases),endometrium (11 cases),kidney (10 cases),breast (9 cases),ovary (7 cases),oesophagus (5 cases),central_nervous_system (5 cases),prostate (4 cases),thyroid (4 cases),urinary_tract (3 cases),bone (2 cases),upper_aerodigestive_tract (2 cases),biliary_tract (2…	-	S-adenosylmethionine-dependent methyltransferases (SAM or AdoMet-MTase), class I (634-907)
CGST102	CGST102P2	Postoperative	SMARCB1	T214M	SWI/SNF related, matrix associated, actin dependent regulator of chromatin, subfamily b, member 1	CCDS13817.1	22	24158969	24158969	C	T	Substitution	Nonsynonymous coding	0.007136	2943	21	No	large_intestine (1 cases)	-	soft_tissue (7 cases),large_intestine (3 cases),central_nervous_system (3 cases)	central_nervous_system (128 cases),soft_tissue (77 cases),large_intestine (45 cases),haematopoietic_and_lymphoid_tissue (11 cases),stomach (11 cases),skin (10 cases),endometrium (9 cases),kidney (8 cases),lung (8 cases),meninges (7 cases),bone (6 cases),ovary (5 cases),liver (4 cases),urinary_tract (3 cases),pancreas (3 cases),oesophagus (3 cases),prostate (3 cases),biliary_tract (3 cases),breast…	SNF5 / SMARCB1 / INI1 (178-364)	-
CGST102	CGST102P1	Preoperative	SMARCB1	T214M	SWI/SNF related, matrix associated, actin dependent regulator of chromatin, subfamily b, member 1	CCDS13817.1	22	24158969	24158969	C	T	Substitution	Nonsynonymous coding	0.005412	3326	18	No	large_intestine (1 cases)	-	soft_tissue (7 cases),large_intestine (3 cases),central_nervous_system (3 cases)	central_nervous_system (128 cases),soft_tissue (77 cases),large_intestine (45 cases),haematopoietic_and_lymphoid_tissue (11 cases),stomach (11 cases),skin (10 cases),endometrium (9 cases),kidney (8 cases),lung (8 cases),meninges (7 cases),bone (6 cases),ovary (5 cases),liver (4 cases),urinary_tract (3 cases),pancreas (3 cases),oesophagus (3 cases),prostate (3 cases),biliary_tract (3 cases),breast…	SNF5 / SMARCB1 / INI1 (178-364)	-
CGST102	CGST102P1	Preoperative	DNMT3A	C911Y	DNA (cytosine-5-)-methyltransferase 3 alpha	CCDS33157.1	2	25457155	25457155	C	T	Substitution	Nonsynonymous coding	0.008455	2957	25	No	-	C911R lung (1 cases)	haematopoietic_and_lymphoid_tissue (6 cases),large_intestine (2 cases),ovary (1 cases),endometrium (1 cases)	haematopoietic_and_lymphoid_tissue (1116 cases),large_intestine (51 cases),lung (33 cases),skin (15 cases),liver (13 cases),stomach (12 cases),endometrium (11 cases),kidney (10 cases),breast (9 cases),ovary (7 cases),oesophagus (5 cases),central_nervous_system (5 cases),prostate (4 cases),thyroid (4 cases),urinary_tract (3 cases),bone (2 cases),upper_aerodigestive_tract (2 cases),biliary_tract (2…	-	S-adenosylmethionine-dependent methyltransferases (SAM or AdoMet-MTase), class I (634-907)
CGST109	CGST109P2	Postoperative	TP53	R267W	tumor protein p53	CCDS11118.1	17	7577139	7577139	G	A	Substitution	Nonsynonymous coding	0.000715	4195	3	Yes	central_nervous_system (8 cases),liver (7 cases),large_intestine (6 cases),stomach (3 cases),skin (1 cases),ovary (1 cases),haematopoietic_and_lymphoid_tissue (1 cases),prostate (1 cases),lung (1 cases),oesophagus (1 cases),thymus (1 cases)	R267Q/R267L/R267P/R267G/R267R lung (9 cases),large_intestine (9 cases),breast (5 cases),ovary (4 cases),central_nervous_system (4 cases),haematopoietic_and_lymphoid_tissue (3 cases),urinary_tract (2 cases),liver (2 cases),stomach (1 cases),pancreas (1 cases),upper_aerodigestive_tract (1 cases),oesophagus (1 cases)	large_intestine (85 cases),lung (82 cases),oesophagus (63 cases),breast (60 cases),ovary (50 cases),upper_aerodigestive_tract (47 cases),urinary_tract (46 cases),haematopoietic_and_lymphoid_tissue (33 cases),central_nervous_system (33 cases),pancreas (32 cases),stomach (31 cases),liver (27 cases),skin (15 cases),biliary_tract (9 cases),endometrium (8 cases),prostate (5 cases),cervix (5 cases),kid…	large_intestine (2857 cases),lung (1950 cases),breast (1840 cases),upper_aerodigestive_tract (1518 cases),oesophagus (1478 cases),ovary (1326 cases),central_nervous_system (1152 cases),haematopoietic_and_lymphoid_tissue (1148 cases),stomach (938 cases),liver (933 cases),urinary_tract (926 cases),pancreas (594 cases),skin (585 cases),prostate (222 cases),endometrium (215 cases),biliary_tract (207 …	P53 DNA-binding domain (109-288)	-
CGST110	CGST110P	Baseline	DNMT3A	H873R	DNA (cytosine-5-)-methyltransferase 3 alpha	CCDS33157.1	2	25457269	25457269	T	C	Substitution	Nonsynonymous coding	0.0003	3207	1	No	-	-	haematopoietic_and_lymphoid_tissue (7 cases),lung (1 cases)	haematopoietic_and_lymphoid_tissue (1116 cases),large_intestine (51 cases),lung (33 cases),skin (15 cases),liver (13 cases),stomach (12 cases),endometrium (11 cases),kidney (10 cases),breast (9 cases),ovary (7 cases),oesophagus (5 cases),central_nervous_system (5 cases),prostate (4 cases),thyroid (4 cases),urinary_tract (3 cases),bone (2 cases),upper_aerodigestive_tract (2 cases),biliary_tract (2…	S-adenosylmethionine-dependent methyltransferases (SAM or AdoMet-MTase), class I (634-907)	-
CGST110	CGST110P	Baseline	TP53	V216M	tumor protein p53	CCDS11118.1	17	7578203	7578203	C	T	Substitution	Nonsynonymous coding	0.0004	2763	1	Yes	breast (11 cases),haematopoietic_and_lymphoid_tissue (11 cases),oesophagus (9 cases),upper_aerodigestive_tract (8 cases),central_nervous_system (8 cases),ovary (6 cases),lung (5 cases),large_intestine (4 cases),pancreas (3 cases),bone (2 cases),soft_tissue (2 cases),liver (2 cases),vulva (1 cases),stomach (1 cases)	V216A/V216E/V216G/V216L ovary (4 cases),lung (4 cases),upper_aerodigestive_tract (4 cases),breast (3 cases),large_intestine (3 cases),urinary_tract (2 cases),skin (1 cases),soft_tissue (1 cases),oesophagus (1 cases),central_nervous_system (1 cases)	large_intestine (149 cases),breast (120 cases),oesophagus (103 cases),ovary (90 cases),lung (84 cases),upper_aerodigestive_tract (77 cases),stomach (69 cases),haematopoietic_and_lymphoid_tissue (65 cases),central_nervous_system (62 cases),urinary_tract (48 cases),liver (47 cases),pancreas (34 cases),skin (32 cases),soft_tissue (19 cases),prostate (12 cases),endometrium (11 cases),biliary_tract (9…	large_intestine (2857 cases),lung (1950 cases),breast (1840 cases),upper_aerodigestive_tract (1518 cases),oesophagus (1478 cases),ovary (1326 cases),central_nervous_system (1152 cases),haematopoietic_and_lymphoid_tissue (1148 cases),stomach (938 cases),liver (933 cases),urinary_tract (926 cases),pancreas (594 cases),skin (585 cases),prostate (222 cases),endometrium (215 cases),biliary_tract (207 …	P53 DNA-binding domain (109-288)	-
CGST110	CGST110P1	Preoperative	TP53	V216M	tumor protein p53	CCDS11118.1	17	7578203	7578203	C	T	Substitution	Nonsynonymous coding	0.000714	5600	4	Yes	breast (11 cases),haematopoietic_and_lymphoid_tissue (11 cases),oesophagus (9 cases),upper_aerodigestive_tract (8 cases),central_nervous_system (8 cases),ovary (6 cases),lung (5 cases),large_intestine (4 cases),pancreas (3 cases),bone (2 cases),soft_tissue (2 cases),liver (2 cases),vulva (1 cases),stomach (1 cases)	V216A/V216E/V216G/V216L ovary (4 cases),lung (4 cases),upper_aerodigestive_tract (4 cases),breast (3 cases),large_intestine (3 cases),urinary_tract (2 cases),skin (1 cases),soft_tissue (1 cases),oesophagus (1 cases),central_nervous_system (1 cases)	large_intestine (149 cases),breast (120 cases),oesophagus (103 cases),ovary (90 cases),lung (84 cases),upper_aerodigestive_tract (77 cases),stomach (69 cases),haematopoietic_and_lymphoid_tissue (65 cases),central_nervous_system (62 cases),urinary_tract (48 cases),liver (47 cases),pancreas (34 cases),skin (32 cases),soft_tissue (19 cases),prostate (12 cases),endometrium (11 cases),biliary_tract (9…	large_intestine (2857 cases),lung (1950 cases),breast (1840 cases),upper_aerodigestive_tract (1518 cases),oesophagus (1478 cases),ovary (1326 cases),central_nervous_system (1152 cases),haematopoietic_and_lymphoid_tissue (1148 cases),stomach (938 cases),liver (933 cases),urinary_tract (926 cases),pancreas (594 cases),skin (585 cases),prostate (222 cases),endometrium (215 cases),biliary_tract (207 …	P53 DNA-binding domain (109-288)	-
CGST110	CGST110P1	Preoperative	DNMT3A	H873R	DNA (cytosine-5-)-methyltransferase 3 alpha	CCDS33157.1	2	25457269	25457269	T	C	Substitution	Nonsynonymous coding	0.001022	5871	6	No	-	-	haematopoietic_and_lymphoid_tissue (7 cases),lung (1 cases)	haematopoietic_and_lymphoid_tissue (1116 cases),large_intestine (51 cases),lung (33 cases),skin (15 cases),liver (13 cases),stomach (12 cases),endometrium (11 cases),kidney (10 cases),breast (9 cases),ovary (7 cases),oesophagus (5 cases),central_nervous_system (5 cases),prostate (4 cases),thyroid (4 cases),urinary_tract (3 cases),bone (2 cases),upper_aerodigestive_tract (2 cases),biliary_tract (2…	S-adenosylmethionine-dependent methyltransferases (SAM or AdoMet-MTase), class I (634-907)	-
CGST113	CGST113P	Baseline	TP53	R248W	tumor protein p53	CCDS11118.1	17	7577539	7577539	G	A	Substitution	Nonsynonymous coding	0.013537	1699	23	Yes	large_intestine (151 cases),breast (60 cases),oesophagus (47 cases),central_nervous_system (38 cases),haematopoietic_and_lymphoid_tissue (32 cases),stomach (32 cases),ovary (31 cases),skin (31 cases),upper_aerodigestive_tract (25 cases),urinary_tract (21 cases),lung (20 cases),endometrium (20 cases),pancreas (13 cases),biliary_tract (9 cases),vulva (4 cases),soft_tissue (4 cases),liver (4 cases),…	RR248CR/R248Q/R248P/R248G/RR248QR/R248L/R248R/RR248LR large_intestine (163 cases),lung (98 cases),breast (79 cases),haematopoietic_and_lymphoid_tissue (73 cases),upper_aerodigestive_tract (63 cases),central_nervous_system (53 cases),stomach (46 cases),urinary_tract (44 cases),oesophagus (44 cases),ovary (40 cases),skin (22 cases),pancreas (19 cases),endometrium (13 cases),liver (12 cases),vulva (…	liver (299 cases),large_intestine (255 cases),lung (206 cases),breast (134 cases),upper_aerodigestive_tract (131 cases),oesophagus (112 cases),stomach (99 cases),haematopoietic_and_lymphoid_tissue (95 cases),ovary (91 cases),central_nervous_system (63 cases),skin (54 cases),urinary_tract (51 cases),pancreas (31 cases),prostate (20 cases),endometrium (15 cases),soft_tissue (12 cases),kidney (10 ca…	large_intestine (2857 cases),lung (1950 cases),breast (1840 cases),upper_aerodigestive_tract (1518 cases),oesophagus (1478 cases),ovary (1326 cases),central_nervous_system (1152 cases),haematopoietic_and_lymphoid_tissue (1148 cases),stomach (938 cases),liver (933 cases),urinary_tract (926 cases),pancreas (594 cases),skin (585 cases),prostate (222 cases),endometrium (215 cases),biliary_tract (207 …	P53 DNA-binding domain (109-288)	-
CGST113	CGST113P2	Postoperative	TP53	R248W	tumor protein p53	CCDS11118.1	17	7577539	7577539	G	A	Substitution	Nonsynonymous coding	0.014148	2898	41	Yes	large_intestine (151 cases),breast (60 cases),oesophagus (47 cases),central_nervous_system (38 cases),haematopoietic_and_lymphoid_tissue (32 cases),stomach (32 cases),ovary (31 cases),skin (31 cases),upper_aerodigestive_tract (25 cases),urinary_tract (21 cases),lung (20 cases),endometrium (20 cases),pancreas (13 cases),biliary_tract (9 cases),vulva (4 cases),soft_tissue (4 cases),liver (4 cases),…	RR248CR/R248Q/R248P/R248G/RR248QR/R248L/R248R/RR248LR large_intestine (163 cases),lung (98 cases),breast (79 cases),haematopoietic_and_lymphoid_tissue (73 cases),upper_aerodigestive_tract (63 cases),central_nervous_system (53 cases),stomach (46 cases),urinary_tract (44 cases),oesophagus (44 cases),ovary (40 cases),skin (22 cases),pancreas (19 cases),endometrium (13 cases),liver (12 cases),vulva (…	liver (299 cases),large_intestine (255 cases),lung (206 cases),breast (134 cases),upper_aerodigestive_tract (131 cases),oesophagus (112 cases),stomach (99 cases),haematopoietic_and_lymphoid_tissue (95 cases),ovary (91 cases),central_nervous_system (63 cases),skin (54 cases),urinary_tract (51 cases),pancreas (31 cases),prostate (20 cases),endometrium (15 cases),soft_tissue (12 cases),kidney (10 ca…	large_intestine (2857 cases),lung (1950 cases),breast (1840 cases),upper_aerodigestive_tract (1518 cases),oesophagus (1478 cases),ovary (1326 cases),central_nervous_system (1152 cases),haematopoietic_and_lymphoid_tissue (1148 cases),stomach (938 cases),liver (933 cases),urinary_tract (926 cases),pancreas (594 cases),skin (585 cases),prostate (222 cases),endometrium (215 cases),biliary_tract (207 …	P53 DNA-binding domain (109-288)	-
CGST113	CGST113P1	Preoperative	TP53	R248W	tumor protein p53	CCDS11118.1	17	7577539	7577539	G	A	Substitution	Nonsynonymous coding	0.011569	2161	25	Yes	large_intestine (151 cases),breast (60 cases),oesophagus (47 cases),central_nervous_system (38 cases),haematopoietic_and_lymphoid_tissue (32 cases),stomach (32 cases),ovary (31 cases),skin (31 cases),upper_aerodigestive_tract (25 cases),urinary_tract (21 cases),lung (20 cases),endometrium (20 cases),pancreas (13 cases),biliary_tract (9 cases),vulva (4 cases),soft_tissue (4 cases),liver (4 cases),…	RR248CR/R248Q/R248P/R248G/RR248QR/R248L/R248R/RR248LR large_intestine (163 cases),lung (98 cases),breast (79 cases),haematopoietic_and_lymphoid_tissue (73 cases),upper_aerodigestive_tract (63 cases),central_nervous_system (53 cases),stomach (46 cases),urinary_tract (44 cases),oesophagus (44 cases),ovary (40 cases),skin (22 cases),pancreas (19 cases),endometrium (13 cases),liver (12 cases),vulva (…	liver (299 cases),large_intestine (255 cases),lung (206 cases),breast (134 cases),upper_aerodigestive_tract (131 cases),oesophagus (112 cases),stomach (99 cases),haematopoietic_and_lymphoid_tissue (95 cases),ovary (91 cases),central_nervous_system (63 cases),skin (54 cases),urinary_tract (51 cases),pancreas (31 cases),prostate (20 cases),endometrium (15 cases),soft_tissue (12 cases),kidney (10 ca…	large_intestine (2857 cases),lung (1950 cases),breast (1840 cases),upper_aerodigestive_tract (1518 cases),oesophagus (1478 cases),ovary (1326 cases),central_nervous_system (1152 cases),haematopoietic_and_lymphoid_tissue (1148 cases),stomach (938 cases),liver (933 cases),urinary_tract (926 cases),pancreas (594 cases),skin (585 cases),prostate (222 cases),endometrium (215 cases),biliary_tract (207 …	P53 DNA-binding domain (109-288)	-
CGST121	CGST121P	Baseline	DNMT3A	R749G	DNA (cytosine-5-)-methyltransferase 3 alpha	CCDS33157.1	2	25463248	25463248	G	C	Substitution	Nonsynonymous coding	0.000371	2695.42	1	No	-	R749C haematopoietic_and_lymphoid_tissue (4 cases),skin (1 cases)	haematopoietic_and_lymphoid_tissue (13 cases),liver (1 cases),stomach (1 cases)	haematopoietic_and_lymphoid_tissue (1116 cases),large_intestine (51 cases),lung (33 cases),skin (15 cases),liver (13 cases),stomach (12 cases),endometrium (11 cases),kidney (10 cases),breast (9 cases),ovary (7 cases),oesophagus (5 cases),central_nervous_system (5 cases),prostate (4 cases),thyroid (4 cases),urinary_tract (3 cases),bone (2 cases),upper_aerodigestive_tract (2 cases),biliary_tract (2…	S-adenosylmethionine-dependent methyltransferases (SAM or AdoMet-MTase), class I (634-907); Site-specific DNA methylase [DNA replication, recombination, and repair] (632-795)	-
CGST121	CGST121P1	Preoperative	DNMT3A	R749G	DNA (cytosine-5-)-methyltransferase 3 alpha	CCDS33157.1	2	25463248	25463248	G	C	Substitution	Nonsynonymous coding	0.002188	2742	6	No	-	R749C haematopoietic_and_lymphoid_tissue (4 cases),skin (1 cases)	haematopoietic_and_lymphoid_tissue (13 cases),liver (1 cases),stomach (1 cases)	haematopoietic_and_lymphoid_tissue (1116 cases),large_intestine (51 cases),lung (33 cases),skin (15 cases),liver (13 cases),stomach (12 cases),endometrium (11 cases),kidney (10 cases),breast (9 cases),ovary (7 cases),oesophagus (5 cases),central_nervous_system (5 cases),prostate (4 cases),thyroid (4 cases),urinary_tract (3 cases),bone (2 cases),upper_aerodigestive_tract (2 cases),biliary_tract (2…	S-adenosylmethionine-dependent methyltransferases (SAM or AdoMet-MTase), class I (634-907); Site-specific DNA methylase [DNA replication, recombination, and repair] (632-795)	-
CGST122	CGST122P	Baseline	JAK2	V617F	Janus kinase 2	CCDS6457.1	9	5073770	5073770	G	T	Substitution	Nonsynonymous coding	0.063236	2293	145	Yes	haematopoietic_and_lymphoid_tissue (35074 cases),lung (3 cases),central_nervous_system (1 cases)	V617I haematopoietic_and_lymphoid_tissue (1 cases)	haematopoietic_and_lymphoid_tissue (6 cases),large_intestine (2 cases),breast (1 cases)	haematopoietic_and_lymphoid_tissue (35385 cases),large_intestine (84 cases),lung (39 cases),skin (16 cases),stomach (15 cases),endometrium (15 cases),breast (12 cases),kidney (12 cases),liver (10 cases),ovary (7 cases),prostate (7 cases),oesophagus (6 cases),upper_aerodigestive_tract (5 cases),central_nervous_system (3 cases),bone (2 cases),urinary_tract (2 cases),thyroid (2 cases),meninges (1 ca…	Pseudokinase (repeat 1) domain of the Protein Tyrosine Kinases, Janus kinases 2 and 3 (549-806)	-
CGST122	CGST122P	Baseline	KIT	P733S	v-kit Hardy-Zuckerman 4 feline sarcoma viral oncogene homolog	CCDS3496.1	4	55597549	55597549	C	T	Substitution	Nonsynonymous coding	0.001807	4981	9	No	-	-	large_intestine (4 cases),liver (1 cases),endometrium (1 cases)	haematopoietic_and_lymphoid_tissue (1127 cases),soft_tissue (980 cases),skin (203 cases),large_intestine (165 cases),testis (50 cases),genital_tract (41 cases),lung (36 cases),ovary (25 cases),breast (25 cases),endometrium (21 cases),liver (19 cases),stomach (16 cases),thymus (14 cases),central_nervous_system (14 cases),eye (10 cases),salivary_gland (9 cases),pancreas (8 cases),oesophagus (7 case…	Catalytic domain of the Protein Tyrosine Kinase, Kit (553-928)	-
CGST122	CGST122P1	Preoperative	JAK2	V617F	Janus kinase 2	CCDS6457.1	9	5073770	5073770	G	T	Substitution	Nonsynonymous coding	0.006326	1897	12	Yes	haematopoietic_and_lymphoid_tissue (35074 cases),lung (3 cases),central_nervous_system (1 cases)	V617I haematopoietic_and_lymphoid_tissue (1 cases)	haematopoietic_and_lymphoid_tissue (6 cases),large_intestine (2 cases),breast (1 cases)	haematopoietic_and_lymphoid_tissue (35385 cases),large_intestine (84 cases),lung (39 cases),skin (16 cases),stomach (15 cases),endometrium (15 cases),breast (12 cases),kidney (12 cases),liver (10 cases),ovary (7 cases),prostate (7 cases),oesophagus (6 cases),upper_aerodigestive_tract (5 cases),central_nervous_system (3 cases),bone (2 cases),urinary_tract (2 cases),thyroid (2 cases),meninges (1 ca…	Pseudokinase (repeat 1) domain of the Protein Tyrosine Kinases, Janus kinases 2 and 3 (549-806)	-
CGST134	CGST134P	Baseline	AR	N757S	androgen receptor	CCDS14387.1	X	66937416	66937416	A	G	Substitution	Nonsynonymous coding	0.004357	1836	8	No	-	-	lung (2 cases),skin (1 cases)	large_intestine (75 cases),lung (33 cases),stomach (30 cases),skin (26 cases),upper_aerodigestive_tract (25 cases),endometrium (14 cases),breast (12 cases),oesophagus (11 cases),liver (10 cases),prostate (10 cases),ovary (8 cases),central_nervous_system (5 cases),kidney (4 cases),urinary_tract (3 cases),pancreas (3 cases),biliary_tract (3 cases),bone (2 cases),pleura (1 cases),haematopoietic_and_…	Ligand binding domain of the nuclear receptor androgen receptor, ligand activated transcription regulator (673-918)	-
CGST134	CGST134P	Baseline	DNMT3A	S714F	DNA (cytosine-5-)-methyltransferase 3 alpha	CCDS33157.1	2	25463541	25463541	G	A	Substitution	Nonsynonymous coding	0.009541	3773	36	No	-	S714C haematopoietic_and_lymphoid_tissue (13 cases),breast (1 cases)	haematopoietic_and_lymphoid_tissue (13 cases)	haematopoietic_and_lymphoid_tissue (1116 cases),large_intestine (51 cases),lung (33 cases),skin (15 cases),liver (13 cases),stomach (12 cases),endometrium (11 cases),kidney (10 cases),breast (9 cases),ovary (7 cases),oesophagus (5 cases),central_nervous_system (5 cases),prostate (4 cases),thyroid (4 cases),urinary_tract (3 cases),bone (2 cases),upper_aerodigestive_tract (2 cases),biliary_tract (2…	S-adenosylmethionine-dependent methyltransferases (SAM or AdoMet-MTase), class I (634-907); Site-specific DNA methylase [DNA replication, recombination, and repair] (632-795)	-
CGST134	CGST134P	Baseline	TP53	R282W	tumor protein p53	CCDS11118.1	17	7577094	7577094	G	A	Substitution	Nonsynonymous coding	0.0006	3634	2	Yes	large_intestine (152 cases),oesophagus (61 cases),upper_aerodigestive_tract (42 cases),stomach (40 cases),central_nervous_system (39 cases),pancreas (27 cases),breast (22 cases),lung (20 cases),ovary (17 cases),urinary_tract (12 cases),skin (9 cases),haematopoietic_and_lymphoid_tissue (8 cases),vulva (5 cases),liver (5 cases),biliary_tract (5 cases),endometrium (3 cases),bone (2 cases),peritoneum…	R282Q/R282G/R282R/R282L/RR282HR/R282P upper_aerodigestive_tract (13 cases),lung (12 cases),large_intestine (9 cases),breast (8 cases),haematopoietic_and_lymphoid_tissue (8 cases),oesophagus (5 cases),stomach (4 cases),urinary_tract (4 cases),pancreas (4 cases),liver (4 cases),skin (4 cases),bone (3 cases),ovary (2 cases),soft_tissue (2 cases),vulva (1 cases),peritoneum (1 cases),prostate (1 cases…	urinary_tract (156 cases),lung (127 cases),upper_aerodigestive_tract (121 cases),breast (118 cases),large_intestine (102 cases),oesophagus (80 cases),skin (80 cases),haematopoietic_and_lymphoid_tissue (77 cases),liver (60 cases),ovary (53 cases),central_nervous_system (48 cases),stomach (41 cases),pancreas (19 cases),biliary_tract (16 cases),kidney (12 cases),soft_tissue (12 cases),prostate (12 c…	large_intestine (2857 cases),lung (1950 cases),breast (1840 cases),upper_aerodigestive_tract (1518 cases),oesophagus (1478 cases),ovary (1326 cases),central_nervous_system (1152 cases),haematopoietic_and_lymphoid_tissue (1148 cases),stomach (938 cases),liver (933 cases),urinary_tract (926 cases),pancreas (594 cases),skin (585 cases),prostate (222 cases),endometrium (215 cases),biliary_tract (207 …	P53 DNA-binding domain (109-288)	-
CGST134	CGST134P2	Postoperative	TP53	R282W	tumor protein p53	CCDS11118.1	17	7577094	7577094	G	A	Substitution	Nonsynonymous coding	0.001161	6029	7	Yes	large_intestine (152 cases),oesophagus (61 cases),upper_aerodigestive_tract (42 cases),stomach (40 cases),central_nervous_system (39 cases),pancreas (27 cases),breast (22 cases),lung (20 cases),ovary (17 cases),urinary_tract (12 cases),skin (9 cases),haematopoietic_and_lymphoid_tissue (8 cases),vulva (5 cases),liver (5 cases),biliary_tract (5 cases),endometrium (3 cases),bone (2 cases),peritoneum…	R282Q/R282G/R282R/R282L/RR282HR/R282P upper_aerodigestive_tract (13 cases),lung (12 cases),large_intestine (9 cases),breast (8 cases),haematopoietic_and_lymphoid_tissue (8 cases),oesophagus (5 cases),stomach (4 cases),urinary_tract (4 cases),pancreas (4 cases),liver (4 cases),skin (4 cases),bone (3 cases),ovary (2 cases),soft_tissue (2 cases),vulva (1 cases),peritoneum (1 cases),prostate (1 cases…	urinary_tract (156 cases),lung (127 cases),upper_aerodigestive_tract (121 cases),breast (118 cases),large_intestine (102 cases),oesophagus (80 cases),skin (80 cases),haematopoietic_and_lymphoid_tissue (77 cases),liver (60 cases),ovary (53 cases),central_nervous_system (48 cases),stomach (41 cases),pancreas (19 cases),biliary_tract (16 cases),kidney (12 cases),soft_tissue (12 cases),prostate (12 c…	large_intestine (2857 cases),lung (1950 cases),breast (1840 cases),upper_aerodigestive_tract (1518 cases),oesophagus (1478 cases),ovary (1326 cases),central_nervous_system (1152 cases),haematopoietic_and_lymphoid_tissue (1148 cases),stomach (938 cases),liver (933 cases),urinary_tract (926 cases),pancreas (594 cases),skin (585 cases),prostate (222 cases),endometrium (215 cases),biliary_tract (207 …	P53 DNA-binding domain (109-288)	-
CGST134	CGST134P2	Postoperative	AR	N757S	androgen receptor	CCDS14387.1	X	66937416	66937416	A	G	Substitution	Nonsynonymous coding	0.005993	3337	20	No	-	-	lung (2 cases),skin (1 cases)	large_intestine (75 cases),lung (33 cases),stomach (30 cases),skin (26 cases),upper_aerodigestive_tract (25 cases),endometrium (14 cases),breast (12 cases),oesophagus (11 cases),liver (10 cases),prostate (10 cases),ovary (8 cases),central_nervous_system (5 cases),kidney (4 cases),urinary_tract (3 cases),pancreas (3 cases),biliary_tract (3 cases),bone (2 cases),pleura (1 cases),haematopoietic_and_…	Ligand binding domain of the nuclear receptor androgen receptor, ligand activated transcription regulator (673-918)	-
CGST134	CGST134P2	Postoperative	DNMT3A	S714F	DNA (cytosine-5-)-methyltransferase 3 alpha	CCDS33157.1	2	25463541	25463541	G	A	Substitution	Nonsynonymous coding	0.008847	6217	55	No	-	S714C haematopoietic_and_lymphoid_tissue (13 cases),breast (1 cases)	haematopoietic_and_lymphoid_tissue (13 cases)	haematopoietic_and_lymphoid_tissue (1116 cases),large_intestine (51 cases),lung (33 cases),skin (15 cases),liver (13 cases),stomach (12 cases),endometrium (11 cases),kidney (10 cases),breast (9 cases),ovary (7 cases),oesophagus (5 cases),central_nervous_system (5 cases),prostate (4 cases),thyroid (4 cases),urinary_tract (3 cases),bone (2 cases),upper_aerodigestive_tract (2 cases),biliary_tract (2…	S-adenosylmethionine-dependent methyltransferases (SAM or AdoMet-MTase), class I (634-907); Site-specific DNA methylase [DNA replication, recombination, and repair] (632-795)	-
CGST134	CGST134P1	Preoperative	TP53	R282W	tumor protein p53	CCDS11118.1	17	7577094	7577094	G	A	Substitution	Nonsynonymous coding	0.0003	3183	1	Yes	large_intestine (152 cases),oesophagus (61 cases),upper_aerodigestive_tract (42 cases),stomach (40 cases),central_nervous_system (39 cases),pancreas (27 cases),breast (22 cases),lung (20 cases),ovary (17 cases),urinary_tract (12 cases),skin (9 cases),haematopoietic_and_lymphoid_tissue (8 cases),vulva (5 cases),liver (5 cases),biliary_tract (5 cases),endometrium (3 cases),bone (2 cases),peritoneum…	R282Q/R282G/R282R/R282L/RR282HR/R282P upper_aerodigestive_tract (13 cases),lung (12 cases),large_intestine (9 cases),breast (8 cases),haematopoietic_and_lymphoid_tissue (8 cases),oesophagus (5 cases),stomach (4 cases),urinary_tract (4 cases),pancreas (4 cases),liver (4 cases),skin (4 cases),bone (3 cases),ovary (2 cases),soft_tissue (2 cases),vulva (1 cases),peritoneum (1 cases),prostate (1 cases…	urinary_tract (156 cases),lung (127 cases),upper_aerodigestive_tract (121 cases),breast (118 cases),large_intestine (102 cases),oesophagus (80 cases),skin (80 cases),haematopoietic_and_lymphoid_tissue (77 cases),liver (60 cases),ovary (53 cases),central_nervous_system (48 cases),stomach (41 cases),pancreas (19 cases),biliary_tract (16 cases),kidney (12 cases),soft_tissue (12 cases),prostate (12 c…	large_intestine (2857 cases),lung (1950 cases),breast (1840 cases),upper_aerodigestive_tract (1518 cases),oesophagus (1478 cases),ovary (1326 cases),central_nervous_system (1152 cases),haematopoietic_and_lymphoid_tissue (1148 cases),stomach (938 cases),liver (933 cases),urinary_tract (926 cases),pancreas (594 cases),skin (585 cases),prostate (222 cases),endometrium (215 cases),biliary_tract (207 …	P53 DNA-binding domain (109-288)	-
CGST134	CGST134P1	Preoperative	AR	N757S	androgen receptor	CCDS14387.1	2	25463541	25463541	G	A	Substitution	Nonsynonymous coding	0.0008	1259	4	No	-	S714C haematopoietic_and_lymphoid_tissue (13 cases),breast (1 cases)	haematopoietic_and_lymphoid_tissue (13 cases)	haematopoietic_and_lymphoid_tissue (1116 cases),large_intestine (51 cases),lung (33 cases),skin (15 cases),liver (13 cases),stomach (12 cases),endometrium (11 cases),kidney (10 cases),breast (9 cases),ovary (7 cases),oesophagus (5 cases),central_nervous_system (5 cases),prostate (4 cases),thyroid (4 cases),urinary_tract (3 cases),bone (2 cases),upper_aerodigestive_tract (2 cases),biliary_tract (2…	S-adenosylmethionine-dependent methyltransferases (SAM or AdoMet-MTase), class I (634-907); Site-specific DNA methylase [DNA replication, recombination, and repair] (632-795)	-
CGST134	CGST134P1	Preoperative	DNMT3A	S714F	DNA (cytosine-5-)-methyltransferase 3 alpha	CCDS33157.1	2	25463541	25463541	G	A	Substitution	Nonsynonymous coding	0.004772	2724	13	No	-	S714C haematopoietic_and_lymphoid_tissue (13 cases),breast (1 cases)	haematopoietic_and_lymphoid_tissue (13 cases)	haematopoietic_and_lymphoid_tissue (1116 cases),large_intestine (51 cases),lung (33 cases),skin (15 cases),liver (13 cases),stomach (12 cases),endometrium (11 cases),kidney (10 cases),breast (9 cases),ovary (7 cases),oesophagus (5 cases),central_nervous_system (5 cases),prostate (4 cases),thyroid (4 cases),urinary_tract (3 cases),bone (2 cases),upper_aerodigestive_tract (2 cases),biliary_tract (2…	S-adenosylmethionine-dependent methyltransferases (SAM or AdoMet-MTase), class I (634-907); Site-specific DNA methylase [DNA replication, recombination, and repair] (632-795)	-
CGST143	CGST143P	Baseline	FGFR3	V298M	fibroblast growth factor receptor 3	CCDS3353.1	4	1803714	1803714	G	A	Substitution	Nonsynonymous coding	0.002417	1655	4	No	-	-	upper_aerodigestive_tract (2 cases),large_intestine (2 cases),skin (1 cases),urinary_tract (1 cases)	urinary_tract (2074 cases),skin (193 cases),upper_aerodigestive_tract (67 cases),large_intestine (46 cases),haematopoietic_and_lymphoid_tissue (24 cases),lung (13 cases),stomach (8 cases),kidney (7 cases),endometrium (7 cases),cervix (6 cases),central_nervous_system (6 cases),soft_tissue (4 cases),ovary (3 cases),pancreas (3 cases),oesophagus (3 cases),breast (2 cases),testis (2 cases),biliary_tr…	Third immunoglobulin (Ig)-like domain of fibroblast growth factor receptor 2 (FGFR2) (268-353)	-
CGST143	CGST143P	Baseline	TP53	Y234C	tumor protein p53	CCDS11118.1	17	7577580	7577580	T	C	Substitution	Nonsynonymous coding	0.0015	1314	2	Yes	lung (17 cases),breast (12 cases),ovary (11 cases),central_nervous_system (11 cases),haematopoietic_and_lymphoid_tissue (9 cases),urinary_tract (7 cases),oesophagus (7 cases),large_intestine (5 cases),liver (3 cases),stomach (2 cases),cervix (2 cases),upper_aerodigestive_tract (2 cases),kidney (1 cases),pancreas (1 cases),adrenal_gland (1 cases),prostate (1 cases),biliary_tract (1 cases)	Y234Y/Y234N/Y234H/Y234S/Y234F/Y234R/Y234D skin (10 cases),haematopoietic_and_lymphoid_tissue (9 cases),large_intestine (7 cases),ovary (4 cases),upper_aerodigestive_tract (4 cases),breast (3 cases),liver (3 cases),kidney (2 cases),prostate (2 cases),lung (2 cases),stomach (1 cases),urinary_tract (1 cases),oesophagus (1 cases),eye (1 cases),central_nervous_system (1 cases),endometrium (1 cases)	breast (90 cases),large_intestine (84 cases),ovary (80 cases),haematopoietic_and_lymphoid_tissue (71 cases),lung (69 cases),oesophagus (65 cases),upper_aerodigestive_tract (64 cases),central_nervous_system (50 cases),stomach (37 cases),urinary_tract (34 cases),liver (30 cases),pancreas (26 cases),skin (20 cases),biliary_tract (13 cases),soft_tissue (13 cases),prostate (13 cases),endometrium (13 c…	large_intestine (2857 cases),lung (1950 cases),breast (1840 cases),upper_aerodigestive_tract (1518 cases),oesophagus (1478 cases),ovary (1326 cases),central_nervous_system (1152 cases),haematopoietic_and_lymphoid_tissue (1148 cases),stomach (938 cases),liver (933 cases),urinary_tract (926 cases),pancreas (594 cases),skin (585 cases),prostate (222 cases),endometrium (215 cases),biliary_tract (207 …	P53 DNA-binding domain (109-288)	-
CGST143	CGST143P1	Preoperative	FGFR3	V298M	fibroblast growth factor receptor 3	CCDS3353.1	4	1803714	1803714	G	A	Substitution	Nonsynonymous coding	0.001978	3033	6	No	-	-	upper_aerodigestive_tract (2 cases),large_intestine (2 cases),skin (1 cases),urinary_tract (1 cases)	urinary_tract (2074 cases),skin (193 cases),upper_aerodigestive_tract (67 cases),large_intestine (46 cases),haematopoietic_and_lymphoid_tissue (24 cases),lung (13 cases),stomach (8 cases),kidney (7 cases),endometrium (7 cases),cervix (6 cases),central_nervous_system (6 cases),soft_tissue (4 cases),ovary (3 cases),pancreas (3 cases),oesophagus (3 cases),breast (2 cases),testis (2 cases),biliary_tr…	Third immunoglobulin (Ig)-like domain of fibroblast growth factor receptor 2 (FGFR2) (268-353)	-
CGST143	CGST143P1	Preoperative	TP53	Y234C	tumor protein p53	CCDS11118.1	17	7577580	7577580	T	C	Substitution	Nonsynonymous coding	0.007689	2081	16	Yes	lung (17 cases),breast (12 cases),ovary (11 cases),central_nervous_system (11 cases),haematopoietic_and_lymphoid_tissue (9 cases),urinary_tract (7 cases),oesophagus (7 cases),large_intestine (5 cases),liver (3 cases),stomach (2 cases),cervix (2 cases),upper_aerodigestive_tract (2 cases),kidney (1 cases),pancreas (1 cases),adrenal_gland (1 cases),prostate (1 cases),biliary_tract (1 cases)	Y234Y/Y234N/Y234H/Y234S/Y234F/Y234R/Y234D skin (10 cases),haematopoietic_and_lymphoid_tissue (9 cases),large_intestine (7 cases),ovary (4 cases),upper_aerodigestive_tract (4 cases),breast (3 cases),liver (3 cases),kidney (2 cases),prostate (2 cases),lung (2 cases),stomach (1 cases),urinary_tract (1 cases),oesophagus (1 cases),eye (1 cases),central_nervous_system (1 cases),endometrium (1 cases)	breast (90 cases),large_intestine (84 cases),ovary (80 cases),haematopoietic_and_lymphoid_tissue (71 cases),lung (69 cases),oesophagus (65 cases),upper_aerodigestive_tract (64 cases),central_nervous_system (50 cases),stomach (37 cases),urinary_tract (34 cases),liver (30 cases),pancreas (26 cases),skin (20 cases),biliary_tract (13 cases),soft_tissue (13 cases),prostate (13 cases),endometrium (13 c…	large_intestine (2857 cases),lung (1950 cases),breast (1840 cases),upper_aerodigestive_tract (1518 cases),oesophagus (1478 cases),ovary (1326 cases),central_nervous_system (1152 cases),haematopoietic_and_lymphoid_tissue (1148 cases),stomach (938 cases),liver (933 cases),urinary_tract (926 cases),pancreas (594 cases),skin (585 cases),prostate (222 cases),endometrium (215 cases),biliary_tract (207 …	P53 DNA-binding domain (109-288)	-
CGST148	CGST148P	Baseline	DNMT3A	R882H	DNA (cytosine-5-)-methyltransferase 3 alpha	CCDS33157.1	2	25457242	25457242	C	T	Substitution	Nonsynonymous coding	0.0013	780	1	Yes	haematopoietic_and_lymphoid_tissue (448 cases),breast (1 cases)	R882C/R882L/R882R/R882S/R882G/R882P haematopoietic_and_lymphoid_tissue (225 cases),large_intestine (1 cases)	haematopoietic_and_lymphoid_tissue (7 cases),lung (1 cases),urinary_tract (1 cases)	haematopoietic_and_lymphoid_tissue (1116 cases),large_intestine (51 cases),lung (33 cases),skin (15 cases),liver (13 cases),stomach (12 cases),endometrium (11 cases),kidney (10 cases),breast (9 cases),ovary (7 cases),oesophagus (5 cases),central_nervous_system (5 cases),prostate (4 cases),thyroid (4 cases),urinary_tract (3 cases),bone (2 cases),upper_aerodigestive_tract (2 cases),biliary_tract (2…	S-adenosylmethionine-dependent methyltransferases (SAM or AdoMet-MTase), class I (634-907)	-
CGST148	CGST148P2	Postoperative	DNMT3A	R882H	DNA (cytosine-5-)-methyltransferase 3 alpha	CCDS33157.1	2	25457242	25457242	C	T	Substitution	Nonsynonymous coding	0.004917	4271	21	Yes	haematopoietic_and_lymphoid_tissue (448 cases),breast (1 cases)	R882C/R882L/R882R/R882S/R882G/R882P haematopoietic_and_lymphoid_tissue (225 cases),large_intestine (1 cases)	haematopoietic_and_lymphoid_tissue (7 cases),lung (1 cases),urinary_tract (1 cases)	haematopoietic_and_lymphoid_tissue (1116 cases),large_intestine (51 cases),lung (33 cases),skin (15 cases),liver (13 cases),stomach (12 cases),endometrium (11 cases),kidney (10 cases),breast (9 cases),ovary (7 cases),oesophagus (5 cases),central_nervous_system (5 cases),prostate (4 cases),thyroid (4 cases),urinary_tract (3 cases),bone (2 cases),upper_aerodigestive_tract (2 cases),biliary_tract (2…	S-adenosylmethionine-dependent methyltransferases (SAM or AdoMet-MTase), class I (634-907)	-
CGST148	CGST148P1	Preoperative	DNMT3A	R882H	DNA (cytosine-5-)-methyltransferase 3 alpha	CCDS33157.1	2	25457242	25457242	C	T	Substitution	Nonsynonymous coding	0.001081	925	1	Yes	haematopoietic_and_lymphoid_tissue (448 cases),breast (1 cases)	R882C/R882L/R882R/R882S/R882G/R882P haematopoietic_and_lymphoid_tissue (225 cases),large_intestine (1 cases)	haematopoietic_and_lymphoid_tissue (7 cases),lung (1 cases),urinary_tract (1 cases)	haematopoietic_and_lymphoid_tissue (1116 cases),large_intestine (51 cases),lung (33 cases),skin (15 cases),liver (13 cases),stomach (12 cases),endometrium (11 cases),kidney (10 cases),breast (9 cases),ovary (7 cases),oesophagus (5 cases),central_nervous_system (5 cases),prostate (4 cases),thyroid (4 cases),urinary_tract (3 cases),bone (2 cases),upper_aerodigestive_tract (2 cases),biliary_tract (2…	S-adenosylmethionine-dependent methyltransferases (SAM or AdoMet-MTase), class I (634-907)	-
CGST176	CGST176P	Baseline	DNMT3A	L737F	DNA (cytosine-5-)-methyltransferase 3 alpha	CCDS33157.1	2	25463284	25463284	G	A	Substitution	Nonsynonymous coding	0.004087	2202	9	No	ovary (1 cases)	L737H/L737R haematopoietic_and_lymphoid_tissue (2 cases)	haematopoietic_and_lymphoid_tissue (34 cases),large_intestine (1 cases),central_nervous_system (1 cases),prostate (1 cases),endometrium (1 cases)	haematopoietic_and_lymphoid_tissue (1116 cases),large_intestine (51 cases),lung (33 cases),skin (15 cases),liver (13 cases),stomach (12 cases),endometrium (11 cases),kidney (10 cases),breast (9 cases),ovary (7 cases),oesophagus (5 cases),central_nervous_system (5 cases),prostate (4 cases),thyroid (4 cases),urinary_tract (3 cases),bone (2 cases),upper_aerodigestive_tract (2 cases),biliary_tract (2…	S-adenosylmethionine-dependent methyltransferases (SAM or AdoMet-MTase), class I (634-907); Site-specific DNA methylase [DNA replication, recombination, and repair] (632-795)	-
CGST176	CGST176P1	Preoperative	DNMT3A	V897I	DNA (cytosine-5-)-methyltransferase 3 alpha	CCDS33157.1	2	25457198	25457198	C	T	Substitution	Nonsynonymous coding	0.002405	2079	5	No	-	V897D haematopoietic_and_lymphoid_tissue (1 cases)	haematopoietic_and_lymphoid_tissue (12 cases),lung (3 cases),central_nervous_system (1 cases)	haematopoietic_and_lymphoid_tissue (1116 cases),large_intestine (51 cases),lung (33 cases),skin (15 cases),liver (13 cases),stomach (12 cases),endometrium (11 cases),kidney (10 cases),breast (9 cases),ovary (7 cases),oesophagus (5 cases),central_nervous_system (5 cases),prostate (4 cases),thyroid (4 cases),urinary_tract (3 cases),bone (2 cases),upper_aerodigestive_tract (2 cases),biliary_tract (2…	S-adenosylmethionine-dependent methyltransferases (SAM or AdoMet-MTase), class I (634-907)	-
CGST176	CGST176P1	Preoperative	DNMT3A	L737F	DNA (cytosine-5-)-methyltransferase 3 alpha	CCDS33157.1	2	25463284	25463284	G	A	Substitution	Nonsynonymous coding	0.005842	2054	12	No	ovary (1 cases)	L737H/L737R haematopoietic_and_lymphoid_tissue (2 cases)	haematopoietic_and_lymphoid_tissue (34 cases),large_intestine (1 cases),central_nervous_system (1 cases),prostate (1 cases),endometrium (1 cases)	haematopoietic_and_lymphoid_tissue (1116 cases),large_intestine (51 cases),lung (33 cases),skin (15 cases),liver (13 cases),stomach (12 cases),endometrium (11 cases),kidney (10 cases),breast (9 cases),ovary (7 cases),oesophagus (5 cases),central_nervous_system (5 cases),prostate (4 cases),thyroid (4 cases),urinary_tract (3 cases),bone (2 cases),upper_aerodigestive_tract (2 cases),biliary_tract (2…	S-adenosylmethionine-dependent methyltransferases (SAM or AdoMet-MTase), class I (634-907); Site-specific DNA methylase [DNA replication, recombination, and repair] (632-795)	-
CGST22	CGST22P	Baseline	ERBB4	N1190S	v-erb-b2 avian erythroblastic leukemia viral oncogene homolog 4	CCDS2394.1	2	212248698	212248698	T	C	Substitution	Nonsynonymous coding	0.003132	2235	7	No	-	-	skin (1 cases)	large_intestine (126 cases),skin (120 cases),lung (99 cases),stomach (48 cases),liver (28 cases),breast (23 cases),oesophagus (22 cases),endometrium (22 cases),upper_aerodigestive_tract (20 cases),kidney (17 cases),pancreas (13 cases),urinary_tract (10 cases),haematopoietic_and_lymphoid_tissue (9 cases),prostate (4 cases),NS (3 cases),central_nervous_system (3 cases),biliary_tract (3 cases),bone …	-	-
CGST22	CGST22P	Baseline	MLH1	K618_A619insA	mutL homolog 1	CCDS2663.1	3	37089132	37089132	NULL	GGC	Insertion	In-frame insertion	0.001	1918	2	No	-	-	large_intestine (8 cases)	large_intestine (119 cases),skin (18 cases),lung (15 cases),endometrium (13 cases),ovary (12 cases),breast (10 cases),haematopoietic_and_lymphoid_tissue (8 cases),stomach (7 cases),urinary_tract (7 cases),liver (7 cases),pancreas (6 cases),kidney (5 cases),bone (4 cases),prostate (4 cases),central_nervous_system (3 cases),soft_tissue (2 cases),oesophagus (2 cases),NS (1 cases),autonomic_ganglia (…	-	-
CGST22	CGST22P	Baseline	TP53	R175H	tumor protein p53	CCDS11118.1	17	7578406	7578406	C	T	Substitution	Nonsynonymous coding	0.001554	1930	3	Yes	large_intestine (336 cases),breast (97 cases),oesophagus (86 cases),central_nervous_system (77 cases),stomach (72 cases),ovary (66 cases),upper_aerodigestive_tract (59 cases),haematopoietic_and_lymphoid_tissue (36 cases),pancreas (31 cases),urinary_tract (28 cases),lung (18 cases),liver (13 cases),biliary_tract (13 cases),endometrium (9 cases),vulva (5 cases),bone (5 cases),skin (5 cases),kidney …	R175L/R175G/R175P/R175C/RC175RS/R175R/R175S large_intestine (20 cases),lung (13 cases),stomach (6 cases),upper_aerodigestive_tract (6 cases),haematopoietic_and_lymphoid_tissue (5 cases),liver (5 cases),central_nervous_system (5 cases),oesophagus (4 cases),breast (3 cases),urinary_tract (3 cases),salivary_gland (2 cases),vulva (1 cases),ovary (1 cases),bone (1 cases),pancreas (1 cases),genital_tra…	large_intestine (142 cases),breast (117 cases),lung (116 cases),oesophagus (106 cases),upper_aerodigestive_tract (99 cases),haematopoietic_and_lymphoid_tissue (82 cases),central_nervous_system (76 cases),ovary (69 cases),stomach (66 cases),skin (54 cases),liver (45 cases),urinary_tract (36 cases),pancreas (30 cases),prostate (19 cases),biliary_tract (14 cases),vulva (11 cases),bone (9 cases),endo…	large_intestine (2857 cases),lung (1950 cases),breast (1840 cases),upper_aerodigestive_tract (1518 cases),oesophagus (1478 cases),ovary (1326 cases),central_nervous_system (1152 cases),haematopoietic_and_lymphoid_tissue (1148 cases),stomach (938 cases),liver (933 cases),urinary_tract (926 cases),pancreas (594 cases),skin (585 cases),prostate (222 cases),endometrium (215 cases),biliary_tract (207 …	P53 DNA-binding domain (109-288)	-
CGST22	CGST22P1	Preoperative	TP53	R175H	tumor protein p53	CCDS11118.1	17	7578406	7578406	C	T	Substitution	Nonsynonymous coding	0.00211	1896	4	Yes	large_intestine (336 cases),breast (97 cases),oesophagus (86 cases),central_nervous_system (77 cases),stomach (72 cases),ovary (66 cases),upper_aerodigestive_tract (59 cases),haematopoietic_and_lymphoid_tissue (36 cases),pancreas (31 cases),urinary_tract (28 cases),lung (18 cases),liver (13 cases),biliary_tract (13 cases),endometrium (9 cases),vulva (5 cases),bone (5 cases),skin (5 cases),kidney …	R175L/R175G/R175P/R175C/RC175RS/R175R/R175S large_intestine (20 cases),lung (13 cases),stomach (6 cases),upper_aerodigestive_tract (6 cases),haematopoietic_and_lymphoid_tissue (5 cases),liver (5 cases),central_nervous_system (5 cases),oesophagus (4 cases),breast (3 cases),urinary_tract (3 cases),salivary_gland (2 cases),vulva (1 cases),ovary (1 cases),bone (1 cases),pancreas (1 cases),genital_tra…	large_intestine (142 cases),breast (117 cases),lung (116 cases),oesophagus (106 cases),upper_aerodigestive_tract (99 cases),haematopoietic_and_lymphoid_tissue (82 cases),central_nervous_system (76 cases),ovary (69 cases),stomach (66 cases),skin (54 cases),liver (45 cases),urinary_tract (36 cases),pancreas (30 cases),prostate (19 cases),biliary_tract (14 cases),vulva (11 cases),bone (9 cases),endo…	large_intestine (2857 cases),lung (1950 cases),breast (1840 cases),upper_aerodigestive_tract (1518 cases),oesophagus (1478 cases),ovary (1326 cases),central_nervous_system (1152 cases),haematopoietic_and_lymphoid_tissue (1148 cases),stomach (938 cases),liver (933 cases),urinary_tract (926 cases),pancreas (594 cases),skin (585 cases),prostate (222 cases),endometrium (215 cases),biliary_tract (207 …	P53 DNA-binding domain (109-288)	-
CGST22	CGST22P1	Preoperative	ERBB4	N1190S	v-erb-b2 avian erythroblastic leukemia viral oncogene homolog 4	CCDS2394.1	2	212248698	212248698	T	C	Substitution	Nonsynonymous coding	0.004683	2349	11	No	-	-	skin (1 cases)	large_intestine (126 cases),skin (120 cases),lung (99 cases),stomach (48 cases),liver (28 cases),breast (23 cases),oesophagus (22 cases),endometrium (22 cases),upper_aerodigestive_tract (20 cases),kidney (17 cases),pancreas (13 cases),urinary_tract (10 cases),haematopoietic_and_lymphoid_tissue (9 cases),prostate (4 cases),NS (3 cases),central_nervous_system (3 cases),biliary_tract (3 cases),bone …	-	-
CGST22	CGST22P1	Preoperative	MLH1	K618_A619insA	mutL homolog 1	CCDS2663.1	3	37089132	37089132	NULL	GGC	Insertion	In-frame insertion	0.005591	2325	13	No	-	-	large_intestine (8 cases)	large_intestine (119 cases),skin (18 cases),lung (15 cases),endometrium (13 cases),ovary (12 cases),breast (10 cases),haematopoietic_and_lymphoid_tissue (8 cases),stomach (7 cases),urinary_tract (7 cases),liver (7 cases),pancreas (6 cases),kidney (5 cases),bone (4 cases),prostate (4 cases),central_nervous_system (3 cases),soft_tissue (2 cases),oesophagus (2 cases),NS (1 cases),autonomic_ganglia (…	-	-
CGST24	CGST24P	Baseline	TP53	C238Y	tumor protein p53	CCDS11118.1	17	7577568	7577568	C	T	Substitution	Nonsynonymous coding	0.002959	1690	5	Yes	breast (12 cases),haematopoietic_and_lymphoid_tissue (11 cases),large_intestine (11 cases),pancreas (8 cases),oesophagus (7 cases),central_nervous_system (6 cases),ovary (5 cases),soft_tissue (5 cases),stomach (3 cases),lung (2 cases),endometrium (2 cases),skin (1 cases),bone (1 cases),upper_aerodigestive_tract (1 cases)	C238W/C238F/C238S/C238C/C238G/C238R ovary (12 cases),breast (11 cases),lung (10 cases),haematopoietic_and_lymphoid_tissue (7 cases),liver (6 cases),large_intestine (6 cases),upper_aerodigestive_tract (5 cases),urinary_tract (4 cases),oesophagus (4 cases),skin (4 cases),central_nervous_system (4 cases),soft_tissue (3 cases),endometrium (3 cases),stomach (2 cases),pancreas (2 cases),prostate (2 cas…	ovary (114 cases),breast (113 cases),large_intestine (113 cases),lung (106 cases),haematopoietic_and_lymphoid_tissue (91 cases),upper_aerodigestive_tract (88 cases),oesophagus (80 cases),central_nervous_system (71 cases),urinary_tract (63 cases),stomach (51 cases),liver (50 cases),skin (39 cases),pancreas (28 cases),endometrium (23 cases),biliary_tract (19 cases),prostate (18 cases),soft_tissue (…	large_intestine (2857 cases),lung (1950 cases),breast (1840 cases),upper_aerodigestive_tract (1518 cases),oesophagus (1478 cases),ovary (1326 cases),central_nervous_system (1152 cases),haematopoietic_and_lymphoid_tissue (1148 cases),stomach (938 cases),liver (933 cases),urinary_tract (926 cases),pancreas (594 cases),skin (585 cases),prostate (222 cases),endometrium (215 cases),biliary_tract (207 …	P53 DNA-binding domain (109-288)	-
CGST24	CGST24P	Baseline	TP53	NA	tumor protein p53	CCDS11118.1	17	7578555	7578555	C	T	Substitution	Splice site acceptor	0.002178	2296	5	Yes	pancreas (7 cases),ovary (4 cases),oesophagus (4 cases),breast (3 cases),liver (3 cases),large_intestine (3 cases),central_nervous_system (3 cases),stomach (2 cases),upper_aerodigestive_tract (2 cases),skin (1 cases),prostate (1 cases),haematopoietic_and_lymphoid_tissue (1 cases),urinary_tract (1 cases)	-	-	large_intestine (2857 cases),lung (1950 cases),breast (1840 cases),upper_aerodigestive_tract (1518 cases),oesophagus (1478 cases),ovary (1326 cases),central_nervous_system (1152 cases),haematopoietic_and_lymphoid_tissue (1148 cases),stomach (938 cases),liver (933 cases),urinary_tract (926 cases),pancreas (594 cases),skin (585 cases),prostate (222 cases),endometrium (215 cases),biliary_tract (207 …	-	-
CGST24	CGST24P2	Postoperative	EGFR	D1175G	epidermal growth factor receptor	CCDS5514.1	7	55273201	55273201	A	G	Substitution	Nonsynonymous coding	0.001596	8145	13	No	-	-	skin (1 cases),soft_tissue (1 cases)	lung (5182 cases),central_nervous_system (204 cases),large_intestine (151 cases),upper_aerodigestive_tract (60 cases),skin (44 cases),ovary (35 cases),breast (35 cases),stomach (30 cases),haematopoietic_and_lymphoid_tissue (30 cases),prostate (28 cases),oesophagus (23 cases),biliary_tract (14 cases),endometrium (14 cases),kidney (12 cases),urinary_tract (12 cases),thyroid (12 cases),salivary_glan…	-	-
CGST24	CGST24P2	Postoperative	TP53	C238Y	tumor protein p53	CCDS11118.1	17	7577568	7577568	C	T	Substitution	Nonsynonymous coding	0.002083	6721	14	Yes	breast (12 cases),haematopoietic_and_lymphoid_tissue (11 cases),large_intestine (11 cases),pancreas (8 cases),oesophagus (7 cases),central_nervous_system (6 cases),ovary (5 cases),soft_tissue (5 cases),stomach (3 cases),lung (2 cases),endometrium (2 cases),skin (1 cases),bone (1 cases),upper_aerodigestive_tract (1 cases)	C238W/C238F/C238S/C238C/C238G/C238R ovary (12 cases),breast (11 cases),lung (10 cases),haematopoietic_and_lymphoid_tissue (7 cases),liver (6 cases),large_intestine (6 cases),upper_aerodigestive_tract (5 cases),urinary_tract (4 cases),oesophagus (4 cases),skin (4 cases),central_nervous_system (4 cases),soft_tissue (3 cases),endometrium (3 cases),stomach (2 cases),pancreas (2 cases),prostate (2 cas…	ovary (114 cases),breast (113 cases),large_intestine (113 cases),lung (106 cases),haematopoietic_and_lymphoid_tissue (91 cases),upper_aerodigestive_tract (88 cases),oesophagus (80 cases),central_nervous_system (71 cases),urinary_tract (63 cases),stomach (51 cases),liver (50 cases),skin (39 cases),pancreas (28 cases),endometrium (23 cases),biliary_tract (19 cases),prostate (18 cases),soft_tissue (…	large_intestine (2857 cases),lung (1950 cases),breast (1840 cases),upper_aerodigestive_tract (1518 cases),oesophagus (1478 cases),ovary (1326 cases),central_nervous_system (1152 cases),haematopoietic_and_lymphoid_tissue (1148 cases),stomach (938 cases),liver (933 cases),urinary_tract (926 cases),pancreas (594 cases),skin (585 cases),prostate (222 cases),endometrium (215 cases),biliary_tract (207 …	P53 DNA-binding domain (109-288)	-
CGST24	CGST24P2	Postoperative	TP53	NA	tumor protein p53	CCDS11118.1	17	7578555	7578555	C	T	Substitution	Splice site acceptor	0.002167	6922	15	Yes	pancreas (7 cases),ovary (4 cases),oesophagus (4 cases),breast (3 cases),liver (3 cases),large_intestine (3 cases),central_nervous_system (3 cases),stomach (2 cases),upper_aerodigestive_tract (2 cases),skin (1 cases),prostate (1 cases),haematopoietic_and_lymphoid_tissue (1 cases),urinary_tract (1 cases)	-	-	large_intestine (2857 cases),lung (1950 cases),breast (1840 cases),upper_aerodigestive_tract (1518 cases),oesophagus (1478 cases),ovary (1326 cases),central_nervous_system (1152 cases),haematopoietic_and_lymphoid_tissue (1148 cases),stomach (938 cases),liver (933 cases),urinary_tract (926 cases),pancreas (594 cases),skin (585 cases),prostate (222 cases),endometrium (215 cases),biliary_tract (207 …	-	-
CGST24	CGST24P1	Preoperative	TP53	NA	tumor protein p53	CCDS11118.1	17	7578555	7578555	C	T	Substitution	Splice site acceptor	0.001	4149	4	Yes	pancreas (7 cases),ovary (4 cases),oesophagus (4 cases),breast (3 cases),liver (3 cases),large_intestine (3 cases),central_nervous_system (3 cases),stomach (2 cases),upper_aerodigestive_tract (2 cases),skin (1 cases),prostate (1 cases),haematopoietic_and_lymphoid_tissue (1 cases),urinary_tract (1 cases)	-	-	large_intestine (2857 cases),lung (1950 cases),breast (1840 cases),upper_aerodigestive_tract (1518 cases),oesophagus (1478 cases),ovary (1326 cases),central_nervous_system (1152 cases),haematopoietic_and_lymphoid_tissue (1148 cases),stomach (938 cases),liver (933 cases),urinary_tract (926 cases),pancreas (594 cases),skin (585 cases),prostate (222 cases),endometrium (215 cases),biliary_tract (207 …	-	-
CGST24	CGST24P1	Preoperative	EGFR	D1175G	epidermal growth factor receptor	CCDS5514.1	7	55273201	55273201	A	G	Substitution	Nonsynonymous coding	0.001	4997	5	No	-	-	skin (1 cases),soft_tissue (1 cases)	lung (5182 cases),central_nervous_system (204 cases),large_intestine (151 cases),upper_aerodigestive_tract (60 cases),skin (44 cases),ovary (35 cases),breast (35 cases),stomach (30 cases),haematopoietic_and_lymphoid_tissue (30 cases),prostate (28 cases),oesophagus (23 cases),biliary_tract (14 cases),endometrium (14 cases),kidney (12 cases),urinary_tract (12 cases),thyroid (12 cases),salivary_glan…	-	-
CGST24	CGST24P1	Preoperative	TP53	C238Y	tumor protein p53	CCDS11118.1	17	7577568	7577568	C	T	Substitution	Nonsynonymous coding	0.004061	2709	11	Yes	breast (12 cases),haematopoietic_and_lymphoid_tissue (11 cases),large_intestine (11 cases),pancreas (8 cases),oesophagus (7 cases),central_nervous_system (6 cases),ovary (5 cases),soft_tissue (5 cases),stomach (3 cases),lung (2 cases),endometrium (2 cases),skin (1 cases),bone (1 cases),upper_aerodigestive_tract (1 cases)	C238W/C238F/C238S/C238C/C238G/C238R ovary (12 cases),breast (11 cases),lung (10 cases),haematopoietic_and_lymphoid_tissue (7 cases),liver (6 cases),large_intestine (6 cases),upper_aerodigestive_tract (5 cases),urinary_tract (4 cases),oesophagus (4 cases),skin (4 cases),central_nervous_system (4 cases),soft_tissue (3 cases),endometrium (3 cases),stomach (2 cases),pancreas (2 cases),prostate (2 cas…	ovary (114 cases),breast (113 cases),large_intestine (113 cases),lung (106 cases),haematopoietic_and_lymphoid_tissue (91 cases),upper_aerodigestive_tract (88 cases),oesophagus (80 cases),central_nervous_system (71 cases),urinary_tract (63 cases),stomach (51 cases),liver (50 cases),skin (39 cases),pancreas (28 cases),endometrium (23 cases),biliary_tract (19 cases),prostate (18 cases),soft_tissue (…	large_intestine (2857 cases),lung (1950 cases),breast (1840 cases),upper_aerodigestive_tract (1518 cases),oesophagus (1478 cases),ovary (1326 cases),central_nervous_system (1152 cases),haematopoietic_and_lymphoid_tissue (1148 cases),stomach (938 cases),liver (933 cases),urinary_tract (926 cases),pancreas (594 cases),skin (585 cases),prostate (222 cases),endometrium (215 cases),biliary_tract (207 …	P53 DNA-binding domain (109-288)	-
CGST25	CGST25P	Baseline	ATM	R2832H	ataxia telangiectasia mutated	CCDS31669.1	11	108216546	108216546	G	A	Substitution	Nonsynonymous coding	0.072549	2040	148	No	-	R2832R/R2832S/R2832C large_intestine (5 cases),haematopoietic_and_lymphoid_tissue (2 cases),NS (1 cases),central_nervous_system (1 cases),stomach (1 cases),lung (1 cases)	prostate (1 cases),haematopoietic_and_lymphoid_tissue (1 cases)	haematopoietic_and_lymphoid_tissue (358 cases),large_intestine (247 cases),lung (79 cases),skin (45 cases),stomach (37 cases),breast (34 cases),kidney (34 cases),endometrium (34 cases),liver (32 cases),pancreas (27 cases),urinary_tract (24 cases),prostate (21 cases),central_nervous_system (15 cases),oesophagus (13 cases),ovary (9 cases),upper_aerodigestive_tract (9 cases),bone (6 cases),thyroid (…	Ataxia telangiectasia mutated (ATM), catalytic domain (2683-2962); Phosphoinositide 3-kinase, catalytic domain (2715-2964)	-
CGST25	CGST25P	Baseline	TP53	G245S	tumor protein p53	CCDS11118.1	17	7577548	7577548	C	T	Substitution	Nonsynonymous coding	0.002585	1934	5	Yes	large_intestine (119 cases),stomach (36 cases),breast (30 cases),ovary (26 cases),central_nervous_system (26 cases),oesophagus (23 cases),haematopoietic_and_lymphoid_tissue (21 cases),upper_aerodigestive_tract (14 cases),urinary_tract (12 cases),pancreas (12 cases),lung (10 cases),skin (6 cases),vulva (5 cases),liver (4 cases),prostate (4 cases),small_intestine (4 cases),endometrium (2 cases),sal…	G245L/G245R/GM245EM/G245F/G245C/GM245VM/G245N/G245D/G245V/G245H/G245G/G245A lung (69 cases),large_intestine (41 cases),oesophagus (37 cases),upper_aerodigestive_tract (34 cases),breast (24 cases),ovary (18 cases),haematopoietic_and_lymphoid_tissue (14 cases),liver (12 cases),urinary_tract (10 cases),stomach (8 cases),central_nervous_system (8 cases),pancreas (7 cases),skin (7 cases),prostate (6 c…	large_intestine (439 cases),liver (309 cases),lung (272 cases),breast (248 cases),upper_aerodigestive_tract (190 cases),haematopoietic_and_lymphoid_tissue (177 cases),oesophagus (161 cases),ovary (153 cases),stomach (141 cases),central_nervous_system (140 cases),urinary_tract (123 cases),skin (104 cases),pancreas (57 cases),endometrium (56 cases),biliary_tract (31 cases),prostate (24 cases),soft_…	large_intestine (2857 cases),lung (1950 cases),breast (1840 cases),upper_aerodigestive_tract (1518 cases),oesophagus (1478 cases),ovary (1326 cases),central_nervous_system (1152 cases),haematopoietic_and_lymphoid_tissue (1148 cases),stomach (938 cases),liver (933 cases),urinary_tract (926 cases),pancreas (594 cases),skin (585 cases),prostate (222 cases),endometrium (215 cases),biliary_tract (207 …	P53 DNA-binding domain (109-288)	-
CGST25	CGST25P	Baseline	TP53	H179del	tumor protein p53	CCDS11118.1	17	7578393	7578395	ATG	NULL	Deletion	In-frame deletion	0.005943	3029	18	No	-	-	large_intestine (484 cases),breast (199 cases),oesophagus (178 cases),upper_aerodigestive_tract (160 cases),central_nervous_system (151 cases),stomach (129 cases),ovary (127 cases),lung (126 cases),haematopoietic_and_lymphoid_tissue (111 cases),urinary_tract (74 cases),pancreas (60 cases),liver (57 cases),skin (53 cases),biliary_tract (28 cases),prostate (25 cases),endometrium (18 cases),bone (15…	large_intestine (2857 cases),lung (1950 cases),breast (1840 cases),upper_aerodigestive_tract (1518 cases),oesophagus (1478 cases),ovary (1326 cases),central_nervous_system (1152 cases),haematopoietic_and_lymphoid_tissue (1148 cases),stomach (938 cases),liver (933 cases),urinary_tract (926 cases),pancreas (594 cases),skin (585 cases),prostate (222 cases),endometrium (215 cases),biliary_tract (207 …	P53 DNA-binding domain (109-288)	-
CGST25	CGST25P2	Postoperative	TP53	G245S	tumor protein p53	CCDS11118.1	17	7577548	7577548	C	T	Substitution	Nonsynonymous coding	0.000604	4965	3	Yes	large_intestine (119 cases),stomach (36 cases),breast (30 cases),ovary (26 cases),central_nervous_system (26 cases),oesophagus (23 cases),haematopoietic_and_lymphoid_tissue (21 cases),upper_aerodigestive_tract (14 cases),urinary_tract (12 cases),pancreas (12 cases),lung (10 cases),skin (6 cases),vulva (5 cases),liver (4 cases),prostate (4 cases),small_intestine (4 cases),endometrium (2 cases),sal…	G245L/G245R/GM245EM/G245F/G245C/GM245VM/G245N/G245D/G245V/G245H/G245G/G245A lung (69 cases),large_intestine (41 cases),oesophagus (37 cases),upper_aerodigestive_tract (34 cases),breast (24 cases),ovary (18 cases),haematopoietic_and_lymphoid_tissue (14 cases),liver (12 cases),urinary_tract (10 cases),stomach (8 cases),central_nervous_system (8 cases),pancreas (7 cases),skin (7 cases),prostate (6 c…	large_intestine (439 cases),liver (309 cases),lung (272 cases),breast (248 cases),upper_aerodigestive_tract (190 cases),haematopoietic_and_lymphoid_tissue (177 cases),oesophagus (161 cases),ovary (153 cases),stomach (141 cases),central_nervous_system (140 cases),urinary_tract (123 cases),skin (104 cases),pancreas (57 cases),endometrium (56 cases),biliary_tract (31 cases),prostate (24 cases),soft_…	large_intestine (2857 cases),lung (1950 cases),breast (1840 cases),upper_aerodigestive_tract (1518 cases),oesophagus (1478 cases),ovary (1326 cases),central_nervous_system (1152 cases),haematopoietic_and_lymphoid_tissue (1148 cases),stomach (938 cases),liver (933 cases),urinary_tract (926 cases),pancreas (594 cases),skin (585 cases),prostate (222 cases),endometrium (215 cases),biliary_tract (207 …	P53 DNA-binding domain (109-288)	-
CGST25	CGST25P2	Postoperative	TP53	H179del	tumor protein p53	CCDS11118.1	17	7578393	7578395	ATG	NULL	Deletion	In-frame deletion	0.002794	6442	18	No	-	-	large_intestine (484 cases),breast (199 cases),oesophagus (178 cases),upper_aerodigestive_tract (160 cases),central_nervous_system (151 cases),stomach (129 cases),ovary (127 cases),lung (126 cases),haematopoietic_and_lymphoid_tissue (111 cases),urinary_tract (74 cases),pancreas (60 cases),liver (57 cases),skin (53 cases),biliary_tract (28 cases),prostate (25 cases),endometrium (18 cases),bone (15…	large_intestine (2857 cases),lung (1950 cases),breast (1840 cases),upper_aerodigestive_tract (1518 cases),oesophagus (1478 cases),ovary (1326 cases),central_nervous_system (1152 cases),haematopoietic_and_lymphoid_tissue (1148 cases),stomach (938 cases),liver (933 cases),urinary_tract (926 cases),pancreas (594 cases),skin (585 cases),prostate (222 cases),endometrium (215 cases),biliary_tract (207 …	P53 DNA-binding domain (109-288)	-
CGST25	CGST25P2	Postoperative	ATM	R2832H	ataxia telangiectasia mutated	CCDS31669.1	11	108216546	108216546	G	A	Substitution	Nonsynonymous coding	0.031706	2744	87	No	-	R2832R/R2832S/R2832C large_intestine (5 cases),haematopoietic_and_lymphoid_tissue (2 cases),NS (1 cases),central_nervous_system (1 cases),stomach (1 cases),lung (1 cases)	prostate (1 cases),haematopoietic_and_lymphoid_tissue (1 cases)	haematopoietic_and_lymphoid_tissue (358 cases),large_intestine (247 cases),lung (79 cases),skin (45 cases),stomach (37 cases),breast (34 cases),kidney (34 cases),endometrium (34 cases),liver (32 cases),pancreas (27 cases),urinary_tract (24 cases),prostate (21 cases),central_nervous_system (15 cases),oesophagus (13 cases),ovary (9 cases),upper_aerodigestive_tract (9 cases),bone (6 cases),thyroid (…	Ataxia telangiectasia mutated (ATM), catalytic domain (2683-2962); Phosphoinositide 3-kinase, catalytic domain (2715-2964)	-
CGST25	CGST25P1	Preoperative	TP53	G245S	tumor protein p53	CCDS11118.1	17	7577548	7577548	C	T	Substitution	Nonsynonymous coding	0.004515	2215	10	Yes	large_intestine (119 cases),stomach (36 cases),breast (30 cases),ovary (26 cases),central_nervous_system (26 cases),oesophagus (23 cases),haematopoietic_and_lymphoid_tissue (21 cases),upper_aerodigestive_tract (14 cases),urinary_tract (12 cases),pancreas (12 cases),lung (10 cases),skin (6 cases),vulva (5 cases),liver (4 cases),prostate (4 cases),small_intestine (4 cases),endometrium (2 cases),sal…	G245L/G245R/GM245EM/G245F/G245C/GM245VM/G245N/G245D/G245V/G245H/G245G/G245A lung (69 cases),large_intestine (41 cases),oesophagus (37 cases),upper_aerodigestive_tract (34 cases),breast (24 cases),ovary (18 cases),haematopoietic_and_lymphoid_tissue (14 cases),liver (12 cases),urinary_tract (10 cases),stomach (8 cases),central_nervous_system (8 cases),pancreas (7 cases),skin (7 cases),prostate (6 c…	large_intestine (439 cases),liver (309 cases),lung (272 cases),breast (248 cases),upper_aerodigestive_tract (190 cases),haematopoietic_and_lymphoid_tissue (177 cases),oesophagus (161 cases),ovary (153 cases),stomach (141 cases),central_nervous_system (140 cases),urinary_tract (123 cases),skin (104 cases),pancreas (57 cases),endometrium (56 cases),biliary_tract (31 cases),prostate (24 cases),soft_…	large_intestine (2857 cases),lung (1950 cases),breast (1840 cases),upper_aerodigestive_tract (1518 cases),oesophagus (1478 cases),ovary (1326 cases),central_nervous_system (1152 cases),haematopoietic_and_lymphoid_tissue (1148 cases),stomach (938 cases),liver (933 cases),urinary_tract (926 cases),pancreas (594 cases),skin (585 cases),prostate (222 cases),endometrium (215 cases),biliary_tract (207 …	P53 DNA-binding domain (109-288)	-
CGST25	CGST25P1	Preoperative	TP53	H179del	tumor protein p53	CCDS11118.1	17	7578393	7578395	ATG	NULL	Deletion	In-frame deletion	0.006617	3325	22	No	-	-	large_intestine (484 cases),breast (199 cases),oesophagus (178 cases),upper_aerodigestive_tract (160 cases),central_nervous_system (151 cases),stomach (129 cases),ovary (127 cases),lung (126 cases),haematopoietic_and_lymphoid_tissue (111 cases),urinary_tract (74 cases),pancreas (60 cases),liver (57 cases),skin (53 cases),biliary_tract (28 cases),prostate (25 cases),endometrium (18 cases),bone (15…	large_intestine (2857 cases),lung (1950 cases),breast (1840 cases),upper_aerodigestive_tract (1518 cases),oesophagus (1478 cases),ovary (1326 cases),central_nervous_system (1152 cases),haematopoietic_and_lymphoid_tissue (1148 cases),stomach (938 cases),liver (933 cases),urinary_tract (926 cases),pancreas (594 cases),skin (585 cases),prostate (222 cases),endometrium (215 cases),biliary_tract (207 …	P53 DNA-binding domain (109-288)	-
CGST25	CGST25P1	Preoperative	ATM	R2832H	ataxia telangiectasia mutated	CCDS31669.1	11	108216546	108216546	G	A	Substitution	Nonsynonymous coding	0.098389	2856	281	No	-	R2832R/R2832S/R2832C large_intestine (5 cases),haematopoietic_and_lymphoid_tissue (2 cases),NS (1 cases),central_nervous_system (1 cases),stomach (1 cases),lung (1 cases)	prostate (1 cases),haematopoietic_and_lymphoid_tissue (1 cases)	haematopoietic_and_lymphoid_tissue (358 cases),large_intestine (247 cases),lung (79 cases),skin (45 cases),stomach (37 cases),breast (34 cases),kidney (34 cases),endometrium (34 cases),liver (32 cases),pancreas (27 cases),urinary_tract (24 cases),prostate (21 cases),central_nervous_system (15 cases),oesophagus (13 cases),ovary (9 cases),upper_aerodigestive_tract (9 cases),bone (6 cases),thyroid (…	Ataxia telangiectasia mutated (ATM), catalytic domain (2683-2962); Phosphoinositide 3-kinase, catalytic domain (2715-2964)	-
CGST30	CGST30P	Baseline	TP53	R273H	tumor protein p53	CCDS11118.1	17	7577120	7577120	C	T	Substitution	Nonsynonymous coding	0.003145	1590	5	Yes	large_intestine (156 cases),lung (77 cases),breast (70 cases),ovary (57 cases),central_nervous_system (54 cases),upper_aerodigestive_tract (45 cases),oesophagus (36 cases),stomach (30 cases),haematopoietic_and_lymphoid_tissue (29 cases),pancreas (27 cases),urinary_tract (19 cases),skin (8 cases),endometrium (8 cases),biliary_tract (6 cases),bone (4 cases),penis (4 cases),liver (4 cases),vulva (3 …	R273P/R273G/R273C/RV273SV/R273R/R273L/R273S central_nervous_system (175 cases),large_intestine (126 cases),lung (107 cases),ovary (46 cases),stomach (40 cases),oesophagus (38 cases),upper_aerodigestive_tract (38 cases),haematopoietic_and_lymphoid_tissue (37 cases),breast (29 cases),liver (29 cases),urinary_tract (27 cases),pancreas (21 cases),endometrium (16 cases),skin (13 cases),bone (10 cases)…	large_intestine (123 cases),lung (94 cases),breast (91 cases),oesophagus (88 cases),upper_aerodigestive_tract (76 cases),ovary (64 cases),haematopoietic_and_lymphoid_tissue (61 cases),skin (49 cases),stomach (47 cases),urinary_tract (47 cases),central_nervous_system (46 cases),liver (38 cases),pancreas (30 cases),kidney (15 cases),soft_tissue (12 cases),biliary_tract (12 cases),endometrium (11 ca…	large_intestine (2857 cases),lung (1950 cases),breast (1840 cases),upper_aerodigestive_tract (1518 cases),oesophagus (1478 cases),ovary (1326 cases),central_nervous_system (1152 cases),haematopoietic_and_lymphoid_tissue (1148 cases),stomach (938 cases),liver (933 cases),urinary_tract (926 cases),pancreas (594 cases),skin (585 cases),prostate (222 cases),endometrium (215 cases),biliary_tract (207 …	P53 DNA-binding domain (109-288)	-
CGST30	CGST30P1	Preoperative	TP53	R273H	tumor protein p53	CCDS11118.1	17	7577120	7577120	C	T	Substitution	Nonsynonymous coding	0.001998	2503	5	Yes	large_intestine (156 cases),lung (77 cases),breast (70 cases),ovary (57 cases),central_nervous_system (54 cases),upper_aerodigestive_tract (45 cases),oesophagus (36 cases),stomach (30 cases),haematopoietic_and_lymphoid_tissue (29 cases),pancreas (27 cases),urinary_tract (19 cases),skin (8 cases),endometrium (8 cases),biliary_tract (6 cases),bone (4 cases),penis (4 cases),liver (4 cases),vulva (3 …	R273P/R273G/R273C/RV273SV/R273R/R273L/R273S central_nervous_system (175 cases),large_intestine (126 cases),lung (107 cases),ovary (46 cases),stomach (40 cases),oesophagus (38 cases),upper_aerodigestive_tract (38 cases),haematopoietic_and_lymphoid_tissue (37 cases),breast (29 cases),liver (29 cases),urinary_tract (27 cases),pancreas (21 cases),endometrium (16 cases),skin (13 cases),bone (10 cases)…	large_intestine (123 cases),lung (94 cases),breast (91 cases),oesophagus (88 cases),upper_aerodigestive_tract (76 cases),ovary (64 cases),haematopoietic_and_lymphoid_tissue (61 cases),skin (49 cases),stomach (47 cases),urinary_tract (47 cases),central_nervous_system (46 cases),liver (38 cases),pancreas (30 cases),kidney (15 cases),soft_tissue (12 cases),biliary_tract (12 cases),endometrium (11 ca…	large_intestine (2857 cases),lung (1950 cases),breast (1840 cases),upper_aerodigestive_tract (1518 cases),oesophagus (1478 cases),ovary (1326 cases),central_nervous_system (1152 cases),haematopoietic_and_lymphoid_tissue (1148 cases),stomach (938 cases),liver (933 cases),urinary_tract (926 cases),pancreas (594 cases),skin (585 cases),prostate (222 cases),endometrium (215 cases),biliary_tract (207 …	P53 DNA-binding domain (109-288)	-
CGST31	CGST31P	Baseline	ESR1	T311M	estrogen receptor 1	CCDS5234.1	6	152265479	152265479	C	T	Substitution	Nonsynonymous coding	0.094684	602	57	No	large_intestine (1 cases),stomach (1 cases)	-	large_intestine (2 cases),central_nervous_system (2 cases)	large_intestine (51 cases),lung (21 cases),endometrium (15 cases),stomach (13 cases),skin (11 cases),central_nervous_system (11 cases),breast (9 cases),pancreas (4 cases),liver (4 cases),oesophagus (4 cases),kidney (3 cases),prostate (3 cases),ovary (2 cases),haematopoietic_and_lymphoid_tissue (2 cases),autonomic_ganglia (1 cases),thyroid (1 cases),cervix (1 cases),upper_aerodigestive_tract (1 ca…	Ligand binding domain of Estrogen receptor, which are activated by the hormone 17beta-estradiol (estrogen) (310-547)	-
CGST31	CGST31P	Baseline	IDH2	R149Q	isocitrate dehydrogenase 2 (NADP+), mitochondrial	CCDS10359.1	15	90631907	90631907	C	T	Substitution	Nonsynonymous coding	0.0035	579	2	No	-	-	large_intestine (2 cases),stomach (1 cases)	haematopoietic_and_lymphoid_tissue (656 cases),central_nervous_system (111 cases),large_intestine (32 cases),bone (26 cases),biliary_tract (24 cases),skin (9 cases),endometrium (5 cases),urinary_tract (4 cases),lung (4 cases),liver (3 cases),stomach (2 cases),soft_tissue (2 cases),kidney (2 cases),ovary (1 cases),breast (1 cases),pancreas (1 cases),oesophagus (1 cases),autonomic_ganglia (1 cases)	isocitrate dehydrogenase (39-451)	-
CGST31	CGST31P2	Postoperative	DNMT3A	L888P	DNA (cytosine-5-)-methyltransferase 3 alpha	CCDS33157.1	2	25457224	25457224	A	G	Substitution	Nonsynonymous coding	0.001015	5911	6	No	-	-	haematopoietic_and_lymphoid_tissue (11 cases),breast (1 cases),central_nervous_system (1 cases),lung (1 cases)	haematopoietic_and_lymphoid_tissue (1116 cases),large_intestine (51 cases),lung (33 cases),skin (15 cases),liver (13 cases),stomach (12 cases),endometrium (11 cases),kidney (10 cases),breast (9 cases),ovary (7 cases),oesophagus (5 cases),central_nervous_system (5 cases),prostate (4 cases),thyroid (4 cases),urinary_tract (3 cases),bone (2 cases),upper_aerodigestive_tract (2 cases),biliary_tract (2…	S-adenosylmethionine-dependent methyltransferases (SAM or AdoMet-MTase), class I (634-907)	-
CGST31	CGST31P2	Postoperative	IDH2	R149Q	isocitrate dehydrogenase 2 (NADP+), mitochondrial	CCDS10359.1	15	90631907	90631907	C	T	Substitution	Nonsynonymous coding	0.003873	4389	17	No	-	-	large_intestine (2 cases),stomach (1 cases)	haematopoietic_and_lymphoid_tissue (656 cases),central_nervous_system (111 cases),large_intestine (32 cases),bone (26 cases),biliary_tract (24 cases),skin (9 cases),endometrium (5 cases),urinary_tract (4 cases),lung (4 cases),liver (3 cases),stomach (2 cases),soft_tissue (2 cases),kidney (2 cases),ovary (1 cases),breast (1 cases),pancreas (1 cases),oesophagus (1 cases),autonomic_ganglia (1 cases)	isocitrate dehydrogenase (39-451)	-
CGST31	CGST31P2	Postoperative	ESR1	T311M	estrogen receptor 1	CCDS5234.1	6	152265479	152265479	C	T	Substitution	Nonsynonymous coding	0.088759	5115	454	No	large_intestine (1 cases),stomach (1 cases)	-	large_intestine (2 cases),central_nervous_system (2 cases)	large_intestine (51 cases),lung (21 cases),endometrium (15 cases),stomach (13 cases),skin (11 cases),central_nervous_system (11 cases),breast (9 cases),pancreas (4 cases),liver (4 cases),oesophagus (4 cases),kidney (3 cases),prostate (3 cases),ovary (2 cases),haematopoietic_and_lymphoid_tissue (2 cases),autonomic_ganglia (1 cases),thyroid (1 cases),cervix (1 cases),upper_aerodigestive_tract (1 ca…	Ligand binding domain of Estrogen receptor, which are activated by the hormone 17beta-estradiol (estrogen) (310-547)	-
CGST31	CGST31P1	Preoperative	DNMT3A	L888P	DNA (cytosine-5-)-methyltransferase 3 alpha	CCDS33157.1	2	25457224	25457224	A	G	Substitution	Nonsynonymous coding	0.001349	5932	8	No	-	-	haematopoietic_and_lymphoid_tissue (11 cases),breast (1 cases),central_nervous_system (1 cases),lung (1 cases)	haematopoietic_and_lymphoid_tissue (1116 cases),large_intestine (51 cases),lung (33 cases),skin (15 cases),liver (13 cases),stomach (12 cases),endometrium (11 cases),kidney (10 cases),breast (9 cases),ovary (7 cases),oesophagus (5 cases),central_nervous_system (5 cases),prostate (4 cases),thyroid (4 cases),urinary_tract (3 cases),bone (2 cases),upper_aerodigestive_tract (2 cases),biliary_tract (2…	S-adenosylmethionine-dependent methyltransferases (SAM or AdoMet-MTase), class I (634-907)	-
CGST31	CGST31P1	Preoperative	IDH2	R149Q	isocitrate dehydrogenase 2 (NADP+), mitochondrial	CCDS10359.1	15	90631907	90631907	C	T	Substitution	Nonsynonymous coding	0.002025	4938	10	No	-	-	large_intestine (2 cases),stomach (1 cases)	haematopoietic_and_lymphoid_tissue (656 cases),central_nervous_system (111 cases),large_intestine (32 cases),bone (26 cases),biliary_tract (24 cases),skin (9 cases),endometrium (5 cases),urinary_tract (4 cases),lung (4 cases),liver (3 cases),stomach (2 cases),soft_tissue (2 cases),kidney (2 cases),ovary (1 cases),breast (1 cases),pancreas (1 cases),oesophagus (1 cases),autonomic_ganglia (1 cases)	isocitrate dehydrogenase (39-451)	-
CGST31	CGST31P1	Preoperative	ESR1	T311M	estrogen receptor 1	CCDS5234.1	6	152265479	152265479	C	T	Substitution	Nonsynonymous coding	0.073567	5478	403	No	large_intestine (1 cases),stomach (1 cases)	-	large_intestine (2 cases),central_nervous_system (2 cases)	large_intestine (51 cases),lung (21 cases),endometrium (15 cases),stomach (13 cases),skin (11 cases),central_nervous_system (11 cases),breast (9 cases),pancreas (4 cases),liver (4 cases),oesophagus (4 cases),kidney (3 cases),prostate (3 cases),ovary (2 cases),haematopoietic_and_lymphoid_tissue (2 cases),autonomic_ganglia (1 cases),thyroid (1 cases),cervix (1 cases),upper_aerodigestive_tract (1 ca…	Ligand binding domain of Estrogen receptor, which are activated by the hormone 17beta-estradiol (estrogen) (310-547)	-
CGST38	CGST38P	Baseline	DNMT3A	I769V	DNA (cytosine-5-)-methyltransferase 3 alpha	CCDS33157.1	2	25463188	25463188	T	C	Substitution	Nonsynonymous coding	0.0029	1724	5	No	-	-	haematopoietic_and_lymphoid_tissue (25 cases),large_intestine (1 cases),lung (1 cases),endometrium (1 cases)	haematopoietic_and_lymphoid_tissue (1116 cases),large_intestine (51 cases),lung (33 cases),skin (15 cases),liver (13 cases),stomach (12 cases),endometrium (11 cases),kidney (10 cases),breast (9 cases),ovary (7 cases),oesophagus (5 cases),central_nervous_system (5 cases),prostate (4 cases),thyroid (4 cases),urinary_tract (3 cases),bone (2 cases),upper_aerodigestive_tract (2 cases),biliary_tract (2…	S-adenosylmethionine-dependent methyltransferases (SAM or AdoMet-MTase), class I (634-907); Site-specific DNA methylase [DNA replication, recombination, and repair] (632-795)	-
CGST38	CGST38P	Baseline	DNMT3A	R736H	DNA (cytosine-5-)-methyltransferase 3 alpha	CCDS33157.1	2	25463286	25463286	C	T	Substitution	Nonsynonymous coding	0.003937	1778	7	No	haematopoietic_and_lymphoid_tissue (11 cases)	R736C/R736G haematopoietic_and_lymphoid_tissue (8 cases)	haematopoietic_and_lymphoid_tissue (31 cases),ovary (1 cases),central_nervous_system (1 cases),prostate (1 cases),endometrium (1 cases)	haematopoietic_and_lymphoid_tissue (1116 cases),large_intestine (51 cases),lung (33 cases),skin (15 cases),liver (13 cases),stomach (12 cases),endometrium (11 cases),kidney (10 cases),breast (9 cases),ovary (7 cases),oesophagus (5 cases),central_nervous_system (5 cases),prostate (4 cases),thyroid (4 cases),urinary_tract (3 cases),bone (2 cases),upper_aerodigestive_tract (2 cases),biliary_tract (2…	S-adenosylmethionine-dependent methyltransferases (SAM or AdoMet-MTase), class I (634-907); Site-specific DNA methylase [DNA replication, recombination, and repair] (632-795)	-
CGST38	CGST38P2	Postoperative	DNMT3A	I769V	DNA (cytosine-5-)-methyltransferase 3 alpha	CCDS33157.1	2	25463188	25463188	T	C	Substitution	Nonsynonymous coding	0.002078	3368	7	No	-	-	haematopoietic_and_lymphoid_tissue (25 cases),large_intestine (1 cases),lung (1 cases),endometrium (1 cases)	haematopoietic_and_lymphoid_tissue (1116 cases),large_intestine (51 cases),lung (33 cases),skin (15 cases),liver (13 cases),stomach (12 cases),endometrium (11 cases),kidney (10 cases),breast (9 cases),ovary (7 cases),oesophagus (5 cases),central_nervous_system (5 cases),prostate (4 cases),thyroid (4 cases),urinary_tract (3 cases),bone (2 cases),upper_aerodigestive_tract (2 cases),biliary_tract (2…	S-adenosylmethionine-dependent methyltransferases (SAM or AdoMet-MTase), class I (634-907); Site-specific DNA methylase [DNA replication, recombination, and repair] (632-795)	-
CGST38	CGST38P2	Postoperative	DNMT3A	P743L	DNA (cytosine-5-)-methyltransferase 3 alpha	CCDS33157.1	2	25463265	25463265	G	A	Substitution	Nonsynonymous coding	0.002874	3827	11	No	-	-	haematopoietic_and_lymphoid_tissue (2 cases),large_intestine (1 cases),prostate (1 cases),endometrium (1 cases)	haematopoietic_and_lymphoid_tissue (1116 cases),large_intestine (51 cases),lung (33 cases),skin (15 cases),liver (13 cases),stomach (12 cases),endometrium (11 cases),kidney (10 cases),breast (9 cases),ovary (7 cases),oesophagus (5 cases),central_nervous_system (5 cases),prostate (4 cases),thyroid (4 cases),urinary_tract (3 cases),bone (2 cases),upper_aerodigestive_tract (2 cases),biliary_tract (2…	S-adenosylmethionine-dependent methyltransferases (SAM or AdoMet-MTase), class I (634-907); Site-specific DNA methylase [DNA replication, recombination, and repair] (632-795)	-
CGST38	CGST38P2	Postoperative	DNMT3A	R736H	DNA (cytosine-5-)-methyltransferase 3 alpha	CCDS33157.1	2	25463286	25463286	C	T	Substitution	Nonsynonymous coding	0.003431	3498	12	No	haematopoietic_and_lymphoid_tissue (11 cases)	R736C/R736G haematopoietic_and_lymphoid_tissue (8 cases)	haematopoietic_and_lymphoid_tissue (31 cases),ovary (1 cases),central_nervous_system (1 cases),prostate (1 cases),endometrium (1 cases)	haematopoietic_and_lymphoid_tissue (1116 cases),large_intestine (51 cases),lung (33 cases),skin (15 cases),liver (13 cases),stomach (12 cases),endometrium (11 cases),kidney (10 cases),breast (9 cases),ovary (7 cases),oesophagus (5 cases),central_nervous_system (5 cases),prostate (4 cases),thyroid (4 cases),urinary_tract (3 cases),bone (2 cases),upper_aerodigestive_tract (2 cases),biliary_tract (2…	S-adenosylmethionine-dependent methyltransferases (SAM or AdoMet-MTase), class I (634-907); Site-specific DNA methylase [DNA replication, recombination, and repair] (632-795)	-
CGST38	CGST38P1	Preoperative	DNMT3A	I769V	DNA (cytosine-5-)-methyltransferase 3 alpha	CCDS33157.1	2	25463188	25463188	T	C	Substitution	Nonsynonymous coding	0.002774	2163	6	No	-	-	haematopoietic_and_lymphoid_tissue (25 cases),large_intestine (1 cases),lung (1 cases),endometrium (1 cases)	haematopoietic_and_lymphoid_tissue (1116 cases),large_intestine (51 cases),lung (33 cases),skin (15 cases),liver (13 cases),stomach (12 cases),endometrium (11 cases),kidney (10 cases),breast (9 cases),ovary (7 cases),oesophagus (5 cases),central_nervous_system (5 cases),prostate (4 cases),thyroid (4 cases),urinary_tract (3 cases),bone (2 cases),upper_aerodigestive_tract (2 cases),biliary_tract (2…	S-adenosylmethionine-dependent methyltransferases (SAM or AdoMet-MTase), class I (634-907); Site-specific DNA methylase [DNA replication, recombination, and repair] (632-795)	-
CGST38	CGST38P1	Preoperative	DNMT3A	P743L	DNA (cytosine-5-)-methyltransferase 3 alpha	CCDS33157.1	2	25463265	25463265	G	A	Substitution	Nonsynonymous coding	0.0029	2413	7	No	-	-	haematopoietic_and_lymphoid_tissue (2 cases),large_intestine (1 cases),prostate (1 cases),endometrium (1 cases)	haematopoietic_and_lymphoid_tissue (1116 cases),large_intestine (51 cases),lung (33 cases),skin (15 cases),liver (13 cases),stomach (12 cases),endometrium (11 cases),kidney (10 cases),breast (9 cases),ovary (7 cases),oesophagus (5 cases),central_nervous_system (5 cases),prostate (4 cases),thyroid (4 cases),urinary_tract (3 cases),bone (2 cases),upper_aerodigestive_tract (2 cases),biliary_tract (2…	S-adenosylmethionine-dependent methyltransferases (SAM or AdoMet-MTase), class I (634-907); Site-specific DNA methylase [DNA replication, recombination, and repair] (632-795)	-
CGST38	CGST38P1	Preoperative	DNMT3A	R736H	DNA (cytosine-5-)-methyltransferase 3 alpha	CCDS33157.1	2	25463286	25463286	C	T	Substitution	Nonsynonymous coding	0.005037	2184	11	No	haematopoietic_and_lymphoid_tissue (11 cases)	R736C/R736G haematopoietic_and_lymphoid_tissue (8 cases)	haematopoietic_and_lymphoid_tissue (31 cases),ovary (1 cases),central_nervous_system (1 cases),prostate (1 cases),endometrium (1 cases)	haematopoietic_and_lymphoid_tissue (1116 cases),large_intestine (51 cases),lung (33 cases),skin (15 cases),liver (13 cases),stomach (12 cases),endometrium (11 cases),kidney (10 cases),breast (9 cases),ovary (7 cases),oesophagus (5 cases),central_nervous_system (5 cases),prostate (4 cases),thyroid (4 cases),urinary_tract (3 cases),bone (2 cases),upper_aerodigestive_tract (2 cases),biliary_tract (2…	S-adenosylmethionine-dependent methyltransferases (SAM or AdoMet-MTase), class I (634-907); Site-specific DNA methylase [DNA replication, recombination, and repair] (632-795)	-
CGST44	CGST44P	Baseline	MLH1	K618_A619insA	mutL homolog 1	CCDS2663.1	3	37089132	37089132	NULL	GGC	Insertion	In-frame insertion	0.011243	3380	38	No	-	-	large_intestine (8 cases)	large_intestine (119 cases),skin (18 cases),lung (15 cases),endometrium (13 cases),ovary (12 cases),breast (10 cases),haematopoietic_and_lymphoid_tissue (8 cases),stomach (7 cases),urinary_tract (7 cases),liver (7 cases),pancreas (6 cases),kidney (5 cases),bone (4 cases),prostate (4 cases),central_nervous_system (3 cases),soft_tissue (2 cases),oesophagus (2 cases),NS (1 cases),autonomic_ganglia (…	-	-
CGST44	CGST44P2	Postoperative	MLH1	K618_A619insA	mutL homolog 1	CCDS2663.1	3	37089132	37089132	NULL	GGC	Insertion	In-frame insertion	0.006658	3154	21	No	-	-	large_intestine (8 cases)	large_intestine (119 cases),skin (18 cases),lung (15 cases),endometrium (13 cases),ovary (12 cases),breast (10 cases),haematopoietic_and_lymphoid_tissue (8 cases),stomach (7 cases),urinary_tract (7 cases),liver (7 cases),pancreas (6 cases),kidney (5 cases),bone (4 cases),prostate (4 cases),central_nervous_system (3 cases),soft_tissue (2 cases),oesophagus (2 cases),NS (1 cases),autonomic_ganglia (…	-	-
CGST44	CGST44P1	Preoperative	MLH1	K618_A619insA	mutL homolog 1	CCDS2663.1	3	37089132	37089132	NULL	GGC	Insertion	In-frame insertion	0.003741	3208	12	No	-	-	large_intestine (8 cases)	large_intestine (119 cases),skin (18 cases),lung (15 cases),endometrium (13 cases),ovary (12 cases),breast (10 cases),haematopoietic_and_lymphoid_tissue (8 cases),stomach (7 cases),urinary_tract (7 cases),liver (7 cases),pancreas (6 cases),kidney (5 cases),bone (4 cases),prostate (4 cases),central_nervous_system (3 cases),soft_tissue (2 cases),oesophagus (2 cases),NS (1 cases),autonomic_ganglia (…	-	-
CGST48	CGST48P	Baseline	EGFR	L417F	epidermal growth factor receptor	CCDS5514.1	7	55225397	55225397	C	T	Substitution	Nonsynonymous coding	0.004274	1872	8	No	-	-	-	lung (5182 cases),central_nervous_system (204 cases),large_intestine (151 cases),upper_aerodigestive_tract (60 cases),skin (44 cases),ovary (35 cases),breast (35 cases),stomach (30 cases),haematopoietic_and_lymphoid_tissue (30 cases),prostate (28 cases),oesophagus (23 cases),biliary_tract (14 cases),endometrium (14 cases),kidney (12 cases),urinary_tract (12 cases),thyroid (12 cases),salivary_glan…	-	-
CGST48	CGST48P1	Preoperative	EGFR	L417F	epidermal growth factor receptor	CCDS5514.1	7	55225397	55225397	C	T	Substitution	Nonsynonymous coding	0.001	7003	7	No	-	-	-	lung (5182 cases),central_nervous_system (204 cases),large_intestine (151 cases),upper_aerodigestive_tract (60 cases),skin (44 cases),ovary (35 cases),breast (35 cases),stomach (30 cases),haematopoietic_and_lymphoid_tissue (30 cases),prostate (28 cases),oesophagus (23 cases),biliary_tract (14 cases),endometrium (14 cases),kidney (12 cases),urinary_tract (12 cases),thyroid (12 cases),salivary_glan…	-	-
CGST57	CGST57P	Baseline	APC	A1755_S1756insS	adenomatous polyposis coli	CCDS4107.1	5	112176555	112176555	NULL	CAT	Insertion	In-frame insertion	0.007634	1048	8	No	-	-	large_intestine (2 cases),skin (1 cases),stomach (1 cases)	large_intestine (3183 cases),stomach (159 cases),skin (62 cases),lung (52 cases),soft_tissue (44 cases),small_intestine (43 cases),breast (42 cases),liver (38 cases),pancreas (35 cases),endometrium (35 cases),oesophagus (28 cases),haematopoietic_and_lymphoid_tissue (25 cases),thyroid (24 cases),urinary_tract (21 cases),prostate (20 cases),kidney (16 cases),ovary (15 cases),central_nervous_system …	-	SAMP Motif (1719-1738)
CGST57	CGST57P2	Postoperative	APC	A1755_S1756insS	adenomatous polyposis coli	CCDS4107.1	5	112176555	112176555	NULL	CAT	Insertion	In-frame insertion	0.017839	1962	35	No	-	-	large_intestine (2 cases),skin (1 cases),stomach (1 cases)	large_intestine (3183 cases),stomach (159 cases),skin (62 cases),lung (52 cases),soft_tissue (44 cases),small_intestine (43 cases),breast (42 cases),liver (38 cases),pancreas (35 cases),endometrium (35 cases),oesophagus (28 cases),haematopoietic_and_lymphoid_tissue (25 cases),thyroid (24 cases),urinary_tract (21 cases),prostate (20 cases),kidney (16 cases),ovary (15 cases),central_nervous_system …	-	SAMP Motif (1719-1738)
CGST57	CGST57P1	Preoperative	APC	A1755_S1756insS	adenomatous polyposis coli	CCDS4107.1	5	112176555	112176555	NULL	CAT	Insertion	In-frame insertion	0.022173	1804	40	No	-	-	large_intestine (2 cases),skin (1 cases),stomach (1 cases)	large_intestine (3183 cases),stomach (159 cases),skin (62 cases),lung (52 cases),soft_tissue (44 cases),small_intestine (43 cases),breast (42 cases),liver (38 cases),pancreas (35 cases),endometrium (35 cases),oesophagus (28 cases),haematopoietic_and_lymphoid_tissue (25 cases),thyroid (24 cases),urinary_tract (21 cases),prostate (20 cases),kidney (16 cases),ovary (15 cases),central_nervous_system …	-	SAMP Motif (1719-1738)
CGST62	CGST62P	Baseline	DNMT3A	F732I	DNA (cytosine-5-)-methyltransferase 3 alpha	CCDS33157.1	2	25463299	25463299	A	T	Substitution	Nonsynonymous coding	0.0011	1747	2	No	-	F732L/F732S haematopoietic_and_lymphoid_tissue (2 cases)	haematopoietic_and_lymphoid_tissue (55 cases),ovary (1 cases),central_nervous_system (1 cases),stomach (1 cases)	haematopoietic_and_lymphoid_tissue (1116 cases),large_intestine (51 cases),lung (33 cases),skin (15 cases),liver (13 cases),stomach (12 cases),endometrium (11 cases),kidney (10 cases),breast (9 cases),ovary (7 cases),oesophagus (5 cases),central_nervous_system (5 cases),prostate (4 cases),thyroid (4 cases),urinary_tract (3 cases),bone (2 cases),upper_aerodigestive_tract (2 cases),biliary_tract (2…	S-adenosylmethionine-dependent methyltransferases (SAM or AdoMet-MTase), class I (634-907); Site-specific DNA methylase [DNA replication, recombination, and repair] (632-795)	-
CGST62	CGST62P	Baseline	DNMT3A	R882L	DNA (cytosine-5-)-methyltransferase 3 alpha	CCDS33157.1	2	25457242	25457242	C	A	Substitution	Nonsynonymous coding	0.002592	2701	7	No	haematopoietic_and_lymphoid_tissue (2 cases)	R882C/R882H/R882R/R882S/R882G/R882P haematopoietic_and_lymphoid_tissue (671 cases),breast (1 cases),large_intestine (1 cases)	haematopoietic_and_lymphoid_tissue (7 cases),lung (1 cases),urinary_tract (1 cases)	haematopoietic_and_lymphoid_tissue (1116 cases),large_intestine (51 cases),lung (33 cases),skin (15 cases),liver (13 cases),stomach (12 cases),endometrium (11 cases),kidney (10 cases),breast (9 cases),ovary (7 cases),oesophagus (5 cases),central_nervous_system (5 cases),prostate (4 cases),thyroid (4 cases),urinary_tract (3 cases),bone (2 cases),upper_aerodigestive_tract (2 cases),biliary_tract (2…	S-adenosylmethionine-dependent methyltransferases (SAM or AdoMet-MTase), class I (634-907)	-
CGST62	CGST62P	Baseline	PTEN	R130Q	phosphatase and tensin homolog	CCDS31238.1	10	89692905	89692905	G	A	Substitution	Nonsynonymous coding	0.000971	3091	3	Yes	endometrium (57 cases),large_intestine (13 cases),central_nervous_system (4 cases),breast (3 cases),prostate (2 cases),lung (2 cases),thyroid (2 cases),skin (1 cases),ovary (1 cases),stomach (1 cases),soft_tissue (1 cases),kidney (1 cases)	R130G/R130R/R130L/R130P endometrium (115 cases),central_nervous_system (6 cases),breast (5 cases),ovary (3 cases),lung (3 cases),skin (1 cases),liver (1 cases)	endometrium (84 cases),central_nervous_system (56 cases),large_intestine (41 cases),prostate (10 cases),ovary (9 cases),skin (7 cases),breast (6 cases),lung (5 cases),stomach (3 cases),haematopoietic_and_lymphoid_tissue (2 cases),cervix (2 cases),salivary_gland (1 cases),bone (1 cases),soft_tissue (1 cases),kidney (1 cases),liver (1 cases),oesophagus (1 cases),thyroid (1 cases),upper_aerodigestiv…	endometrium (845 cases),central_nervous_system (560 cases),large_intestine (337 cases),haematopoietic_and_lymphoid_tissue (131 cases),skin (101 cases),breast (99 cases),lung (75 cases),prostate (59 cases),kidney (45 cases),ovary (44 cases),stomach (42 cases),thyroid (28 cases),liver (24 cases),upper_aerodigestive_tract (18 cases),cervix (13 cases),oesophagus (12 cases),soft_tissue (11 cases),urin…	Protein tyrosine phosphatases (PTP) catalyze the dephosphorylation of phosphotyrosine peptides (87-184)	-
CGST62	CGST62P1	Preoperative	PTEN	R130Q	phosphatase and tensin homolog	CCDS31238.1	10	89692905	89692905	G	A	Substitution	Nonsynonymous coding	0.0002	5000	1	Yes	endometrium (57 cases),large_intestine (13 cases),central_nervous_system (4 cases),breast (3 cases),prostate (2 cases),lung (2 cases),thyroid (2 cases),skin (1 cases),ovary (1 cases),stomach (1 cases),soft_tissue (1 cases),kidney (1 cases)	R130G/R130R/R130L/R130P endometrium (115 cases),central_nervous_system (6 cases),breast (5 cases),ovary (3 cases),lung (3 cases),skin (1 cases),liver (1 cases)	endometrium (84 cases),central_nervous_system (56 cases),large_intestine (41 cases),prostate (10 cases),ovary (9 cases),skin (7 cases),breast (6 cases),lung (5 cases),stomach (3 cases),haematopoietic_and_lymphoid_tissue (2 cases),cervix (2 cases),salivary_gland (1 cases),bone (1 cases),soft_tissue (1 cases),kidney (1 cases),liver (1 cases),oesophagus (1 cases),thyroid (1 cases),upper_aerodigestiv…	endometrium (845 cases),central_nervous_system (560 cases),large_intestine (337 cases),haematopoietic_and_lymphoid_tissue (131 cases),skin (101 cases),breast (99 cases),lung (75 cases),prostate (59 cases),kidney (45 cases),ovary (44 cases),stomach (42 cases),thyroid (28 cases),liver (24 cases),upper_aerodigestive_tract (18 cases),cervix (13 cases),oesophagus (12 cases),soft_tissue (11 cases),urin…	Protein tyrosine phosphatases (PTP) catalyze the dephosphorylation of phosphotyrosine peptides (87-184)	-
CGST62	CGST62P1	Preoperative	DNMT3A	R882L	DNA (cytosine-5-)-methyltransferase 3 alpha	CCDS33157.1	2	25457242	25457242	C	A	Substitution	Nonsynonymous coding	0.0016	2579	4	No	haematopoietic_and_lymphoid_tissue (2 cases)	R882C/R882H/R882R/R882S/R882G/R882P haematopoietic_and_lymphoid_tissue (671 cases),breast (1 cases),large_intestine (1 cases)	haematopoietic_and_lymphoid_tissue (7 cases),lung (1 cases),urinary_tract (1 cases)	haematopoietic_and_lymphoid_tissue (1116 cases),large_intestine (51 cases),lung (33 cases),skin (15 cases),liver (13 cases),stomach (12 cases),endometrium (11 cases),kidney (10 cases),breast (9 cases),ovary (7 cases),oesophagus (5 cases),central_nervous_system (5 cases),prostate (4 cases),thyroid (4 cases),urinary_tract (3 cases),bone (2 cases),upper_aerodigestive_tract (2 cases),biliary_tract (2…	S-adenosylmethionine-dependent methyltransferases (SAM or AdoMet-MTase), class I (634-907)	-
CGST62	CGST62P1	Preoperative	DNMT3A	F732I	DNA (cytosine-5-)-methyltransferase 3 alpha	CCDS33157.1	2	25463299	25463299	A	T	Substitution	Nonsynonymous coding	0.003918	2297	9	No	-	F732L/F732S haematopoietic_and_lymphoid_tissue (2 cases)	haematopoietic_and_lymphoid_tissue (55 cases),ovary (1 cases),central_nervous_system (1 cases),stomach (1 cases)	haematopoietic_and_lymphoid_tissue (1116 cases),large_intestine (51 cases),lung (33 cases),skin (15 cases),liver (13 cases),stomach (12 cases),endometrium (11 cases),kidney (10 cases),breast (9 cases),ovary (7 cases),oesophagus (5 cases),central_nervous_system (5 cases),prostate (4 cases),thyroid (4 cases),urinary_tract (3 cases),bone (2 cases),upper_aerodigestive_tract (2 cases),biliary_tract (2…	S-adenosylmethionine-dependent methyltransferases (SAM or AdoMet-MTase), class I (634-907); Site-specific DNA methylase [DNA replication, recombination, and repair] (632-795)	-
CGST63	CGST63P	Baseline	TP53	N239K	tumor protein p53	CCDS11118.1	17	7577564	7577564	G	C	Substitution	Nonsynonymous coding	0.002271	3522	8	No	biliary_tract (2 cases),liver (1 cases),central_nervous_system (1 cases),kidney (1 cases)	N239I/N239S/N239N/N239D/NS239SS/NS239*S/N239Y/N239K/N239T haematopoietic_and_lymphoid_tissue (16 cases),ovary (13 cases),large_intestine (10 cases),urinary_tract (7 cases),lung (7 cases),upper_aerodigestive_tract (7 cases),oesophagus (5 cases),breast (4 cases),stomach (4 cases),liver (3 cases),prostate (3 cases),endometrium (3 cases),central_nervous_system (2 cases),vulva (1 cases),soft_tissue (1…	large_intestine (148 cases),breast (141 cases),ovary (127 cases),lung (126 cases),haematopoietic_and_lymphoid_tissue (108 cases),upper_aerodigestive_tract (103 cases),oesophagus (95 cases),central_nervous_system (82 cases),liver (67 cases),stomach (66 cases),urinary_tract (64 cases),skin (45 cases),pancreas (40 cases),endometrium (30 cases),soft_tissue (21 cases),biliary_tract (21 cases),prostate…	large_intestine (2857 cases),lung (1950 cases),breast (1840 cases),upper_aerodigestive_tract (1518 cases),oesophagus (1478 cases),ovary (1326 cases),central_nervous_system (1152 cases),haematopoietic_and_lymphoid_tissue (1148 cases),stomach (938 cases),liver (933 cases),urinary_tract (926 cases),pancreas (594 cases),skin (585 cases),prostate (222 cases),endometrium (215 cases),biliary_tract (207 …	P53 DNA-binding domain (109-288)	-
CGST63	CGST63P2	Postoperative	TP53	N239K	tumor protein p53	CCDS11118.1	17	7577564	7577564	G	C	Substitution	Nonsynonymous coding	0.001207	5799	7	No	biliary_tract (2 cases),liver (1 cases),central_nervous_system (1 cases),kidney (1 cases)	N239I/N239S/N239N/N239D/NS239SS/NS239*S/N239Y/N239K/N239T haematopoietic_and_lymphoid_tissue (16 cases),ovary (13 cases),large_intestine (10 cases),urinary_tract (7 cases),lung (7 cases),upper_aerodigestive_tract (7 cases),oesophagus (5 cases),breast (4 cases),stomach (4 cases),liver (3 cases),prostate (3 cases),endometrium (3 cases),central_nervous_system (2 cases),vulva (1 cases),soft_tissue (1…	large_intestine (148 cases),breast (141 cases),ovary (127 cases),lung (126 cases),haematopoietic_and_lymphoid_tissue (108 cases),upper_aerodigestive_tract (103 cases),oesophagus (95 cases),central_nervous_system (82 cases),liver (67 cases),stomach (66 cases),urinary_tract (64 cases),skin (45 cases),pancreas (40 cases),endometrium (30 cases),soft_tissue (21 cases),biliary_tract (21 cases),prostate…	large_intestine (2857 cases),lung (1950 cases),breast (1840 cases),upper_aerodigestive_tract (1518 cases),oesophagus (1478 cases),ovary (1326 cases),central_nervous_system (1152 cases),haematopoietic_and_lymphoid_tissue (1148 cases),stomach (938 cases),liver (933 cases),urinary_tract (926 cases),pancreas (594 cases),skin (585 cases),prostate (222 cases),endometrium (215 cases),biliary_tract (207 …	P53 DNA-binding domain (109-288)	-
CGST63	CGST63P1	Preoperative	TP53	N239K	tumor protein p53	CCDS11118.1	17	7577564	7577564	G	C	Substitution	Nonsynonymous coding	0.002854	1752	5	No	biliary_tract (2 cases),liver (1 cases),central_nervous_system (1 cases),kidney (1 cases)	N239I/N239S/N239N/N239D/NS239SS/NS239*S/N239Y/N239K/N239T haematopoietic_and_lymphoid_tissue (16 cases),ovary (13 cases),large_intestine (10 cases),urinary_tract (7 cases),lung (7 cases),upper_aerodigestive_tract (7 cases),oesophagus (5 cases),breast (4 cases),stomach (4 cases),liver (3 cases),prostate (3 cases),endometrium (3 cases),central_nervous_system (2 cases),vulva (1 cases),soft_tissue (1…	large_intestine (148 cases),breast (141 cases),ovary (127 cases),lung (126 cases),haematopoietic_and_lymphoid_tissue (108 cases),upper_aerodigestive_tract (103 cases),oesophagus (95 cases),central_nervous_system (82 cases),liver (67 cases),stomach (66 cases),urinary_tract (64 cases),skin (45 cases),pancreas (40 cases),endometrium (30 cases),soft_tissue (21 cases),biliary_tract (21 cases),prostate…	large_intestine (2857 cases),lung (1950 cases),breast (1840 cases),upper_aerodigestive_tract (1518 cases),oesophagus (1478 cases),ovary (1326 cases),central_nervous_system (1152 cases),haematopoietic_and_lymphoid_tissue (1148 cases),stomach (938 cases),liver (933 cases),urinary_tract (926 cases),pancreas (594 cases),skin (585 cases),prostate (222 cases),endometrium (215 cases),biliary_tract (207 …	P53 DNA-binding domain (109-288)	-
CGST64	CGST64P	Baseline	TP53	R273H	tumor protein p53	CCDS11118.1	17	7577120	7577120	C	T	Substitution	Nonsynonymous coding	0.061433	293	18	Yes	large_intestine (156 cases),lung (77 cases),breast (70 cases),ovary (57 cases),central_nervous_system (54 cases),upper_aerodigestive_tract (45 cases),oesophagus (36 cases),stomach (30 cases),haematopoietic_and_lymphoid_tissue (29 cases),pancreas (27 cases),urinary_tract (19 cases),skin (8 cases),endometrium (8 cases),biliary_tract (6 cases),bone (4 cases),penis (4 cases),liver (4 cases),vulva (3 …	R273P/R273G/R273C/RV273SV/R273R/R273L/R273S central_nervous_system (175 cases),large_intestine (126 cases),lung (107 cases),ovary (46 cases),stomach (40 cases),oesophagus (38 cases),upper_aerodigestive_tract (38 cases),haematopoietic_and_lymphoid_tissue (37 cases),breast (29 cases),liver (29 cases),urinary_tract (27 cases),pancreas (21 cases),endometrium (16 cases),skin (13 cases),bone (10 cases)…	large_intestine (123 cases),lung (94 cases),breast (91 cases),oesophagus (88 cases),upper_aerodigestive_tract (76 cases),ovary (64 cases),haematopoietic_and_lymphoid_tissue (61 cases),skin (49 cases),stomach (47 cases),urinary_tract (47 cases),central_nervous_system (46 cases),liver (38 cases),pancreas (30 cases),kidney (15 cases),soft_tissue (12 cases),biliary_tract (12 cases),endometrium (11 ca…	large_intestine (2857 cases),lung (1950 cases),breast (1840 cases),upper_aerodigestive_tract (1518 cases),oesophagus (1478 cases),ovary (1326 cases),central_nervous_system (1152 cases),haematopoietic_and_lymphoid_tissue (1148 cases),stomach (938 cases),liver (933 cases),urinary_tract (926 cases),pancreas (594 cases),skin (585 cases),prostate (222 cases),endometrium (215 cases),biliary_tract (207 …	P53 DNA-binding domain (109-288)	-
CGST64	CGST64P1	Preoperative	TP53	H179R	tumor protein p53	CCDS11118.1	17	7578394	7578394	T	C	Substitution	Nonsynonymous coding	0.002473	3640	9	Yes	central_nervous_system (24 cases),breast (20 cases),ovary (18 cases),oesophagus (18 cases),large_intestine (13 cases),lung (11 cases),upper_aerodigestive_tract (10 cases),haematopoietic_and_lymphoid_tissue (8 cases),urinary_tract (4 cases),pancreas (4 cases),stomach (3 cases),prostate (3 cases),biliary_tract (3 cases),endometrium (2 cases),liver (1 cases),cervix (1 cases)	H179P/H179L/H179N/H179Q/H179Y/H179D/H179H lung (24 cases),upper_aerodigestive_tract (23 cases),large_intestine (22 cases),haematopoietic_and_lymphoid_tissue (19 cases),breast (17 cases),oesophagus (16 cases),skin (15 cases),central_nervous_system (11 cases),ovary (9 cases),stomach (9 cases),liver (8 cases),urinary_tract (6 cases),pancreas (3 cases),biliary_tract (3 cases),soft_tissue (2 cases),en…	large_intestine (449 cases),breast (162 cases),oesophagus (144 cases),upper_aerodigestive_tract (127 cases),stomach (117 cases),central_nervous_system (116 cases),ovary (100 cases),lung (91 cases),haematopoietic_and_lymphoid_tissue (84 cases),urinary_tract (64 cases),pancreas (53 cases),liver (48 cases),skin (38 cases),biliary_tract (22 cases),prostate (21 cases),bone (14 cases),endometrium (14 c…	large_intestine (2857 cases),lung (1950 cases),breast (1840 cases),upper_aerodigestive_tract (1518 cases),oesophagus (1478 cases),ovary (1326 cases),central_nervous_system (1152 cases),haematopoietic_and_lymphoid_tissue (1148 cases),stomach (938 cases),liver (933 cases),urinary_tract (926 cases),pancreas (594 cases),skin (585 cases),prostate (222 cases),endometrium (215 cases),biliary_tract (207 …	P53 DNA-binding domain (109-288)	-
CGST64	CGST64P1	Preoperative	DNMT3A	N/A	DNA (cytosine-5-)-methyltransferase 3 alpha	CCDS33157.1	2	25463597	25463605	GATCTGGGA	NULL	Deletion	Splice site acceptor	0.003512	3417	12	No	-	-	-	haematopoietic_and_lymphoid_tissue (1116 cases),large_intestine (51 cases),lung (33 cases),skin (15 cases),liver (13 cases),stomach (12 cases),endometrium (11 cases),kidney (10 cases),breast (9 cases),ovary (7 cases),oesophagus (5 cases),central_nervous_system (5 cases),prostate (4 cases),thyroid (4 cases),urinary_tract (3 cases),bone (2 cases),upper_aerodigestive_tract (2 cases),biliary_tract (2…	-	-
CGST64	CGST64P1	Preoperative	TP53	V272M	tumor protein p53	CCDS11118.1	17	7577124	7577124	C	T	Substitution	Nonsynonymous coding	0.007744	2970	23	Yes	large_intestine (16 cases),ovary (14 cases),breast (10 cases),oesophagus (7 cases),stomach (6 cases),lung (6 cases),haematopoietic_and_lymphoid_tissue (5 cases),central_nervous_system (5 cases),pancreas (4 cases),urinary_tract (2 cases),kidney (2 cases),liver (2 cases),upper_aerodigestive_tract (2 cases),vulva (1 cases),bone (1 cases),soft_tissue (1 cases),endometrium (1 cases)	V272L/V272V/V272A/V272K/VR272VS/V272E/V272G large_intestine (9 cases),lung (8 cases),upper_aerodigestive_tract (7 cases),pancreas (4 cases),oesophagus (4 cases),breast (3 cases),haematopoietic_and_lymphoid_tissue (3 cases),stomach (3 cases),ovary (2 cases),skin (2 cases),endometrium (2 cases),soft_tissue (1 cases),urinary_tract (1 cases),liver (1 cases),thyroid (1 cases),central_nervous_system (1…	large_intestine (360 cases),central_nervous_system (271 cases),lung (254 cases),breast (158 cases),ovary (141 cases),oesophagus (131 cases),upper_aerodigestive_tract (127 cases),haematopoietic_and_lymphoid_tissue (111 cases),stomach (106 cases),urinary_tract (92 cases),liver (68 cases),pancreas (63 cases),skin (38 cases),endometrium (28 cases),biliary_tract (22 cases),bone (22 cases),prostate (14…	large_intestine (2857 cases),lung (1950 cases),breast (1840 cases),upper_aerodigestive_tract (1518 cases),oesophagus (1478 cases),ovary (1326 cases),central_nervous_system (1152 cases),haematopoietic_and_lymphoid_tissue (1148 cases),stomach (938 cases),liver (933 cases),urinary_tract (926 cases),pancreas (594 cases),skin (585 cases),prostate (222 cases),endometrium (215 cases),biliary_tract (207 …	P53 DNA-binding domain (109-288)	-
CGST64	CGST64P1	Preoperative	TP53	R273H	tumor protein p53	CCDS11118.1	17	7577120	7577120	C	T	Substitution	Nonsynonymous coding	0.125942	3184	401	Yes	large_intestine (156 cases),lung (77 cases),breast (70 cases),ovary (57 cases),central_nervous_system (54 cases),upper_aerodigestive_tract (45 cases),oesophagus (36 cases),stomach (30 cases),haematopoietic_and_lymphoid_tissue (29 cases),pancreas (27 cases),urinary_tract (19 cases),skin (8 cases),endometrium (8 cases),biliary_tract (6 cases),bone (4 cases),penis (4 cases),liver (4 cases),vulva (3 …	R273P/R273G/R273C/RV273SV/R273R/R273L/R273S central_nervous_system (175 cases),large_intestine (126 cases),lung (107 cases),ovary (46 cases),stomach (40 cases),oesophagus (38 cases),upper_aerodigestive_tract (38 cases),haematopoietic_and_lymphoid_tissue (37 cases),breast (29 cases),liver (29 cases),urinary_tract (27 cases),pancreas (21 cases),endometrium (16 cases),skin (13 cases),bone (10 cases)…	large_intestine (123 cases),lung (94 cases),breast (91 cases),oesophagus (88 cases),upper_aerodigestive_tract (76 cases),ovary (64 cases),haematopoietic_and_lymphoid_tissue (61 cases),skin (49 cases),stomach (47 cases),urinary_tract (47 cases),central_nervous_system (46 cases),liver (38 cases),pancreas (30 cases),kidney (15 cases),soft_tissue (12 cases),biliary_tract (12 cases),endometrium (11 ca…	large_intestine (2857 cases),lung (1950 cases),breast (1840 cases),upper_aerodigestive_tract (1518 cases),oesophagus (1478 cases),ovary (1326 cases),central_nervous_system (1152 cases),haematopoietic_and_lymphoid_tissue (1148 cases),stomach (938 cases),liver (933 cases),urinary_tract (926 cases),pancreas (594 cases),skin (585 cases),prostate (222 cases),endometrium (215 cases),biliary_tract (207 …	P53 DNA-binding domain (109-288)	-
CGST65	CGST65P	Baseline	DNMT3A	R771*	DNA (cytosine-5-)-methyltransferase 3 alpha	CCDS33157.1	2	25463182	25463182	G	A	Substitution	Nonsense	0.003253	4611	15	No	haematopoietic_and_lymphoid_tissue (5 cases)	-	haematopoietic_and_lymphoid_tissue (20 cases),large_intestine (1 cases),lung (1 cases),endometrium (1 cases)	haematopoietic_and_lymphoid_tissue (1116 cases),large_intestine (51 cases),lung (33 cases),skin (15 cases),liver (13 cases),stomach (12 cases),endometrium (11 cases),kidney (10 cases),breast (9 cases),ovary (7 cases),oesophagus (5 cases),central_nervous_system (5 cases),prostate (4 cases),thyroid (4 cases),urinary_tract (3 cases),bone (2 cases),upper_aerodigestive_tract (2 cases),biliary_tract (2…	S-adenosylmethionine-dependent methyltransferases (SAM or AdoMet-MTase), class I (634-907); Site-specific DNA methylase [DNA replication, recombination, and repair] (632-795)	-
CGST65	CGST65P1	Preoperative	DNMT3A	R771*	DNA (cytosine-5-)-methyltransferase 3 alpha	CCDS33157.1	2	25463182	25463182	G	A	Substitution	Nonsense	0.0011	2828	3	No	haematopoietic_and_lymphoid_tissue (5 cases)	-	haematopoietic_and_lymphoid_tissue (20 cases),large_intestine (1 cases),lung (1 cases),endometrium (1 cases)	haematopoietic_and_lymphoid_tissue (1116 cases),large_intestine (51 cases),lung (33 cases),skin (15 cases),liver (13 cases),stomach (12 cases),endometrium (11 cases),kidney (10 cases),breast (9 cases),ovary (7 cases),oesophagus (5 cases),central_nervous_system (5 cases),prostate (4 cases),thyroid (4 cases),urinary_tract (3 cases),bone (2 cases),upper_aerodigestive_tract (2 cases),biliary_tract (2…	S-adenosylmethionine-dependent methyltransferases (SAM or AdoMet-MTase), class I (634-907); Site-specific DNA methylase [DNA replication, recombination, and repair] (632-795)	-
CGST67	CGST67P	Baseline	DNMT3A	S708N	DNA (cytosine-5-)-methyltransferase 3 alpha	CCDS33157.1	2	25463559	25463559	C	T	Substitution	Nonsynonymous coding	0.006607	2573	17	No	-	-	haematopoietic_and_lymphoid_tissue (11 cases)	haematopoietic_and_lymphoid_tissue (1116 cases),large_intestine (51 cases),lung (33 cases),skin (15 cases),liver (13 cases),stomach (12 cases),endometrium (11 cases),kidney (10 cases),breast (9 cases),ovary (7 cases),oesophagus (5 cases),central_nervous_system (5 cases),prostate (4 cases),thyroid (4 cases),urinary_tract (3 cases),bone (2 cases),upper_aerodigestive_tract (2 cases),biliary_tract (2…	S-adenosylmethionine-dependent methyltransferases (SAM or AdoMet-MTase), class I (634-907); Site-specific DNA methylase [DNA replication, recombination, and repair] (632-795)	-
CGST67	CGST67P	Baseline	PDGFRA	G166E	platelet-derived growth factor receptor, alpha polypeptide	CCDS3495.1	4	55129963	55129963	G	A	Substitution	Nonsynonymous coding	0.0018	2777.78	5	No	-	-	skin (2 cases),large_intestine (1 cases),endometrium (1 cases)	soft_tissue (271 cases),large_intestine (86 cases),lung (78 cases),skin (57 cases),small_intestine (46 cases),central_nervous_system (42 cases),haematopoietic_and_lymphoid_tissue (39 cases),stomach (38 cases),endometrium (20 cases),breast (15 cases),liver (9 cases),ovary (8 cases),urinary_tract (8 cases),kidney (7 cases),oesophagus (6 cases),prostate (5 cases),upper_aerodigestive_tract (3 cases),…	-	-
CGST67	CGST67P2	Postoperative	PDGFRA	G166E	platelet-derived growth factor receptor, alpha polypeptide	CCDS3495.1	4	55129963	55129963	G	A	Substitution	Nonsynonymous coding	0.001867	3749	7	No	-	-	skin (2 cases),large_intestine (1 cases),endometrium (1 cases)	soft_tissue (271 cases),large_intestine (86 cases),lung (78 cases),skin (57 cases),small_intestine (46 cases),central_nervous_system (42 cases),haematopoietic_and_lymphoid_tissue (39 cases),stomach (38 cases),endometrium (20 cases),breast (15 cases),liver (9 cases),ovary (8 cases),urinary_tract (8 cases),kidney (7 cases),oesophagus (6 cases),prostate (5 cases),upper_aerodigestive_tract (3 cases),…	-	-
CGST67	CGST67P2	Postoperative	DNMT3A	S708N	DNA (cytosine-5-)-methyltransferase 3 alpha	CCDS33157.1	2	25463559	25463559	C	T	Substitution	Nonsynonymous coding	0.00416	3846	16	No	-	-	haematopoietic_and_lymphoid_tissue (11 cases)	haematopoietic_and_lymphoid_tissue (1116 cases),large_intestine (51 cases),lung (33 cases),skin (15 cases),liver (13 cases),stomach (12 cases),endometrium (11 cases),kidney (10 cases),breast (9 cases),ovary (7 cases),oesophagus (5 cases),central_nervous_system (5 cases),prostate (4 cases),thyroid (4 cases),urinary_tract (3 cases),bone (2 cases),upper_aerodigestive_tract (2 cases),biliary_tract (2…	S-adenosylmethionine-dependent methyltransferases (SAM or AdoMet-MTase), class I (634-907); Site-specific DNA methylase [DNA replication, recombination, and repair] (632-795)	-
CGST67	CGST67P1	Preoperative	PDGFRA	G166E	platelet-derived growth factor receptor, alpha polypeptide	CCDS3495.1	4	55129963	55129963	G	A	Substitution	Nonsynonymous coding	0.0009	5555.56	5	No	-	-	skin (2 cases),large_intestine (1 cases),endometrium (1 cases)	soft_tissue (271 cases),large_intestine (86 cases),lung (78 cases),skin (57 cases),small_intestine (46 cases),central_nervous_system (42 cases),haematopoietic_and_lymphoid_tissue (39 cases),stomach (38 cases),endometrium (20 cases),breast (15 cases),liver (9 cases),ovary (8 cases),urinary_tract (8 cases),kidney (7 cases),oesophagus (6 cases),prostate (5 cases),upper_aerodigestive_tract (3 cases),…	-	-
CGST67	CGST67P1	Preoperative	DNMT3A	S708N	DNA (cytosine-5-)-methyltransferase 3 alpha	CCDS33157.1	2	25463559	25463559	C	T	Substitution	Nonsynonymous coding	0.00468	5555	26	No	-	-	haematopoietic_and_lymphoid_tissue (11 cases)	haematopoietic_and_lymphoid_tissue (1116 cases),large_intestine (51 cases),lung (33 cases),skin (15 cases),liver (13 cases),stomach (12 cases),endometrium (11 cases),kidney (10 cases),breast (9 cases),ovary (7 cases),oesophagus (5 cases),central_nervous_system (5 cases),prostate (4 cases),thyroid (4 cases),urinary_tract (3 cases),bone (2 cases),upper_aerodigestive_tract (2 cases),biliary_tract (2…	S-adenosylmethionine-dependent methyltransferases (SAM or AdoMet-MTase), class I (634-907); Site-specific DNA methylase [DNA replication, recombination, and repair] (632-795)	-
CGST81	CGST81P	Baseline	TP53	C135F	tumor protein p53	CCDS11118.1	17	7578526	7578526	C	A	Substitution	Nonsynonymous coding	0.001995	3509	7	Yes	oesophagus (13 cases),upper_aerodigestive_tract (7 cases),large_intestine (6 cases),lung (5 cases),stomach (4 cases),breast (3 cases),soft_tissue (3 cases),vulva (2 cases),ovary (2 cases),bone (2 cases),haematopoietic_and_lymphoid_tissue (2 cases),urinary_tract (1 cases),kidney (1 cases),liver (1 cases),pituitary (1 cases),prostate (1 cases),eye (1 cases)	C135G/C135W/C135R/CQ135C*/C135S/C135Y/C135C breast (18 cases),large_intestine (16 cases),ovary (13 cases),haematopoietic_and_lymphoid_tissue (13 cases),oesophagus (11 cases),urinary_tract (10 cases),upper_aerodigestive_tract (8 cases),central_nervous_system (7 cases),lung (5 cases),stomach (4 cases),skin (4 cases),thyroid (4 cases),pancreas (2 cases),liver (2 cases),prostate (2 cases),bone (1 cas…	breast (78 cases),ovary (63 cases),lung (57 cases),haematopoietic_and_lymphoid_tissue (56 cases),large_intestine (52 cases),upper_aerodigestive_tract (48 cases),oesophagus (46 cases),urinary_tract (42 cases),central_nervous_system (40 cases),stomach (28 cases),liver (28 cases),skin (20 cases),pancreas (19 cases),prostate (12 cases),biliary_tract (10 cases),soft_tissue (6 cases),adrenal_gland (6 c…	large_intestine (2857 cases),lung (1950 cases),breast (1840 cases),upper_aerodigestive_tract (1518 cases),oesophagus (1478 cases),ovary (1326 cases),central_nervous_system (1152 cases),haematopoietic_and_lymphoid_tissue (1148 cases),stomach (938 cases),liver (933 cases),urinary_tract (926 cases),pancreas (594 cases),skin (585 cases),prostate (222 cases),endometrium (215 cases),biliary_tract (207 …	P53 DNA-binding domain (109-288)	-
CGST97	CGST97P	Baseline	TP53	P151S	tumor protein p53	CCDS11118.1	17	7578479	7578479	G	A	Substitution	Nonsynonymous coding	0.001466	682	1	Yes	lung (8 cases),upper_aerodigestive_tract (7 cases),oesophagus (6 cases),breast (5 cases),stomach (5 cases),large_intestine (5 cases),ovary (4 cases),soft_tissue (4 cases),prostate (4 cases),central_nervous_system (4 cases),vulva (3 cases),haematopoietic_and_lymphoid_tissue (3 cases),endometrium (3 cases),pancreas (2 cases),biliary_tract (2 cases),salivary_gland (1 cases),urinary_tract (1 cases),l…	P151T/PP151LP/P151H/P151P/PP151HP/P151L/P151R/P151A large_intestine (16 cases),oesophagus (11 cases),ovary (9 cases),lung (9 cases),breast (8 cases),upper_aerodigestive_tract (7 cases),liver (5 cases),haematopoietic_and_lymphoid_tissue (4 cases),stomach (4 cases),urinary_tract (3 cases),prostate (3 cases),central_nervous_system (3 cases),soft_tissue (2 cases),skin (2 cases),pancreas (1 cases),adr…	large_intestine (87 cases),lung (77 cases),upper_aerodigestive_tract (64 cases),oesophagus (58 cases),breast (55 cases),central_nervous_system (47 cases),haematopoietic_and_lymphoid_tissue (46 cases),urinary_tract (39 cases),stomach (37 cases),ovary (33 cases),skin (28 cases),liver (21 cases),pancreas (18 cases),prostate (12 cases),vulva (8 cases),soft_tissue (8 cases),adrenal_gland (7 cases),bil…	large_intestine (2857 cases),lung (1950 cases),breast (1840 cases),upper_aerodigestive_tract (1518 cases),oesophagus (1478 cases),ovary (1326 cases),central_nervous_system (1152 cases),haematopoietic_and_lymphoid_tissue (1148 cases),stomach (938 cases),liver (933 cases),urinary_tract (926 cases),pancreas (594 cases),skin (585 cases),prostate (222 cases),endometrium (215 cases),biliary_tract (207 …	P53 DNA-binding domain (109-288)	-
CGST97	CGST97P	Baseline	TP53	Y220C	tumor protein p53	CCDS11118.1	17	7578190	7578190	T	C	Substitution	Nonsynonymous coding	0.0037	539	2	Yes	ovary (46 cases),breast (33 cases),upper_aerodigestive_tract (28 cases),lung (27 cases),central_nervous_system (24 cases),oesophagus (21 cases),large_intestine (17 cases),urinary_tract (16 cases),stomach (15 cases),haematopoietic_and_lymphoid_tissue (15 cases),liver (8 cases),soft_tissue (7 cases),pancreas (6 cases),endometrium (4 cases),small_intestine (3 cases),bone (2 cases),skin (2 cases),per…	Y220N/Y220H/Y220S/Y220F/Y220D breast (13 cases),oesophagus (6 cases),liver (5 cases),haematopoietic_and_lymphoid_tissue (4 cases),skin (3 cases),large_intestine (3 cases),stomach (2 cases),pancreas (2 cases),upper_aerodigestive_tract (2 cases),ovary (1 cases),urinary_tract (1 cases),kidney (1 cases),peritoneum (1 cases),thyroid (1 cases),central_nervous_system (1 cases),biliary_tract (1 cases)	breast (41 cases),upper_aerodigestive_tract (41 cases),lung (39 cases),large_intestine (39 cases),oesophagus (36 cases),haematopoietic_and_lymphoid_tissue (35 cases),ovary (34 cases),central_nervous_system (23 cases),liver (16 cases),stomach (14 cases),urinary_tract (14 cases),skin (12 cases),pancreas (10 cases),soft_tissue (9 cases),peritoneum (5 cases),bone (4 cases),vulva (3 cases),prostate (3…	large_intestine (2857 cases),lung (1950 cases),breast (1840 cases),upper_aerodigestive_tract (1518 cases),oesophagus (1478 cases),ovary (1326 cases),central_nervous_system (1152 cases),haematopoietic_and_lymphoid_tissue (1148 cases),stomach (938 cases),liver (933 cases),urinary_tract (926 cases),pancreas (594 cases),skin (585 cases),prostate (222 cases),endometrium (215 cases),biliary_tract (207 …	P53 DNA-binding domain (109-288)	-
CGST97	CGST97P2	Postoperative	TP53	P151S	tumor protein p53	CCDS11118.1	17	7578479	7578479	G	A	Substitution	Nonsynonymous coding	0.001586	3783	6	Yes	lung (8 cases),upper_aerodigestive_tract (7 cases),oesophagus (6 cases),breast (5 cases),stomach (5 cases),large_intestine (5 cases),ovary (4 cases),soft_tissue (4 cases),prostate (4 cases),central_nervous_system (4 cases),vulva (3 cases),haematopoietic_and_lymphoid_tissue (3 cases),endometrium (3 cases),pancreas (2 cases),biliary_tract (2 cases),salivary_gland (1 cases),urinary_tract (1 cases),l…	P151T/PP151LP/P151H/P151P/PP151HP/P151L/P151R/P151A large_intestine (16 cases),oesophagus (11 cases),ovary (9 cases),lung (9 cases),breast (8 cases),upper_aerodigestive_tract (7 cases),liver (5 cases),haematopoietic_and_lymphoid_tissue (4 cases),stomach (4 cases),urinary_tract (3 cases),prostate (3 cases),central_nervous_system (3 cases),soft_tissue (2 cases),skin (2 cases),pancreas (1 cases),adr…	large_intestine (87 cases),lung (77 cases),upper_aerodigestive_tract (64 cases),oesophagus (58 cases),breast (55 cases),central_nervous_system (47 cases),haematopoietic_and_lymphoid_tissue (46 cases),urinary_tract (39 cases),stomach (37 cases),ovary (33 cases),skin (28 cases),liver (21 cases),pancreas (18 cases),prostate (12 cases),vulva (8 cases),soft_tissue (8 cases),adrenal_gland (7 cases),bil…	large_intestine (2857 cases),lung (1950 cases),breast (1840 cases),upper_aerodigestive_tract (1518 cases),oesophagus (1478 cases),ovary (1326 cases),central_nervous_system (1152 cases),haematopoietic_and_lymphoid_tissue (1148 cases),stomach (938 cases),liver (933 cases),urinary_tract (926 cases),pancreas (594 cases),skin (585 cases),prostate (222 cases),endometrium (215 cases),biliary_tract (207 …	P53 DNA-binding domain (109-288)	-
CGST97	CGST97P2	Postoperative	TP53	Y220C	tumor protein p53	CCDS11118.1	17	7578190	7578190	T	C	Substitution	Nonsynonymous coding	0.014813	3443	51	Yes	ovary (46 cases),breast (33 cases),upper_aerodigestive_tract (28 cases),lung (27 cases),central_nervous_system (24 cases),oesophagus (21 cases),large_intestine (17 cases),urinary_tract (16 cases),stomach (15 cases),haematopoietic_and_lymphoid_tissue (15 cases),liver (8 cases),soft_tissue (7 cases),pancreas (6 cases),endometrium (4 cases),small_intestine (3 cases),bone (2 cases),skin (2 cases),per…	Y220N/Y220H/Y220S/Y220F/Y220D breast (13 cases),oesophagus (6 cases),liver (5 cases),haematopoietic_and_lymphoid_tissue (4 cases),skin (3 cases),large_intestine (3 cases),stomach (2 cases),pancreas (2 cases),upper_aerodigestive_tract (2 cases),ovary (1 cases),urinary_tract (1 cases),kidney (1 cases),peritoneum (1 cases),thyroid (1 cases),central_nervous_system (1 cases),biliary_tract (1 cases)	breast (41 cases),upper_aerodigestive_tract (41 cases),lung (39 cases),large_intestine (39 cases),oesophagus (36 cases),haematopoietic_and_lymphoid_tissue (35 cases),ovary (34 cases),central_nervous_system (23 cases),liver (16 cases),stomach (14 cases),urinary_tract (14 cases),skin (12 cases),pancreas (10 cases),soft_tissue (9 cases),peritoneum (5 cases),bone (4 cases),vulva (3 cases),prostate (3…	large_intestine (2857 cases),lung (1950 cases),breast (1840 cases),upper_aerodigestive_tract (1518 cases),oesophagus (1478 cases),ovary (1326 cases),central_nervous_system (1152 cases),haematopoietic_and_lymphoid_tissue (1148 cases),stomach (938 cases),liver (933 cases),urinary_tract (926 cases),pancreas (594 cases),skin (585 cases),prostate (222 cases),endometrium (215 cases),biliary_tract (207 …	P53 DNA-binding domain (109-288)	-
CGST97	CGST97P1	Preoperative	TP53	P151S	tumor protein p53	CCDS11118.1	17	7578479	7578479	G	A	Substitution	Nonsynonymous coding	0.001245	4015	5	Yes	lung (8 cases),upper_aerodigestive_tract (7 cases),oesophagus (6 cases),breast (5 cases),stomach (5 cases),large_intestine (5 cases),ovary (4 cases),soft_tissue (4 cases),prostate (4 cases),central_nervous_system (4 cases),vulva (3 cases),haematopoietic_and_lymphoid_tissue (3 cases),endometrium (3 cases),pancreas (2 cases),biliary_tract (2 cases),salivary_gland (1 cases),urinary_tract (1 cases),l…	P151T/PP151LP/P151H/P151P/PP151HP/P151L/P151R/P151A large_intestine (16 cases),oesophagus (11 cases),ovary (9 cases),lung (9 cases),breast (8 cases),upper_aerodigestive_tract (7 cases),liver (5 cases),haematopoietic_and_lymphoid_tissue (4 cases),stomach (4 cases),urinary_tract (3 cases),prostate (3 cases),central_nervous_system (3 cases),soft_tissue (2 cases),skin (2 cases),pancreas (1 cases),adr…	large_intestine (87 cases),lung (77 cases),upper_aerodigestive_tract (64 cases),oesophagus (58 cases),breast (55 cases),central_nervous_system (47 cases),haematopoietic_and_lymphoid_tissue (46 cases),urinary_tract (39 cases),stomach (37 cases),ovary (33 cases),skin (28 cases),liver (21 cases),pancreas (18 cases),prostate (12 cases),vulva (8 cases),soft_tissue (8 cases),adrenal_gland (7 cases),bil…	large_intestine (2857 cases),lung (1950 cases),breast (1840 cases),upper_aerodigestive_tract (1518 cases),oesophagus (1478 cases),ovary (1326 cases),central_nervous_system (1152 cases),haematopoietic_and_lymphoid_tissue (1148 cases),stomach (938 cases),liver (933 cases),urinary_tract (926 cases),pancreas (594 cases),skin (585 cases),prostate (222 cases),endometrium (215 cases),biliary_tract (207 …	P53 DNA-binding domain (109-288)	-
CGST97	CGST97P1	Preoperative	TP53	Y220C	tumor protein p53	CCDS11118.1	17	7578190	7578190	T	C	Substitution	Nonsynonymous coding	0.016963	3596	61	Yes	ovary (46 cases),breast (33 cases),upper_aerodigestive_tract (28 cases),lung (27 cases),central_nervous_system (24 cases),oesophagus (21 cases),large_intestine (17 cases),urinary_tract (16 cases),stomach (15 cases),haematopoietic_and_lymphoid_tissue (15 cases),liver (8 cases),soft_tissue (7 cases),pancreas (6 cases),endometrium (4 cases),small_intestine (3 cases),bone (2 cases),skin (2 cases),per…	Y220N/Y220H/Y220S/Y220F/Y220D breast (13 cases),oesophagus (6 cases),liver (5 cases),haematopoietic_and_lymphoid_tissue (4 cases),skin (3 cases),large_intestine (3 cases),stomach (2 cases),pancreas (2 cases),upper_aerodigestive_tract (2 cases),ovary (1 cases),urinary_tract (1 cases),kidney (1 cases),peritoneum (1 cases),thyroid (1 cases),central_nervous_system (1 cases),biliary_tract (1 cases)	breast (41 cases),upper_aerodigestive_tract (41 cases),lung (39 cases),large_intestine (39 cases),oesophagus (36 cases),haematopoietic_and_lymphoid_tissue (35 cases),ovary (34 cases),central_nervous_system (23 cases),liver (16 cases),stomach (14 cases),urinary_tract (14 cases),skin (12 cases),pancreas (10 cases),soft_tissue (9 cases),peritoneum (5 cases),bone (4 cases),vulva (3 cases),prostate (3…	large_intestine (2857 cases),lung (1950 cases),breast (1840 cases),upper_aerodigestive_tract (1518 cases),oesophagus (1478 cases),ovary (1326 cases),central_nervous_system (1152 cases),haematopoietic_and_lymphoid_tissue (1148 cases),stomach (938 cases),liver (933 cases),urinary_tract (926 cases),pancreas (594 cases),skin (585 cases),prostate (222 cases),endometrium (215 cases),biliary_tract (207 …	P53 DNA-binding domain (109-288)	-
