# Supplementary material for: White blood cell and cell-free DNA analyses for detection of residual disease in gastric cancer
Source: Nat Commun. 2020 Jan 27;11:525. doi: 10.1038/s41467-020-14310-3 (PMC6985115; doi:10.1038/s41467-020-14310-3)
Supplement: Supplementary file 12 — Supplementary Data 10 [file 41467_2020_14310_MOESM12_ESM.xlsx]

## Sheet: SD 10
Supplementary Data 10. Functional prediction analyses of WBC alterations
Case ID	Hugo Symbol	Chromosome	Start position	End position	Variant Classification	Reference Allele	Tumor Seq Allele1	Tumor Seq Allele2	dbNSFP LRT prediction	dbNSFP LRT converted rankscore	dbNSFP LR prediction	dbNSFP LR rankscore	dbNSFP Mutation Assessor prediction	dbNSFP Mutation Assessor rankscore	dbNSFP Mutation Taster prediction	dbNSFP Mutation Taster converted rankscore	dbNSFP Polyphen2 HDIV prediction	dbNSFP Polyphen2 HDIV rankscore	dbNSFP Polyphen2 HVAR prediction	dbNSFP Polyphen2 HVAR rankscore	dbNSFP Radial SVM prediction	dbNSFP Radial SVM rankscore	dbNSFP SIFT prediction	dbNSFP SIFT converted rankscore	ChasmPlus Score	ChasmPlus Adjusted P Value (Benjamini-Hochberg)
64015	DNMT3A	2	25457269	25457269	Missense_Mutation	T	T	C	Deleterious	0.85682	Deleterious	0.98317	Medium	0.86953	Disease causing	0.80722	Probably damaging	0.89917	Probably damaging	0.91635	Deleterious	0.98858	Deleterious	0.87932	0.275	0.0198095
64015	HNF1A	12	121426761	121426761	Missense_Mutation	G	G	A	Deleterious	0.64402	Deleterious	0.99569	Medium	0.79011	Disease causing	0.80722	Probably damaging	0.89917	Probably damaging	0.9711	Deleterious	0.98162	Deleterious	0.87932	0.281	0.0177561
64015	TP53	17	7578203	7578203	Missense_Mutation	C	C	T	Deleterious	0.85682	Deleterious	0.99889	Medium	0.92169	Disease causing	0.80722	Probably damaging	0.89917	Probably damaging	0.9711	Deleterious	0.96411	Deleterious	0.87932	0.672	0
64016	EGFR	7	55225397	55225397	Missense_Mutation	C	C	T	Deleterious	0.85682	Tolerated	0.75882	Medium	0.76838	Disease causing	0.80722	Probably damaging	0.89917	Probably damaging	0.9711	Tolerated	0.70328	Tolerated	0.17369	0.442	0.00157576
64019	DNMT3A	2	25457261	25457261	Missense_Mutation	C	C	A	Neutral	0.85682	Deleterious	0.98563	Medium	0.88979	Disease causing	0.80722	Probably damaging	0.89917	Probably damaging	0.9711	Deleterious	0.99437	Deleterious	0.87932	0.393	0.00273684
214003	DNMT3A	2	25463289	25463289	Missense_Mutation	T	T	C	Deleterious	0.85682	Deleterious	0.86863	Low	0.38692	Disease causing	0.80722	Probably damaging	0.89917	Possibly damaging	0.9711	Deleterious	0.88332	Deleterious	0.87932	0.588	0
214003	TP53	17	7577580	7577580	Missense_Mutation	T	T	C	Deleterious	0.41823	Deleterious	0.99778	Medium	0.88105	Disease causing	0.51012	Probably damaging	0.89917	Probably damaging	0.91635	Deleterious	0.98045	Deleterious	0.87932	0.726	0
434035	TP53	17	7578190	7578190	Missense_Mutation	T	T	C	Deleterious	0.85682	Deleterious	0.99822	Medium	0.89287	Disease causing	0.80722	Probably damaging	0.89917	Probably damaging	0.9711	Deleterious	0.96735	Deleterious	0.87932	0.772	0
434035	TP53	17	7578479	7578479	Missense_Mutation	G	G	A	Deleterious	0.64402	Deleterious	0.99894	Medium	0.87038	Disease causing	0.54753	Possibly damaging	0.89917	Possibly damaging	0.9711	Deleterious	0.96419	Deleterious	0.87932	0.744	0
434037	ESR1	6	152265479	152265479	Missense_Mutation	C	C	T	Deleterious	0.64402	Deleterious	0.95996	Medium	0.81942	Disease causing	0.53688	Probably damaging	0.89917	Possibly damaging	0.74348	Deleterious	0.9585	Deleterious	0.72032	0.097	0.221277
434037	IDH2	15	90631907	90631907	Missense_Mutation	C	C	T	Deleterious	0.85682	Deleterious	0.92237	High	0.96748	Disease causing	0.58432	Probably damaging	0.89917	Probably damaging	0.73708	Deleterious	0.94336	Deleterious	0.87932	0.383	0.0026
434044	ATM	11	108186760	108186760	Missense_Mutation	G	G	C	Deleterious	0.64402	Tolerated	0.07098	Medium	0.68317	Disease causing	0.80722	Probably damaging	0.62365	Possibly damaging	0.54924	Tolerated	0.03231	Deleterious	0.72032	0.428	0.00152941
434045	FLT3	13	28608302	28608302	Missense_Mutation	G	G	A	Neutral	0.05869	Tolerated	0.74489	Neutral	0.04508	Probably harmless	0.0931	Benign	0.06786	Benign	0.06405	Tolerated	0.60712	Tolerated	0.33141	0.066	0.324735
434055	JAK2	9	5073770	5073770	Missense_Mutation	G	G	T	Deleterious	0.85682	Deleterious	0.89763	Medium	0.6532	Disease causing	0.80722	Probably damaging	0.67145	Probably damaging	0.65323	Deleterious	0.90419	Deleterious	0.87932	0.211	0.0508182
434056	AKT1	14	105246551	105246551	Missense_Mutation	C	C	T	Deleterious	0.85682	Tolerated	0.59838	Medium	0.71581	Disease causing	0.80722	Probably damaging	0.89917	Probably damaging	0.9711	Tolerated	0.64411	Deleterious	0.72032	0.902	0
434056	DNMT3A	2	25463248	25463248	Missense_Mutation	G	G	C	Deleterious	0.85682	Deleterious	0.9757	Medium	0.87547	Disease causing	0.80722	Probably damaging	0.89917	Probably damaging	0.91635	Deleterious	0.98117	Deleterious	0.66056	0.594	0
434056	PIK3R1	5	67591099	67591099	Missense_Mutation	C	C	A	Deleterious	0.85682	Tolerated	0.55369	Medium	0.84846	Disease causing	0.80722	Probably damaging	0.89917	Probably damaging	0.76071	Tolerated	0.56481	Tolerated	0.42905	0.869	0
434060	AR	X	66941679	66941679	Missense_Mutation	C	C	T	Deleterious	0.85682	Deleterious	0.98201	Medium	0.88775	Disease causing	0.80722	Probably damaging	0.89917	Probably damaging	0.9711	Deleterious	0.99146	Deleterious	0.87932	0.133	0.140174
434064	DNMT3A	2	25457243	25457243	Missense_Mutation	G	G	A	Deleterious	0.85682	Deleterious	0.98538	Medium	0.8718	Disease causing	0.80722	Probably damaging	0.89917	Probably damaging	0.65573	Deleterious	0.99425	Deleterious	0.87932	0.762	0
484003	FGFR2	10	123279587	123279587	Missense_Mutation	C	C	A	Deleterious	0.85682	Deleterious	0.98501	Medium	0.88842	Disease causing	0.80722	Possibly damaging	0.89917	Probably damaging	0.91635	Deleterious	0.99069	Deleterious	0.87932	0.466	0
484003	TP53	17	7578526	7578526	Missense_Mutation	C	C	A	Deleterious	0.85682	Deleterious	0.99771	Medium	0.85945	Disease causing	0.80722	Probably damaging	0.89917	Probably damaging	0.9711	Deleterious	0.97349	Deleterious	0.72032	0.78	0
484007	ATM	11	108216546	108216546	Missense_Mutation	G	G	A	Deleterious	0.85682	Tolerated	0.60996	Neutral	0.13235	Disease causing	0.80722	Possibly damaging	0.42078	Benign	0.39971	Tolerated	0.59695	Tolerated	0.1642	0.409	0.00140541
484007	TP53	17	7577548	7577548	Missense_Mutation	C	C	T	Deleterious	0.85682	Deleterious	0.99878	Medium	0.84585	Disease causing	0.80722	Probably damaging	0.89917	Probably damaging	0.9711	Deleterious	0.96039	Deleterious	0.87932	0.79	0
574001	EGFR	7	55273201	55273201	Missense_Mutation	A	A	G	Deleterious	0.85682	Tolerated	0.69015	Medium	0.64404	Disease causing	0.50171	Benign	0.33964	Benign	0.29176	Tolerated	0.69939	Deleterious	0.72032	0.182	0.0739556
574001	TP53	17	7577568	7577568	Missense_Mutation	C	C	T	Deleterious	0.85682	Deleterious	0.99972	Medium	0.9297	Disease causing	0.80722	Probably damaging	0.89917	Probably damaging	0.9711	Deleterious	0.95847	Deleterious	0.87932	0.865	0
574007	DNMT3A	2	25457155	25457155	Missense_Mutation	C	C	T	Deleterious	0.85682	Deleterious	0.97813	Medium	0.83692	Disease causing	0.80722	Probably damaging	0.89917	Probably damaging	0.79784	Deleterious	0.98485	Deleterious	0.87932	0.589	0
574007	SMARCB1	22	24158969	24158969	Missense_Mutation	C	C	T	Deleterious	0.85682	Deleterious	0.92567	High	0.94734	Disease causing	0.80722	Probably damaging	0.76494	Probably damaging	0.74023	Deleterious	0.94449	Deleterious	0.87932	0.23	0.0386977
574011	TP53	17	7577539	7577539	Missense_Mutation	G	G	A	Deleterious	0.85682	Deleterious	0.99843	Medium	0.92507	Automatic disease causing	0.58432	Probably damaging	0.89917	Probably damaging	0.9711	Deleterious	0.97208	Deleterious	0.87932	0.831	0
674007	TP53	17	7577564	7577564	Missense_Mutation	G	G	C	Deleterious	0.85682	Deleterious	0.99524	Low	0.56769	Disease causing	0.51482	Probably damaging	0.89917	Probably damaging	0.9711	Deleterious	0.98789	Deleterious	0.87932	0.799	0
684003	ERBB4	2	212248698	212248698	Missense_Mutation	T	T	C	Neutral	0.27664	Tolerated	0.52645	Neutral	0.16903	Probably harmless	0.0931	Benign	0.02656	Benign	0.04013	Tolerated	0.23868	Tolerated	0.2154	0.024	0.601
684003	ERBB4	2	212495249	212495249	Missense_Mutation	C	C	A	Deleterious	0.85682	Deleterious	0.83912	Low	0.39898	Disease causing	0.80722	Probably damaging	0.71674	Probably damaging	0.7187	Tolerated	0.82242	Tolerated	0.38643	0.047	0.412941
684003	TP53	17	7578406	7578406	Missense_Mutation	C	C	T	Deleterious	0.64402	Deleterious	0.99908	Medium	0.92784	Automatic disease causing	0.80722	Possibly damaging	0.89917	Probably damaging	0.91635	Deleterious	0.96278	Deleterious	0.87932	0.842	0
884008	DNMT3A	2	25457243	25457243	Missense_Mutation	G	G	A	Deleterious	0.85682	Deleterious	0.98538	Medium	0.8718	Disease causing	0.80722	Probably damaging	0.89917	Probably damaging	0.65573	Deleterious	0.99425	Deleterious	0.87932	0.762	0
884010	TP53	17	7577120	7577120	Missense_Mutation	C	C	T	Deleterious	0.85682	Deleterious	0.99822	Medium	0.79475	Automatic disease causing	0.80722	Possibly damaging	0.89917	Possibly damaging	0.77004	Deleterious	0.96531	Deleterious	0.72032	0.817	0
884019	DNMT3A	2	25463299	25463299	Missense_Mutation	A	A	T	Deleterious	0.85682	Deleterious	0.91164	Medium	0.76574	Disease causing	0.80722	Probably damaging	0.76494	Probably damaging	0.66196	Deleterious	0.92242	Deleterious	0.87932	0.611	0
884019	DNMT3A	2	25463568	25463568	Missense_Mutation	A	A	G	Deleterious	0.85682	Deleterious	0.89329	Low	0.5713	Disease causing	0.80722	Probably damaging	0.89917	Probably damaging	0.91635	Deleterious	0.90286	Deleterious	0.87932	0.471	0
884020	DNMT3A	2	25463284	25463284	Missense_Mutation	G	G	A	Deleterious	0.85682	Deleterious	0.89553	Low	0.55103	Disease causing	0.80722	Probably damaging	0.89917	Probably damaging	0.91635	Deleterious	0.89797	Deleterious	0.72032	0.41	0.00144444
884020	TP53	17	7577120	7577120	Missense_Mutation	C	C	T	Deleterious	0.85682	Deleterious	0.99822	Medium	0.79475	Automatic disease causing	0.80722	Possibly damaging	0.89917	Possibly damaging	0.77004	Deleterious	0.96531	Deleterious	0.72032	0.817	0
1194006	DNMT3A	2	25457242	25457242	Missense_Mutation	C	C	T	Deleterious	0.85682	Deleterious	0.95843	Medium	0.80982	Disease causing	0.80722	Possibly damaging	0.38922	Benign	0.23018	Deleterious	0.95939	Deleterious	0.62326	0.765	0
1194018	DNMT3A	2	25463188	25463188	Missense_Mutation	T	T	C	Deleterious	0.85682	Deleterious	0.97473	Medium	0.6426	Disease causing	0.80722	Probably damaging	0.71674	Probably damaging	0.8513	Deleterious	0.98132	Deleterious	0.72032	0.411	0.00148571
1194018	DNMT3A	2	25463265	25463265	Missense_Mutation	G	G	A	Deleterious	0.85682	Deleterious	0.99732	Medium	0.93241	Disease causing	0.80722	Probably damaging	0.89917	Probably damaging	0.9711	Deleterious	0.97408	Deleterious	0.87932	0.576	0
1194018	DNMT3A	2	25463286	25463286	Missense_Mutation	C	C	T	Neutral	0.85682	Deleterious	0.91981	Medium	0.73372	Disease causing	0.80722	Possibly damaging	0.69078	Possibly damaging	0.62298	Deleterious	0.89917	Tolerated	0.22706	0.393	0.00266667
1194027	PDGFRA	4	55161324	55161324	Missense_Mutation	C	C	T	Unknown	0.3297	Deleterious	0.84611	Low	0.54323	Disease causing	0.80722	Probably damaging	0.89917	Probably damaging	0.8513	Deleterious	0.8425	Tolerated	0.49607	0.051	0.39624
1194027	TP53	17	7577120	7577120	Missense_Mutation	C	C	T	Deleterious	0.85682	Deleterious	0.99822	Medium	0.79475	Automatic disease causing	0.80722	Possibly damaging	0.89917	Possibly damaging	0.77004	Deleterious	0.96531	Deleterious	0.72032	0.817	0
1194027	TP53	17	7577124	7577124	Missense_Mutation	C	C	T	Deleterious	0.64402	Deleterious	0.99843	Medium	0.90309	Disease causing	0.58432	Probably damaging	0.89917	Probably damaging	0.87578	Deleterious	0.96721	Deleterious	0.87932	0.737	0
1194027	TP53	17	7578394	7578394	Missense_Mutation	T	T	C	Deleterious	0.85682	Deleterious	0.99917	Medium	0.92507	Disease causing	0.80722	Probably damaging	0.89917	Probably damaging	0.9711	Deleterious	0.95874	Deleterious	0.87932	0.833	0
1194028	DNMT3A	2	25463559	25463559	Missense_Mutation	C	C	T	Deleterious	0.85682	Deleterious	0.98229	Medium	0.83483	Disease causing	0.80722	Probably damaging	0.89917	Probably damaging	0.9711	Deleterious	0.98922	Deleterious	0.87932	0.54	0
1194031	KRAS	12	25398281	25398281	Missense_Mutation	C	C	T	Deleterious	0.85682	Deleterious	0.90079	Medium	0.93062	Disease causing	0.80722	Benign	0.43314	Possibly damaging	0.46172	Deleterious	0.92106	Deleterious	0.87932	0.936	0
1194032	AR	X	66937416	66937416	Missense_Mutation	A	A	G	Deleterious	0.85682	Deleterious	0.99152	Medium	0.63428	Disease causing	0.80722	Possibly damaging	0.55172	Benign	0.43867	Deleterious	0.98331	Deleterious	0.72032	0.088	0.244833
1194032	DNMT3A	2	25463541	25463541	Missense_Mutation	G	G	A	Deleterious	0.85682	Deleterious	0.98839	Medium	0.92604	Disease causing	0.80722	Probably damaging	0.89917	Possibly damaging	0.91635	Deleterious	0.99701	Deleterious	0.87932	0.588	0
1194032	TP53	17	7577094	7577094	Missense_Mutation	G	G	A	Deleterious	0.85682	Deleterious	0.99825	Medium	0.89968	Automatic disease causing	0.58432	Probably damaging	0.89917	Probably damaging	0.9711	Deleterious	0.97713	Deleterious	0.87932	0.787	0
